# Supplementary material for: The eINTACT system dissects bacterial exploitation of plant osmosignalling to enhance virulence
Source: Nat Plants. 2022 Dec 22;9(1):128–41. doi: 10.1038/s41477-022-01302-y (PMC9873569; doi:10.1038/s41477-022-01302-y)
Supplement: Supplementary file 3 — Supplementary Tables 1–8. Supplementary Table 1: Differential gene expression between nuc+XopD and nuc-XopD. Supplementary Table 2: GO enrichment in biological process of significantly differentially expressed genes. Supplementary Table 3: Profiles of all CG-, CHG- and CHH- DMRs comparing nuc+XopD vs nuc-XopD. Supplementary Table 4: The 19 DEGs with DMRs located within 3-kb proximal promoter regions. Supplementary Table 5: Expression changes of selected SA-related defence genes in nuc+XopD vs nuc-XopD. Supplementary Table 6: Sequences of primers. Supplementary Table 7: Plasmids and Xcc strains used in this study. Supplementary Table 8: RNA-seq and Methyl-seq data characteristics. [file 41477_2022_1302_MOESM3_ESM.xlsx]

## Sheet: Supplementary Table 1
			Supplementary Table 1. Differential gene expression between nuc+XopD and nuc-XopD.
			Notes:
			1. The RNAseq was performed using nuc+XopD and nuc-XopD for three biological replicates. Mean expression is the mean of read counts in three biological replicates.
			2. SEM - standard error of mean expression.
			3. TAIR10 ver. 47 was used as the reference.
			4. Significant differences - 0: no difference, 1: expression higher in nuc+XopD, -1: expression higher in nuc-XopD; significance conditions: base expression > 5, DESeq2 P< 0.05 (Wald test corrected for multiple testing using the Benjamini-Hochberg method), |log2FC| > 1.
						Mean expression		SEM		log2(Fold change)	FDR	Significant changes		Raw read numbers in biological replications
chrom	start	end	Gene ID	Gene type	Gene name	nuc+XopD	nuc-XopD	nuc+XopD	nuc-XopD	nuc+XopD vs. nuc-XopD	nuc+XopD vs. nuc-XopD	nuc+XopD vs. nuc-XopD	Description	nuc+XopD 1	nuc+XopD 2	nuc+XopD 3	nuc-XopD 1	nuc-XopD 2	nuc-XopD 3
1	906587	908587	AT4G16700	protein_coding	PSD1	1229	0	729.151	0	9.65917	1e-09	1	Phosphatidylserine decarboxylase proenzyme 1, mitochondrial [Source:UniProtKB/Swiss-Prot;Acc:Q84V22]	2575	1042	70	0	0	0
1	990106	992106	AT4G39235	protein_coding		278.667	0	69.822	0	8.7621	1e-09	1	At4g39235 [Source:UniProtKB/TrEMBL;Acc:Q29Q00]	378	314	144	0	0	0
1	1048440	1050440	AT5G59400	protein_coding		457	0	273.42	0	8.69313	1.37882e-09	1	FUNCTIONS IN: molecular_function unknown; INVOLVED IN: biological_process unknown; LOCATED IN: chloroplast; EXPRESSED IN: 23 plant structures; EXPRESSED DURING: 13 growth stages; BEST Arabidopsis thaliana protein match is: PGR5-like B (TAIR:AT4G1196 /.../Ha. [Source:TAIR;Acc:AT5G59400]	982	62	327	0	0	0
1	1398182	1400182	AT1G56600	protein_coding	GOLS2	816.667	0	605.268	0	8.68942	7.14084e-07	1	Galactinol synthase 2 [Source:UniProtKB/Swiss-Prot;Acc:Q9FXB2]	2000	4	446	0	0	0
1	2002446	2004446	AT3G18210	protein_coding		402.667	0	199.149	0	8.51671	9.22481e-09	1	2-oxoglutarate (2OG) and Fe(II)-dependent oxygenase superfamily protein [Source:UniProtKB/TrEMBL;Acc:Q9LV19]	432	44	732	0	0	0
1	2167561	2169561	AT1G14140	protein_coding	PUMP3	894	2	622.874	2	7.93836	3.22304e-08	1	Mitochondrial uncoupling protein 3 [Source:UniProtKB/Swiss-Prot;Acc:Q9XI74]	450	108	2124	0	6	0
1	2380585	2382585	AT5G06430	protein_coding		398.667	0	288.611	0	7.81466	8.9812e-06	1	At5g06430 [Source:UniProtKB/TrEMBL;Acc:Q9FNG5]	8	962	226	0	0	0
1	2415178	2417178	AT1G80630	protein_coding		302.667	0.666667	177.75	0.666667	7.74084	9.64665e-09	1	At1g80630 [Source:UniProtKB/TrEMBL;Acc:Q9M8N0]	80	174	654	2	0	0
1	2444736	2446736	AT1G07070	protein_coding	RPL35AA	119.333	0	22.6372	0	7.5082	6.16792e-07	1	60S ribosomal protein L35a-1 [Source:UniProtKB/Swiss-Prot;Acc:Q9LMK0]	78	124	156	0	0	0
1	2945030	2947030	AT4G30290	protein_coding	XTH19	645.333	0.666667	499.109	0.666667	7.26523	3.71841e-05	1	Xyloglucan endotransglucosylase/hydrolase [Source:UniProtKB/TrEMBL;Acc:A0A178UU22]	1628	306	2	0	2	0
1	2988141	2990141	AT2G07806	protein_coding		579	2.33333	484.486	1.20185	7.16339	1.2241e-07	1	unknown protein; FUNCTIONS IN: molecular_function unknown; INVOLVED IN: biological_process unknown; LOCATED IN: cellular_component unknown; Ha. [Source:TAIR;Acc:AT2G07806]	149	1546	42	4	3	0
1	3002762	3004762	AT2G07646	protein_coding		339.667	0	327.675	0	7.15553	0.000262038	1	@	16	8	995	0	0	0
1	3188301	3190301	AT1G55610	protein_coding	BRL1	182.667	0	151.984	0	7.15271	5.26997e-05	1	Serine/threonine-protein kinase BRI1-like 1 [Source:UniProtKB/Swiss-Prot;Acc:Q9ZWC8]	48	14	486	0	0	0
1	3262624	3264624	AT4G23740	protein_coding		875.333	2	763.374	1.1547	7.13572	4.79515e-07	1	Probable inactive receptor kinase At4g23740 [Source:UniProtKB/Swiss-Prot;Acc:Q9SUQ3]	2400	44	182	0	4	2
1	3692964	3694964	AT4G32710	protein_coding	PERK14	212	0	171.709	0	7.12491	2.42839e-05	1	PERK14 [Source:UniProtKB/TrEMBL;Acc:A0A178V367]	68	14	554	0	0	0
1	4116614	4118614	AT3G14680	protein_coding	CYP72A14	174	0	141.143	0	7.09624	0.000355701	1	Cytochrome P450 72A14 [Source:UniProtKB/Swiss-Prot;Acc:Q9LUC6]	22	44	456	0	0	0
1	4395291	4397291	AT1G16920	protein_coding	RABA1B	223.333	0.666667	109.941	0.666667	7.04354	1.41419e-06	1	RABA1b [Source:UniProtKB/TrEMBL;Acc:A0A178WJV5]	94	442	134	2	0	0
1	4838633	4840633	AT2G39290	protein_coding	PGPS1	544.667	2	504.672	2	6.90683	2.53034e-05	1	PGS1 [Source:UniProtKB/TrEMBL;Acc:A0A178VXZ6]	44	36	1554	6	0	0
1	4907077	4909077	AT5G22880	protein_coding	H2B	226	0	214.003	0	6.87234	0.000123413	1	Histone H2B [Source:UniProtKB/TrEMBL;Acc:Q1H5F7]	10	14	654	0	0	0
1	5325290	5327290	AT1G73400	protein_coding		280	0.666667	224.297	0.666667	6.85456	3.6649e-05	1	Pentatricopeptide repeat-containing protein At1g73400, mitochondrial [Source:UniProtKB/Swiss-Prot;Acc:Q9FX35]	36	76	728	2	0	0
1	5464251	5466251	AT2G22230	protein_coding		506.667	0	261.744	0	6.82306	0.000134171	1	At2g22230/T26C19.11 [Source:UniProtKB/TrEMBL;Acc:Q9SIE3]	646	874	0	0	0	0
1	5613020	5615020	AT2G04660	protein_coding	APC2	929.333	1.33333	902.342	1.33333	6.81336	0.000106422	1	APC2 [Source:UniProtKB/TrEMBL;Acc:A0A178VYA9]	34	20	2734	0	0	4
1	5672600	5674600	AT1G64670	protein_coding	BDG1	281.333	1.33333	114.498	0.666667	6.78991	5.34921e-07	1	alpha/beta-Hydrolases superfamily protein [Source:TAIR;Acc:AT1G64670]	334	62	448	0	2	2
1	5757866	5759866	AT1G78690	protein_coding		461.333	0	404.367	0	6.78905	0.000237715	1	N-acylphosphatidylethanolamine synthase [Source:UniProtKB/Swiss-Prot;Acc:Q9ZV87]	1270	48	66	0	0	0
1	5766300	5768300	AT1G32310	protein_coding	SAMBA	222.667	1.33333	89.1017	1.33333	6.71153	1.59825e-06	1	Protein SAMBA [Source:UniProtKB/Swiss-Prot;Acc:Q9C613]	58	364	246	0	4	0
1	5788312	5790312	AT4G02130	protein_coding	GATL6	2038.67	24	1364.74	13.0128	6.63651	4.74877e-08	1	Probable galacturonosyltransferase-like 6 [Source:UniProtKB/Swiss-Prot;Acc:O04253]	256	1140	4720	50	12	10
1	6221201	6223201	AT2G44700	protein_coding		544.667	0	272.334	0	6.51607	0.00176311	1	F-box/kelch-repeat protein At2g44700 [Source:UniProtKB/Swiss-Prot;Acc:Q84RE1]	818	816	0	0	0	0
1	6254760	6256760	AT2G47490	protein_coding	NDT1	483.333	0	453.621	0	6.47881	0.000291893	1	Nicotinamide adenine dinucleotide transporter 1, chloroplastic [Source:UniProtKB/Swiss-Prot;Acc:O22261]	1390	58	2	0	0	0
1	6753073	6755073	AT5G16860	protein_coding	PCMP-H92	182	1.33333	47.4271	1.33333	6.4685	1.46037e-06	1	Pentatricopeptide repeat-containing protein At5g16860 [Source:UniProtKB/Swiss-Prot;Acc:Q9LFL5]	276	124	146	0	4	0
1	7003432	7005432	AT4G29070	protein_coding		551.667	0	337.052	0	6.43477	0.000533812	1	At4g29070 [Source:UniProtKB/TrEMBL;Acc:Q2HIU1]	492	1163	0	0	0	0
1	7215819	7217819	AT1G16860	protein_coding		1355.33	6.66667	1047.35	4.05518	6.40463	4.42394e-05	1	Uncharacterized membrane protein At1g16860 [Source:UniProtKB/Swiss-Prot;Acc:Q9FZ45]	8	3418	640	0	14	6
1	7665430	7667430	AT3G53950	protein_coding		296.667	0.666667	283.695	0.666667	6.38625	0.000244908	1	AT3g53950/F5K20_250 [Source:UniProtKB/TrEMBL;Acc:Q9M332]	6	864	20	0	2	0
1	7733661	7735661	AT2G20835	protein_coding		96.6667	0	34.0457	0	6.32618	0.000536244	1	At2g20835 [Source:UniProtKB/TrEMBL;Acc:Q8S8I3]	30	118	142	0	0	0
1	8015150	8017150	AT5G60950	protein_coding	COBL5	1044.67	5.33333	785.01	2.66667	6.3072	0.000691863	1	COBRA-like protein 5 [Source:UniProtKB/Swiss-Prot;Acc:Q9FME5]	552	0	2582	8	8	0
1	8045073	8047073	AT4G35870	protein_coding	GFS10	748.667	2	404.426	1.1547	6.28213	0.000362438	1	CSC1-like protein At4g35870 [Source:UniProtKB/Swiss-Prot;Acc:Q9SZT4]	1474	76	696	0	4	2
1	8049815	8051815	AT1G12910	protein_coding	LWD1	298	0	181.993	0	6.26434	0.0010256	1	WD repeat-containing protein LWD1 [Source:UniProtKB/Swiss-Prot;Acc:Q9LPV9]	266	628	0	0	0	0
1	8485002	8487002	AT1G78590	protein_coding	NADK3	468	0	344.885	0	6.18963	0.00159659	1	NAD(H) kinase 3 [Source:TAIR;Acc:AT1G78590]	258	1142	4	0	0	0
1	8531262	8533262	AT4G29420	protein_coding		456	2.66667	408.94	0.666667	6.15147	0.00060337	1	F-box/LRR-repeat protein At4g29420 [Source:UniProtKB/Swiss-Prot;Acc:Q9M0E1]	0	96	1272	4	2	2
1	8866066	8868066	AT1G68540	protein_coding	TKPR2	189.333	0.666667	141.196	0.666667	6.14935	0.000291155	1	TKPR2 [Source:UniProtKB/TrEMBL;Acc:A0A178W2A9]	2	466	100	2	0	0
1	9392653	9394653	AT5G63010	protein_coding		682	1.33333	649.247	1.33333	6.13466	0.0012028	1	Transducin/WD40 repeat-like superfamily protein [Source:UniProtKB/TrEMBL;Acc:Q9FM51]	2	64	1980	0	0	4
1	9420039	9422039	AT5G12110	protein_coding		348	0	251.279	0	6.1154	0.00105755	1	At5g12110 [Source:UniProtKB/TrEMBL;Acc:Q29PY2]	836	208	0	0	0	0
1	9450768	9452768	AT1G78580	protein_coding	TPS1	1515.33	30.3333	485.658	9.70109	6.08446	1e-09	1	TPS1 [Source:UniProtKB/TrEMBL;Acc:A0A384L3B9]	789	1320	2437	34	45	12
1	9835107	9837107	AT3G48380	protein_coding		2206	29.3333	2090.02	18.6667	6.04281	0.000290936	1	Peptidase C78, ubiquitin fold modifier-specific peptidase 1/ 2 [Source:UniProtKB/TrEMBL;Acc:F4JDY2]	132	100	6386	64	24	0
1	10251267	10253267	AT3G16010	protein_coding		59.3333	0	34.2993	0	6.03734	0.000244908	1	Pentatricopeptide repeat-containing protein At3g16010 [Source:UniProtKB/Swiss-Prot;Acc:Q9LW84]	126	40	12	0	0	0
1	10260020	10262020	AT1G23980	protein_coding	ATL47	242.333	0.333333	229.456	0.333333	6.0085	0.00279149	1	RING-H2 finger protein ATL47 [Source:UniProtKB/Swiss-Prot;Acc:Q8GW38]	0	26	701	0	0	1
1	11275616	11277616	AT1G50380	protein_coding		138.667	0	98.5517	0	5.96987	0.00144839	1	Prolyl oligopeptidase family protein [Source:TAIR;Acc:AT1G50380]	2	330	84	0	0	0
1	11455964	11457964	AT1G06540	protein_coding		337.667	0	273.417	0	5.88138	0.00638722	1	F12K11.13 [Source:UniProtKB/TrEMBL;Acc:Q9SHJ7]	0	879	134	0	0	0
1	11470481	11472481	AT2G35035	protein_coding	URED	340	1.33333	173.728	0.666667	5.87214	0.00374344	1	URED [Source:UniProtKB/TrEMBL;Acc:A0A178VPQ5]	572	0	448	2	0	2
1	11652500	11654500	AT1G09815	protein_coding	POLD4	339.333	0.666667	202.469	0.666667	5.86882	0.00329685	1	POLD4 [Source:UniProtKB/TrEMBL;Acc:A0A178WHS7]	702	314	2	0	2	0
1	13899831	13901831	AT1G18180	protein_coding		198	0	180.237	0	5.8403	0.00860268	1	Protein of unknown function (DUF1295) [Source:TAIR;Acc:AT1G18180]	558	2	34	0	0	0
1	17720891	17722891	AT2G45150	protein_coding	CDS4	1500.67	14.3333	1000.01	14.3333	5.8364	0.000659079	1	cytidinediphosphate diacylglycerol synthase 4 [Source:TAIR;Acc:AT2G45150]	3424	64	1014	0	43	0
1	17772505	17774505	AT1G61350	protein_coding		128.667	1.33333	45.568	1.33333	5.76008	0.000282769	1	ARM repeat superfamily protein [Source:UniProtKB/TrEMBL;Acc:O64785]	182	38	166	0	4	0
1	17797337	17799337	AT5G53080	protein_coding		43.3333	0	20.9868	0	5.74579	0.000669338	1	At5g53080 [Source:UniProtKB/TrEMBL;Acc:Q5XEY4]	14	84	32	0	0	0
1	17867556	17869556	AT3G03640	protein_coding	BGLU25	298	0.666667	204.245	0.666667	5.72442	0.00324	1	Probable inactive beta-glucosidase 25 [Source:UniProtKB/Swiss-Prot;Acc:O82772]	704	134	56	2	0	0
1	17951718	17953718	AT1G75840	protein_coding	ARAC5	467.333	11.3333	31.184	4.66667	5.72257	1e-09	1	Rac-like GTP-binding protein ARAC5 [Source:UniProtKB/Swiss-Prot;Acc:Q38937]	522	466	414	10	20	4
1	17965127	17967127	AT5G14430	protein_coding		1286.67	22	1085.46	4.16333	5.71014	3.04943e-05	1	Probable methyltransferase PMT9 [Source:UniProtKB/Swiss-Prot;Acc:Q8VZV7]	158	245	3457	14	24	28
1	17972352	17974352	AT3G45050	protein_coding		182.667	2	116.335	2	5.64407	0.000581852	1	AT3G45050 protein [Source:UniProtKB/TrEMBL;Acc:B9DG54]	412	34	102	6	0	0
1	18186529	18188529	AT5G03110	protein_coding		276	0.666667	225.852	0.666667	5.62201	0.00276809	1	Arabidopsis thaliana genomic DNA, chromosome 5, P1 clone:MOK16 [Source:UniProtKB/TrEMBL;Acc:Q9LYX4]	102	724	2	0	0	2
1	18450746	18452746	AT2G02955	protein_coding	MEE12	413.333	4.66667	254.282	3.71184	5.62125	0.000783621	1	TATA box-binding protein-associated factor RNA polymerase I subunit B [Source:UniProtKB/Swiss-Prot;Acc:Q5XVF0]	878	2	360	2	12	0
1	18503757	18505757	AT5G08320	protein_coding		397	9.33333	180.751	6.35959	5.549	2.72777e-05	1	At5g08320 [Source:UniProtKB/TrEMBL;Acc:Q9FTA3]	36	561	594	22	4	2
1	18661275	18663275	AT4G38370	protein_coding		1078	6	536.777	6	5.5248	0.00339116	1	Phosphoglycerate mutase family protein [Source:UniProtKB/TrEMBL;Acc:Q0WW53]	6	1664	1564	0	0	18
1	19760496	19762496	AT1G67720	protein_coding		387.333	8.66667	82.0108	6.66667	5.5132	1.24815e-06	1	Probable LRR receptor-like serine/threonine-protein kinase At1g67720 [Source:UniProtKB/Swiss-Prot;Acc:C0LGI2]	456	482	224	22	2	2
1	19887379	19889379	AT1G27120	protein_coding	GALT4	170.667	0	98.7275	0	5.51093	0.00553971	1	Hydroxyproline O-galactosyltransferase GALT4 [Source:UniProtKB/Swiss-Prot;Acc:Q8GXG6]	170	342	0	0	0	0
1	20072810	20074810	AT5G25590	protein_coding		417.333	10	284.245	7.2111	5.50889	0.000220639	1	DNA ligase (DUF630 and DUF632) [Source:UniProtKB/TrEMBL;Acc:Q8RWW9]	192	78	982	6	24	0
1	20198083	20200083	AT1G63080	protein_coding		251.333	0	128.563	0	5.48404	0.00788483	1	Pentatricopeptide repeat-containing protein At1g63080, mitochondrial [Source:UniProtKB/Swiss-Prot;Acc:Q9CAN5]	424	330	0	0	0	0
1	20234465	20236465	AT5G19570	protein_coding		182	0.666667	99.8065	0.666667	5.47964	0.00516677	1	Transmembrane protein [Source:UniProtKB/TrEMBL;Acc:Q94AU5]	202	344	0	0	2	0
1	20276981	20278981	AT1G77885	protein_coding		165.333	0	100.175	0	5.44522	0.00774868	1	Putative uncharacterized protein [Source:UniProtKB/TrEMBL;Acc:Q3E7C8]	150	346	0	0	0	0
1	20362393	20364393	AT1G31940	protein_coding		875.333	20	574.45	3.4641	5.44248	6.4189e-05	1	At1g31940/F5M6.6 [Source:UniProtKB/TrEMBL;Acc:Q8VYV3]	240	364	2022	26	14	20
1	20423361	20425361	AT5G17850	protein_coding	CCX2	175.333	1.33333	79.6855	1.33333	5.43753	0.00543603	1	Cation/calcium exchanger 2 [Source:UniProtKB/Swiss-Prot;Acc:Q9FKP2]	48	156	322	0	4	0
1	20783017	20785017	AT5G56020	protein_coding		137	2	70.1926	2	5.43661	0.00180267	1	Vesicle transport protein [Source:UniProtKB/TrEMBL;Acc:Q9FKU4]	13	142	256	6	0	0
1	21206537	21208537	AT1G48040	protein_coding		1727.33	26.6667	1691.46	8.81917	5.42359	0.00366613	1	Probable protein phosphatase 2C 13 [Source:UniProtKB/Swiss-Prot;Acc:Q9LNF4]	72	0	5110	40	30	10
1	21675388	21677388	AT3G61770	protein_coding		683.333	5.33333	276.833	5.33333	5.41187	0.00179507	1	Acid phosphatase/vanadium-dependent haloperoxidase-related protein [Source:UniProtKB/TrEMBL;Acc:Q8RXV2]	174	750	1126	0	0	16
1	22010305	22012305	AT3G51260	protein_coding	PAD1	898.667	13.3333	475.961	13.3333	5.39126	0.000810931	1	Proteasome subunit alpha type [Source:UniProtKB/TrEMBL;Acc:A0A178VPE4]	1850	452	394	0	40	0
1	22092222	22094222	AT2G23310	protein_coding	RER1C	717.333	4	688.537	4	5.38456	0.0109081	1	Protein RER1C [Source:UniProtKB/Swiss-Prot;Acc:Q9ZWI7]	0	58	2094	0	12	0
1	22180261	22182261	AT1G11070	protein_coding		191.333	0.666667	188.334	0.666667	5.3765	0.0051934	1	BEST Arabidopsis thaliana protein match is: Hydroxyproline-rich glycoprotein family protein (TAIR:AT1G61080.1); Ha. [Source:TAIR;Acc:AT1G11070]	2	568	4	0	2	0
1	22572149	22574149	AT5G23400	protein_coding		118.667	0	101.668	0	5.35403	0.0188262	1	Disease resistance protein-like [Source:UniProtKB/TrEMBL;Acc:Q9FHL8]	18	322	16	0	0	0
1	22632774	22634774	AT5G03910	protein_coding	ABCB29	61.3333	0.666667	24.6329	0.666667	5.33295	0.000505421	1	ATH12 [Source:UniProtKB/TrEMBL;Acc:A0A178USA1]	106	57	21	2	0	0
1	23360971	23362971	AT5G18670	protein_coding	BAM9	788	12.6667	735.002	5.33333	5.31783	0.000326483	1	Inactive beta-amylase 9 [Source:UniProtKB/Swiss-Prot;Acc:Q8VYW2]	2258	50	56	18	18	2
1	23389825	23391825	AT4G12970	protein_coding	EPFL9	64	0	32.7414	0	5.307	0.00336906	1	EPIDERMAL PATTERNING FACTOR-like protein 9 [Source:UniProtKB/Swiss-Prot;Acc:Q9SV72]	84	108	0	0	0	0
1	23468272	23470272	AT2G02480	protein_coding	STI	862.667	12.6667	731.042	1.33333	5.27861	5.26997e-05	1	Protein STICHEL [Source:UniProtKB/Swiss-Prot;Acc:O64728]	2320	236	32	10	14	14
1	23609572	23611572	AT5G44635	protein_coding	MCM6	195.333	0	186.406	0	5.26804	0.0169223	1	minichromosome maintenance (MCM2/3/5) family protein [Source:TAIR;Acc:AT5G44635]	0	18	568	0	0	0
1	23887832	23889832	AT4G16155	protein_coding	LPD2	699.333	12.6667	385.47	10.6667	5.2506	0.00374344	1	Dihydrolipoyl dehydrogenase 2, chloroplastic [Source:UniProtKB/Swiss-Prot;Acc:F4JLP5]	0	768	1330	34	2	2
1	23910024	23912024	AT4G16100	protein_coding		220.667	4.66667	71.669	4.66667	5.21525	0.0013953	1	At4g16100 [Source:UniProtKB/TrEMBL;Acc:Q940I8]	78	280	304	0	14	0
1	24025369	24027369	AT1G09290	protein_coding		877	23.3333	738.277	15.7198	5.1848	0.00380818	1	Uncharacterized protein At1g09290 (Fragment) [Source:UniProtKB/TrEMBL;Acc:Q7XBQ8]	174	104	2353	54	14	2
1	24032635	24034635	AT1G19490	protein_coding		169.333	2.66667	41.8303	1.33333	5.176	0.000542476	1	Basic-leucine zipper (BZIP) transcription factor family protein [Source:UniProtKB/TrEMBL;Acc:Q8L5Y2]	246	102	160	0	4	4
1	24821410	24823410	AT2G41950	protein_coding		482.667	2	252.395	2	5.17506	0.0198637	1	At2g41950/T6D20.26 [Source:UniProtKB/TrEMBL;Acc:O23684]	852	0	596	6	0	0
1	25208035	25210035	AT1G63020	protein_coding	NRPD1A	72	0.666667	47.4271	0.666667	5.16977	0.00280133	1	DNA-directed RNA polymerase IV subunit 1 [Source:UniProtKB/Swiss-Prot;Acc:Q9LQ02]	46	164	6	0	2	0
1	25367874	25369874	AT5G57550	protein_coding	XTH25	129.333	1.33333	40.5682	1.33333	5.16219	0.000564266	1	Probable xyloglucan endotransglucosylase/hydrolase protein 25 [Source:UniProtKB/Swiss-Prot;Acc:Q38907]	114	206	68	0	0	4
1	25385131	25387131	AT5G07640	protein_coding		256.333	0.666667	252.344	0.666667	5.15958	0.0273806	1	RBR-type E3 ubiquitin transferase [Source:UniProtKB/TrEMBL;Acc:Q9FLR7]	0	761	8	0	2	0
1	25719065	25721065	AT5G47710	protein_coding	CAR11	379.333	1.33333	193.123	1.33333	5.11298	0.0133975	1	Protein C2-DOMAIN ABA-RELATED 11 [Source:UniProtKB/Swiss-Prot;Acc:Q9FIK8]	632	506	0	0	0	4
1	26121080	26123080	AT5G17660	protein_coding		240	1.33333	185.935	0.666667	5.09687	0.00745307	1	At5g17660 [Source:UniProtKB/TrEMBL;Acc:Q8L8R4]	114	606	0	0	2	2
1	26810848	26812848	AT3G62880	protein_coding	OEP164	115.333	0	87.9419	0	5.09146	0.0177242	1	ATOEP16-4 [Source:UniProtKB/TrEMBL;Acc:A0A178VCJ7]	58	0	288	0	0	0
1	27431178	27433178	AT5G07810	protein_coding		365.333	2	347.335	1.1547	5.08818	0.014026	1	SNF2 domain-containing protein / helicase domain-containing protein / HNH endonuclease domain-containing protein [Source:TAIR;Acc:AT5G07810]	20	1060	16	0	2	4
1	27597033	27599033	AT4G33580	protein_coding	ATBCA5	810	14	543.258	7.57188	5.08252	0.0026943	1	beta carbonic anhydrase 5 [Source:TAIR;Acc:AT4G33580]	582	1844	4	12	28	2
1	27850437	27852437	AT3G05520	protein_coding		66	1.33333	32.3316	0.666667	5.07252	0.00140379	1	Subunits of heterodimeric actin filament capping protein Capz superfamily [Source:UniProtKB/TrEMBL;Acc:F4J7C4]	90	2	106	2	2	0
1	27872332	27874332	AT3G59650	protein_coding		137.333	0.666667	85.4192	0.666667	5.05164	0.0138587	1	Mitochondrial ribosomal protein L51/S25/CI-B8 family protein [Source:UniProtKB/TrEMBL;Acc:F4J9E4]	294	118	0	2	0	0
1	27908340	27910340	AT5G51890	protein_coding	PER66	1162.33	8.66667	782.902	8.66667	5.04267	0.0181123	1	Peroxidase 66 [Source:UniProtKB/Swiss-Prot;Acc:Q9LT91]	480	283	2724	0	0	26
1	28200975	28202975	AT1G48200	protein_coding		86	0.666667	51.7816	0.666667	5.04201	0.0213637	1	At1g48200 [Source:UniProtKB/TrEMBL;Acc:Q6NPH1]	8	66	184	2	0	0
1	28474649	28476649	AT2G18890	protein_coding		344.667	6	315.785	5.03322	5.04073	0.00358433	1	At2g18890 [Source:UniProtKB/TrEMBL;Acc:O64619]	14	976	44	2	16	0
1	28630223	28632223	AT2G31730	protein_coding	BHLH154	194.667	0.666667	173.675	0.666667	5.04019	0.00982217	1	Transcription factor bHLH154 [Source:UniProtKB/Swiss-Prot;Acc:Q7XJU1]	542	24	18	0	0	2
1	28803858	28805858	AT1G04050	protein_coding	SUVR1	283.333	6	215.426	3.05505	5.0347	0.00148739	1	Probable inactive histone-lysine N-methyltransferase SUVR1 [Source:UniProtKB/Swiss-Prot;Acc:Q946J2]	134	708	8	10	8	0
1	28855976	28857976	AT1G29310	protein_coding		586	10.6667	512.376	8.74325	5.03084	0.0133975	1	SecY protein transport family protein [Source:UniProtKB/TrEMBL;Acc:Q8RWJ5]	108	40	1610	4	28	0
1	29142050	29144050	AT5G58990	protein_coding		824.333	22	455.454	11.0151	4.99974	0.00285817	1	28S ribosomal S34 protein [Source:UniProtKB/TrEMBL;Acc:Q9FIL3]	1585	10	878	34	32	0
1	29288873	29290873	AT1G25290	protein_coding	RBL10	36	0	24.6847	0	4.98401	0.0126595	1	RHOMBOID-like protein 10, chloroplastic [Source:UniProtKB/Swiss-Prot;Acc:F4ICF4]	2	84	22	0	0	0
1	29451555	29453555	AT4G31360	protein_coding		496	5.33333	252.858	3.52767	4.98069	0.00430427	1	Selenium binding protein [Source:UniProtKB/TrEMBL;Acc:Q8W465]	878	592	18	0	4	12
1	29487007	29489007	AT5G53280	protein_coding	PDV1	173.333	0	91.7194	0	4.96491	0.0266766	1	Plastid division protein PDV1 [Source:UniProtKB/Swiss-Prot;Acc:Q9FK13]	0	312	208	0	0	0
1	29559022	29561022	AT3G18130	protein_coding	RACK1C	1105.67	29.3333	968.588	15.7621	4.95615	0.00183642	1	Receptor for activated C kinase 1C [Source:UniProtKB/Swiss-Prot;Acc:Q9LV28]	88	3042	187	34	54	0
1	29563245	29565245	AT2G46660	protein_coding	CYP78A6	323.333	0	268.93	0	4.95158	0.0328744	1	Cytochrome P450 78A6 [Source:UniProtKB/Swiss-Prot;Acc:Q9ZNR0]	860	86	24	0	0	0
1	29595506	29597506	AT4G24780	protein_coding		503.333	13.3333	68.3358	7.51295	4.9251	7.44573e-05	1	Probable pectate lyase 18 [Source:UniProtKB/Swiss-Prot;Acc:Q9C5M8]	596	544	370	0	26	14
1	29799649	29801649	AT4G22850	protein_coding		582.667	0	316.45	0	4.91128	0.0326111	1	SNARE associated Golgi protein family [Source:UniProtKB/TrEMBL;Acc:Q84JU5]	660	1088	0	0	0	0
1	29814497	29816497	AT3G17668	protein_coding	ENA	38	0.666667	2	0.666667	4.90313	0.0035278	1	At3g17670 [Source:UniProtKB/TrEMBL;Acc:Q9LUN0]	42	36	36	0	2	0
1	29974667	29976667	AT3G15060	protein_coding	RABA1G	68	0	59.1383	0	4.89126	0.0204067	1	Ras-related protein RABA1g [Source:UniProtKB/Swiss-Prot;Acc:Q9LK99]	186	16	2	0	0	0
1	30066568	30068568	AT1G29330	protein_coding	ERD2A	622.667	24.6667	283.601	6.56591	4.88736	7.29297e-06	1	ER lumen protein-retaining receptor A [Source:UniProtKB/Swiss-Prot;Acc:P35402]	1050	86	732	34	28	12
1	30271849	30273849	AT2G17710	protein_coding		968	32.6667	695.771	17.6383	4.88722	0.00172871	1	At2g17710/T17A5.17 [Source:UniProtKB/TrEMBL;Acc:Q8W1E8]	534	40	2330	6	66	26
1	30279359	30281359	AT1G21840	protein_coding	UREF	478	21.3333	349.107	14.345	4.88332	0.000482746	1	Urease accessory protein F [Source:UniProtKB/Swiss-Prot;Acc:Q9XHZ3]	144	114	1176	50	6	8
1	30309667	30311667	AT3G28660	protein_coding	PCMP-E80	46	0	26.5581	0	4.87939	0.0147372	1	Pentatricopeptide repeat-containing protein At3g28660 [Source:UniProtKB/Swiss-Prot;Acc:Q9LJI9]	0	92	46	0	0	0
2	659655	661655	AT5G56910	protein_coding		175.333	1.33333	108.593	1.33333	4.87539	0.0242409	1	Proteinase inhibitor I25, cystatin, conserved region [Source:UniProtKB/TrEMBL;Acc:Q9LTS9]	152	374	0	0	4	0
2	858441	860441	AT5G60970	protein_coding	TCP5	458	0	457	0	4.86599	0.0333736	1	Transcription factor TCP5 [Source:UniProtKB/Swiss-Prot;Acc:Q9FME3]	2	1372	0	0	0	0
2	1046714	1048714	AT3G63110	protein_coding	IPT3	168.667	0	162.704	0	4.85369	0.0252083	1	IPT3 [Source:UniProtKB/TrEMBL;Acc:A0A178V8J2]	0	494	12	0	0	0
2	1102153	1104153	AT4G39770	protein_coding	TPPH	1034	48	870.441	28.3784	4.85156	0.00148739	1	Probable trehalose-phosphate phosphatase H [Source:UniProtKB/Swiss-Prot;Acc:Q8GWG2]	212	116	2774	104	28	12
2	1574960	1576960	AT2G21090	protein_coding	PCMP-E48	106.667	0	67.6199	0	4.84558	0.032378	1	Pentatricopeptide repeat-containing protein At2g21090 [Source:UniProtKB/Swiss-Prot;Acc:Q9SKQ4]	0	88	232	0	0	0
2	1623630	1625630	AT1G75130	protein_coding	CYP721A1	1663.33	42.6667	1365.03	21.458	4.84458	0.00667292	1	CYP721A1 [Source:UniProtKB/TrEMBL;Acc:A0A178WDX2]	128	476	4386	0	60	68
2	1721490	1723490	AT3G44190	protein_coding		481.333	0.666667	478.336	0.666667	4.84101	0.0405183	1	At3g44190 [Source:UniProtKB/TrEMBL;Acc:Q9LXP4]	6	1438	0	0	2	0
2	2198151	2200151	AT3G61550	protein_coding	ATL68	412.667	8.66667	371.904	3.71184	4.84086	0.00201977	1	RING-H2 finger protein ATL68 [Source:UniProtKB/Swiss-Prot;Acc:Q9M313]	1156	64	18	16	6	4
2	3283616	3285616	AT1G16825	protein_coding	RTNLB23	207.333	0	130.396	0	4.8335	0.0415121	1	Reticulon-like protein B23 [Source:UniProtKB/Swiss-Prot;Acc:P0C941]	174	448	0	0	0	0
2	3407519	3409519	AT1G14350	protein_coding	MYB124	204.667	2	191.688	2	4.80291	0.0242725	1	MYB124 [Source:UniProtKB/TrEMBL;Acc:A0A178W3Z3]	18	588	8	6	0	0
2	3280097	3282097	AT2G46980	protein_coding	ASY3	82.6667	0	43.2409	0	4.79072	0.030614	1	Meiosis-specific protein ASY3 [Source:UniProtKB/Swiss-Prot;Acc:Q0WR66]	0	146	102	0	0	0
2	3483762	3485762	AT2G42120	protein_coding	POLD2	250.667	4.66667	118.964	2.4037	4.77274	0.00276737	1	DNA polymerase delta small subunit [Source:UniProtKB/TrEMBL;Acc:F4IM00]	334	402	16	8	0	6
2	7480690	7482690	AT4G02210	protein_coding		120.667	0	91.4355	0	4.76749	0.0388036	1	Myb/SANT-like DNA-binding domain protein [Source:UniProtKB/TrEMBL;Acc:O81424]	62	0	300	0	0	0
2	7615171	7617171	AT1G77550	protein_coding		404	6	312.066	3.4641	4.74445	0.016526	1	At1g77550 [Source:UniProtKB/TrEMBL;Acc:Q6IDC7]	1018	194	0	12	6	0
2	7692596	7694596	AT3G49390	protein_coding	CID10	1621.33	50.6667	858.681	8.66667	4.7387	0.00227476	1	Polyadenylate-binding protein-interacting protein 10 [Source:UniProtKB/Swiss-Prot;Acc:Q9SG10]	2934	6	1924	68	42	42
2	7940936	7942936	AT1G76870	protein_coding		22	0	3.05505	0	4.7374	0.0239	1	Transcription factor [Source:UniProtKB/TrEMBL;Acc:Q9C6K4]	26	16	24	0	0	0
2	8159651	8161651	AT5G01610	protein_coding		508.667	3.33333	414.16	3.33333	4.73699	0.0285251	1	Uncharacterized protein At5g01610 [Source:UniProtKB/Swiss-Prot;Acc:Q9M015]	60	1336	130	0	0	10
2	8182718	8184718	AT1G79660	protein_coding		157.667	0	151.706	0	4.72243	0.0415121	1	At1g79660/F20B17_9 [Source:UniProtKB/TrEMBL;Acc:Q9MA09]	0	461	12	0	0	0
2	8517194	8519194	AT1G16570	protein_coding		211.333	5.33333	102.686	5.33333	4.71658	0.0153216	1	UDP-Glycosyltransferase superfamily protein [Source:TAIR;Acc:AT1G16570]	288	8	338	0	16	0
2	8688874	8690874	AT2G18260	protein_coding	SYP112	23.3333	0	12.7192	0	4.71446	0.0154092	1	SYP112 [Source:UniProtKB/TrEMBL;Acc:A0A178VPA2]	22	46	2	0	0	0
2	8774668	8776668	AT3G29290	protein_coding	EMB2076	1700.67	33.3333	1451.35	26.6417	4.69685	0.0122578	1	Pentatricopeptide repeat-containing protein At3g29290 [Source:UniProtKB/Swiss-Prot;Acc:Q84J46]	372	130	4600	0	14	86
2	8804342	8806342	AT5G10740	protein_coding		364	15.3333	167.408	12.3468	4.69196	0.00349137	1	Probable protein phosphatase 2C 69 [Source:UniProtKB/Swiss-Prot;Acc:Q8LAY8]	34	480	578	40	4	2
2	8879414	8881414	AT4G27780	protein_coding	ACBP2	307.333	13.3333	69.2852	6.76593	4.68383	0.00209671	1	AtACBP2 [Source:UniProtKB/TrEMBL;Acc:A0A178V3N7]	306	188	428	18	22	0
2	8970339	8972339	AT5G45000	protein_coding		162.667	2	108.673	2	4.67267	0.0432104	1	Disease resistance protein (TIR-NBS-LRR class) family [Source:UniProtKB/TrEMBL;Acc:Q56XU3]	56	52	380	0	0	6
2	9046646	9048646	AT5G03620	protein_coding	SBT4.15	95.3333	0	85.5284	0	4.67152	0.0341948	1	Subtilisin-like protease SBT4.15 [Source:UniProtKB/Swiss-Prot;Acc:Q9LZS6]	20	266	0	0	0	0
2	9111741	9113741	AT2G19760	protein_coding	PRO1	618	7.33333	617	5.4569	4.66482	0.0348452	1	Profilin-1 [Source:UniProtKB/Swiss-Prot;Acc:Q42449]	2	1852	0	18	4	0
2	9321800	9323800	AT2G43700	protein_coding	LECRK54	62	0	37.6475	0	4.65547	0.0308719	1	L-type lectin-domain containing receptor kinase V.4 [Source:UniProtKB/Swiss-Prot;Acc:O22833]	56	130	0	0	0	0
2	9448930	9450930	AT2G20330	protein_coding		198.667	2.66667	172.094	1.76383	4.63965	0.0169334	1	At2g20330/F11A3.12 [Source:UniProtKB/TrEMBL;Acc:Q9SK69]	542	6	48	6	0	2
2	9916481	9918481	AT2G40980	protein_coding		226	6.66667	89.2711	4.8074	4.63499	0.0096982	1	Protein kinase superfamily protein [Source:UniProtKB/TrEMBL;Acc:Q9SLM4]	372	64	242	4	16	0
2	10630531	10632531	AT5G04110	protein_coding	GYRB3	802.667	41.3333	442.141	22.3408	4.63106	0.000588962	1	DNA GYRASE B3 [Source:TAIR;Acc:AT5G04110]	762	58	1588	86	20	18
2	10773367	10775367	AT1G04940	protein_coding	TIC20-I	23.3333	0	9.20748	0	4.63026	0.0272409	1	Protein TIC 20-I, chloroplastic [Source:UniProtKB/Swiss-Prot;Acc:Q8GZ79]	41	19	10	0	0	0
2	10951552	10953552	AT2G25300	protein_coding	HPGT3	436	8	291.049	4.16333	4.63	0.0283554	1	Hydroxyproline O-galactosyltransferase HPGT3 [Source:UniProtKB/Swiss-Prot;Acc:Q5XEZ1]	320	0	988	0	10	14
2	11408952	11410952	AT2G27130	protein_coding	XYP11	198	0.666667	191.043	0.666667	4.58995	0.04572	1	Xylogen-like protein 11 [Source:UniProtKB/Swiss-Prot;Acc:Q9ZVC7]	580	14	0	0	2	0
2	11544656	11546656	AT3G50520	protein_coding		90.6667	0.666667	67.2343	0.666667	4.58719	0.032934	1	Phosphoglycerate mutase-like protein 4 [Source:UniProtKB/Swiss-Prot;Acc:Q9SCS3]	222	0	50	0	2	0
2	12856727	12858727	AT3G50040	protein_coding		94	0	63.9062	0	4.5575	0.0463328	1	At3g50040 [Source:UniProtKB/TrEMBL;Acc:Q147P4]	66	216	0	0	0	0
2	12957868	12959868	AT1G61215	protein_coding	BRD4	248.667	11.3333	191.98	10.3494	4.55728	0.0132212	1	At1g61215 [Source:UniProtKB/TrEMBL;Acc:Q6AWX2]	76	38	632	32	2	0
2	13488185	13490185	AT2G18850	protein_coding		70	0	35.5715	0	4.55048	0.0496038	1	At2g18850 [Source:UniProtKB/TrEMBL;Acc:Q5PNU0]	0	94	116	0	0	0
2	13517199	13519199	AT3G58990	protein_coding	IPMI1	795.333	30	396.293	13.3167	4.5501	0.0010256	1	3-isopropylmalate dehydratase small subunit 2 [Source:UniProtKB/Swiss-Prot;Acc:Q9LYT7]	1310	1060	16	38	48	4
2	14653257	14655257	AT1G16420	protein_coding	AMC8	598.667	22.6667	394.756	1.76383	4.54828	0.00176485	1	Metacaspase-8 [Source:UniProtKB/Swiss-Prot;Acc:Q9SA41]	82	1374	340	26	20	22
2	14764062	14766062	AT5G54870	protein_coding		2301.33	61.3333	1352.72	6.35959	4.54471	0.00216103	1	Inositol-1,4,5-trisphosphate 5-phosphatase [Source:UniProtKB/TrEMBL;Acc:Q9FFU3]	2190	4698	16	56	54	74
2	15801793	15803793	AT4G15820	protein_coding		32.3333	0	23.877	0	4.54033	0.0383303	1	BEST Arabidopsis thaliana protein match is: embryo defective 1703 (TAIR:AT3G61780.1); Ha. [Source:TAIR;Acc:AT4G15820]	80	11	6	0	0	0
2	15816088	15818088	AT5G11980	protein_coding		322.667	10	260.134	7.2111	4.51168	0.00467554	1	Conserved oligomeric Golgi complex subunit 8 [Source:UniProtKB/TrEMBL;Acc:Q84K25]	842	90	36	6	24	0
2	15830827	15832827	AT4G22880	protein_coding	LDOX	692	10.6667	521.039	7.85988	4.50984	0.0410891	1	AT4G22880 protein [Source:UniProtKB/TrEMBL;Acc:Q0WWD6]	1734	160	182	0	26	6
2	16102192	16104192	AT1G09250	protein_coding	BHLH149	342.667	4.66667	144.279	3.71184	4.507	0.0262471	1	Transcription factor bHLH149 [Source:UniProtKB/Swiss-Prot;Acc:O80482]	176	630	222	0	2	12
2	17101090	17103090	AT3G55605	protein_coding		142.667	4.66667	24.6937	4.66667	4.49603	0.0121148	1	At3g55605 [Source:UniProtKB/TrEMBL;Acc:Q8LCT2]	116	192	120	0	14	0
2	17620001	17622001	AT3G06145	protein_coding		324	4	162.103	4	4.49156	0.0352065	1	Putative RING zinc finger protein [Source:UniProtKB/TrEMBL;Acc:Q56XV3]	476	496	0	0	12	0
2	18114293	18116293	AT2G29900	protein_coding	PS2	328.667	9.33333	305.955	4.8074	4.4866	0.0326788	1	Presenilin-like protein At2g29900 [Source:UniProtKB/Swiss-Prot;Acc:Q9SIK7]	0	46	940	12	16	0
2	18199198	18201198	AT2G37678	protein_coding	FHY1	604	12.6667	310.105	7.51295	4.47922	0.0280484	1	Protein FAR-RED ELONGATED HYPOCOTYL 1 [Source:UniProtKB/Swiss-Prot;Acc:Q8S4Q6]	1028	784	0	12	26	0
2	18430006	18432006	AT4G21580	protein_coding		1594	78	982.611	67.0224	4.4519	0.0143214	1	AT4g21580/F18E5_200 [Source:UniProtKB/TrEMBL;Acc:O65423]	1382	8	3392	14	212	8
2	18612338	18614338	AT1G49975	protein_coding		707.333	34	545.704	15.5349	4.44289	0.000384737	1	At1g49975 [Source:UniProtKB/TrEMBL;Acc:Q8LFL5]	76	1794	252	64	26	12
2	19092373	19094373	AT4G36270	protein_coding		515.333	15.3333	480.334	12.4544	4.43129	0.0158946	1	ATP binding [Source:TAIR;Acc:AT4G36270]	1476	34	36	40	6	0
2	19303082	19305082	AT4G38040	protein_coding		349.667	12	125.529	5.03322	4.42569	0.000810931	1	Exostosin family protein [Source:UniProtKB/TrEMBL;Acc:Q9SZK4]	600	241	208	2	18	16
3	200621	202621	AT1G28150	protein_coding		650.667	30	461.912	25.1661	4.41639	0.0275157	1	UPF0426 protein At1g28150, chloroplastic [Source:UniProtKB/Swiss-Prot;Acc:Q9FZ89]	384	18	1550	80	10	0
3	811399	813399	AT2G05790	protein_coding		452	9.33333	225.202	5.4569	4.41046	0.00430852	1	O-Glycosyl hydrolases family 17 protein [Source:UniProtKB/TrEMBL;Acc:F4IHD3]	748	598	10	2	6	20
3	1592425	1594425	AT3G22180	protein_coding	PAT20	219.333	1.33333	106.735	1.33333	4.38169	0.04572	1	Probable protein S-acyltransferase 20 [Source:UniProtKB/Swiss-Prot;Acc:Q9LIE4]	428	154	76	0	0	4
3	1597514	1599514	AT1G49180	protein_coding		602	28.6667	352.596	10.4775	4.38068	0.00158417	1	Serine/threonine-protein kinase ATG1t [Source:UniProtKB/Swiss-Prot;Acc:F4I1N8]	166	340	1300	8	36	42
3	2412587	2414587	AT4G34555	protein_coding	RPS25D	579.333	23.3333	134.846	23.3333	4.3559	0.0169223	1	40S ribosomal protein S25-3 [Source:UniProtKB/Swiss-Prot;Acc:Q8GYL5]	598	803	337	70	0	0
3	2856847	2858847	AT5G56630	protein_coding	PFK7	600.667	23.3333	390.026	11.6809	4.33105	0.0463328	1	ATP-dependent 6-phosphofructokinase 7 [Source:UniProtKB/Swiss-Prot;Acc:Q9C5J7]	470	0	1332	36	34	0
3	3101074	3103074	AT4G33660	protein_coding		57.3333	2	27.9126	2	4.32576	0.0152959	1	Adhesive/proline-rich-like protein [Source:UniProtKB/TrEMBL;Acc:Q8LG30]	102	6	64	6	0	0
3	3704716	3706716	AT4G28990	protein_coding		293.333	9.33333	261.764	5.4569	4.31139	0.0134141	1	RNA-binding protein-like protein [Source:UniProtKB/TrEMBL;Acc:F4JM55]	58	816	6	20	2	6
3	3987624	3989624	AT1G64390	protein_coding	AtGH9C2	280.667	12	154.477	9.16515	4.3094	0.0052448	1	Endoglucanase 6 [Source:UniProtKB/Swiss-Prot;Acc:Q42059]	574	218	50	30	6	0
3	4194471	4196471	AT1G80510	protein_coding	AVT6E	440	14	393.936	5.03322	4.30638	0.0374027	1	Amino acid transporter AVT6E [Source:UniProtKB/Swiss-Prot;Acc:Q9M8L9]	94	0	1226	4	18	20
3	4933330	4935330	AT3G05500	protein_coding		150.667	6	84.9261	3.05505	4.2983	0.00667292	1	REF/SRPP-like protein At3g05500 [Source:UniProtKB/Swiss-Prot;Acc:Q9MA63]	312	116	24	8	10	0
3	5068104	5070104	AT3G09300	protein_coding	ORP3B	1424.67	53	1358.09	26.8514	4.28619	0.0291683	1	ORP3B [Source:UniProtKB/TrEMBL;Acc:A0A178VKM3]	126	4140	8	87	72	0
3	5432526	5434526	AT4G04925	protein_coding		236	14	69.5797	7.2111	4.28312	0.000660579	1	At4g04925 [Source:UniProtKB/TrEMBL;Acc:Q8LFB8]	258	344	106	24	18	0
3	5730519	5732519	AT1G59990	protein_coding	RH22	364.667	23.3333	169.558	7.05534	4.26609	0.00130833	1	DEAD-box ATP-dependent RNA helicase 22 [Source:UniProtKB/Swiss-Prot;Acc:Q944S1]	32	588	474	34	26	10
3	6211551	6213551	AT3G20100	protein_coding	CYP705A19	774	19.3333	700.694	9.82061	4.25229	0.0169334	1	AT3g20100/MAL21_14 [Source:UniProtKB/TrEMBL;Acc:Q9LJY8]	128	2174	20	20	2	36
3	6900334	6902334	AT3G01510	protein_coding	LSF1	1832	108.667	1486.31	12.7192	4.24739	0.00523761	1	LSF1 [Source:UniProtKB/TrEMBL;Acc:A0A178V9M4]	608	98	4790	94	98	134
3	7001435	7003435	AT4G29860	protein_coding	DSE1	872.667	52	470.361	20.8167	4.23333	0.000544545	1	Protein DECREASED SIZE EXCLUSION LIMIT 1 [Source:UniProtKB/Swiss-Prot;Acc:Q3MV14]	1706	78	834	42	92	22
3	7017826	7019826	AT1G20200	protein_coding	RPN3A	1046.67	79.3333	778.412	43.4562	4.23155	0.0109081	1	26S proteasome non-ATPase regulatory subunit 3 homolog A [Source:UniProtKB/Swiss-Prot;Acc:Q9LNU4]	210	328	2602	158	72	8
3	7826036	7828036	AT3G13672	protein_coding		325.333	12.6667	267.305	8.96908	4.22347	0.0155684	1	E3 ubiquitin-protein ligase [Source:UniProtKB/TrEMBL;Acc:F4JDF6]	859	86	31	8	30	0
3	9427277	9429277	AT5G49060	protein_coding	ATJ49	99.3333	1.33333	50.5217	1.33333	4.2089	0.0287939	1	Chaperone protein dnaJ 49 [Source:UniProtKB/Swiss-Prot;Acc:Q9FH28]	118	176	4	0	0	4
3	15902618	15904618	AT3G53810	protein_coding	LECRK-IV.2	1035.33	39.3333	944.348	19.1949	4.19826	0.0331797	1	L-type lectin-domain containing receptor kinase IV.2 [Source:UniProtKB/Swiss-Prot;Acc:Q9M345]	82	2924	100	70	44	4
3	17161475	17163475	AT5G06100	protein_coding	MYB33	2630.67	172	2491.67	48.0416	4.19212	0.0113167	1	Transcription factor MYB33 [Source:UniProtKB/Swiss-Prot;Acc:Q8W1W6]	150	128	7614	264	102	150
3	17598083	17600083	AT1G53030	protein_coding	COX17-2	307.333	7.33333	164.683	4.05518	4.17678	0.0252415	1	Cytochrome c oxidase copper chaperone 2 [Source:UniProtKB/Swiss-Prot;Acc:Q94FT1]	338	576	8	0	8	14
3	19934392	19936392	AT5G09830	protein_coding	BOLA2	169.333	10	71.5666	7.02377	4.13876	0.00121995	1	Protein BOLA2 [Source:UniProtKB/Swiss-Prot;Acc:Q9FIC3]	304	144	60	24	4	2
3	19974339	19976339	AT5G20590	protein_coding	TBL5	652.333	43.3333	165.926	23.3333	4.13537	0.00285817	1	Protein trichome birefringence-like 5 [Source:UniProtKB/Swiss-Prot;Acc:F4K5K4]	980	534	443	50	80	0
3	20812078	20814078	AT1G54520	protein_coding		2057	184	1553.16	90.0074	4.12604	0.00336906	1	Myelin-associated oligodendrocyte basic protein [Source:UniProtKB/TrEMBL;Acc:Q8RWI0]	180	852	5139	144	356	52
3	20933540	20935540	AT1G74120	protein_coding	MTERF15	1981.33	70.6667	1954.36	50.8637	4.12518	0.0363422	1	Transcription termination factor MTERF15, mitochondrial [Source:UniProtKB/Swiss-Prot;Acc:Q9C6A1]	5890	44	10	170	40	2
3	22775242	22777242	AT2G30410	protein_coding	TFCA	224.667	12	95.9884	12	4.11238	0.0376177	1	Tubulin-folding cofactor A [Source:UniProtKB/Swiss-Prot;Acc:O04350]	64	214	396	0	36	0
3	23318636	23320636	AT5G17450	protein_coding	HIPP21	179.333	6.66667	92.8463	4.8074	4.10368	0.0150412	1	Heavy metal-associated isoprenylated plant protein 21 [Source:UniProtKB/Swiss-Prot;Acc:Q9LF57]	198	330	10	0	16	4
4	873880	875880	AT4G17550	protein_coding		518	10.6667	224.867	10.6667	4.09712	0.0437338	1	Putative glycerol-3-phosphate transporter 4 [Source:UniProtKB/Swiss-Prot;Acc:O23596]	162	934	458	0	0	32
4	975154	977154	AT5G64600	protein_coding	OFUT38	231	10	19.5533	5.03322	4.08739	0.00667292	1	O-fucosyltransferase 38 [Source:UniProtKB/Swiss-Prot;Acc:F4KF16]	253	192	248	0	14	16
4	1048883	1050883	AT4G15490	protein_coding	UGT84A3	2078	168	1638.78	137.884	4.08693	0.0298025	1	UDP-glycosyltransferase 84A3 [Source:UniProtKB/Swiss-Prot;Acc:O23401]	40	874	5320	58	442	4
4	2121690	2123690	AT5G24650	protein_coding	HP30-2	663.333	38.6667	522.561	21.8581	4.07215	0.00267246	1	Chloroplastic import inner membrane translocase subunit HP30-2 [Source:UniProtKB/Swiss-Prot;Acc:Q9FLT9]	204	1706	80	22	82	12
4	2577786	2579786	AT5G09290	protein_coding	SAL4	1673.33	150.333	1081.64	74.1672	4.06861	0.0187968	1	3'(2'),5'-bisphosphate nucleotidase-like protein [Source:UniProtKB/TrEMBL;Acc:Q0WTK9]	685	501	3834	224	225	2
4	5432621	5434621	AT2G30110	protein_coding	UBA1	692	38	256.861	4	4.05996	1.08914e-05	1	UBA1 [Source:UniProtKB/TrEMBL;Acc:A0A178VN59]	1066	810	200	30	42	42
4	5846312	5848312	AT3G54320	protein_coding	WRI1	1403.33	97.3333	518.089	6.35959	4.05798	8.85675e-05	1	Integrase-type DNA-binding superfamily protein [Source:TAIR;Acc:AT3G54320]	2034	376	1800	90	110	92
4	6490017	6492017	AT4G08540	protein_coding		2112.67	158.667	849.886	45.568	4.05796	4.21101e-08	1	DNA-directed RNA polymerase II protein [Source:UniProtKB/TrEMBL;Acc:Q8H1E1]	3806	1394	1138	196	212	68
4	7321510	7323510	AT3G25805	protein_coding		864	49.3333	659.648	27.7449	4.05602	0.0149234	1	Transmembrane protein [Source:UniProtKB/TrEMBL;Acc:Q94K74]	328	2176	88	96	52	0
4	7586099	7588099	AT1G49840	protein_coding		74.6667	4	57.9003	3.05505	4.05305	0.0328921	1	Glutamyl-tRNA (Gln) amidotransferase subunit A (DUF620) [Source:UniProtKB/TrEMBL;Acc:Q9C6D0]	8	26	190	0	10	2
4	9156133	9158133	AT3G03420	protein_coding		610.667	36	471.644	5.2915	4.0063	0.0234	1	Mitochondrial inner membrane protease ATP23 [Source:UniProtKB/TrEMBL;Acc:Q9SRP6]	286	6	1540	26	38	44
4	9750756	9752756	AT1G53770	protein_coding		1152	106	986.276	33.6056	4.00242	0.0144431	1	O-fucosyltransferase family protein [Source:UniProtKB/TrEMBL;Acc:F4HTC2]	284	52	3120	150	128	40
4	10230218	10232218	AT1G72900	protein_coding		122	7.33333	106.101	6.35959	3.99146	0.0452794	1	Similar to part of disease resistance protein [Source:UniProtKB/TrEMBL;Acc:Q9SSN6]	8	24	334	20	0	2
4	10358886	10360886	AT1G09995	protein_coding		205.667	14	121.53	9.45163	3.99019	0.0473203	1	At1g09995 [Source:UniProtKB/TrEMBL;Acc:Q29QC1]	4	189	424	10	32	0
4	11474715	11476715	AT1G74200	protein_coding	AtRLP16	850	28.6667	766.499	1.33333	3.9885	0.034686	1	Putative receptor-like protein 16 [Source:UniProtKB/Swiss-Prot;Acc:F4HTV6]	2380	2	168	26	30	30
4	13095011	13097011	AT5G64670	protein_coding		252.667	19.3333	195.722	2.66667	3.95773	0.0173655	1	Ribosomal protein L18e/L15 superfamily protein [Source:UniProtKB/TrEMBL;Acc:Q9FLF3]	10	108	640	22	22	14
4	13846549	13848549	AT1G63670	protein_coding		268	8	160.329	4.6188	3.95545	0.0261152	1	Uncharacterized protein F24D7.14 [Source:UniProtKB/TrEMBL;Acc:Q9CAD2]	578	184	42	0	8	16
4	14033555	14035555	AT1G07910	protein_coding	ATRNL	1200.67	49.3333	286.89	27.0883	3.95357	0.0275157	1	RNAligase [Source:TAIR;Acc:AT1G07910]	634	1406	1562	34	12	102
4	14320832	14322832	AT5G67260	protein_coding	CYCD3;2	1384	122	906.06	40.612	3.94729	0.0100676	1	CYCLIN D3;2 [Source:TAIR;Acc:AT5G67260]	1018	30	3104	196	114	56
4	14893073	14895073	AT3G51140	protein_coding		162	10.6667	43.2666	8.74325	3.93261	0.0133975	1	DnaJ (DUF3353) [Source:UniProtKB/TrEMBL;Acc:Q94C78]	222	78	186	0	28	4
4	15154830	15156830	AT1G27050	protein_coding	ATHB54	148	12	54.6382	10	3.92776	0.0140542	1	Uncharacterized protein At1g27050 [Source:UniProtKB/Swiss-Prot;Acc:P0CJ66]	118	72	254	2	32	2
4	15220843	15222843	AT5G01020	protein_coding	PBL8	1707.33	116	1109.38	68.7701	3.92687	0.0302492	1	Probable serine/threonine-protein kinase PBL8 [Source:UniProtKB/Swiss-Prot;Acc:Q8GXZ3]	82	3828	1212	110	238	0
4	15778911	15780911	AT4G25720	protein_coding	QCT	271.333	23.6667	215.766	8.87568	3.92206	0.0326679	1	Glutaminyl-peptide cyclotransferase [Source:UniProtKB/Swiss-Prot;Acc:Q84WV9]	14	100	700	31	34	6
4	16536964	16538964	AT1G31500	protein_coding	CCR4D	971.333	56.6667	952.338	14.6667	3.90643	0.0423164	1	DNAse I-like superfamily protein [Source:TAIR;Acc:AT1G31500]	24	14	2876	42	42	86
4	16959249	16961249	AT5G47770	protein_coding	FPS1	371.667	26.6667	127.862	10.729	3.90242	0.000187548	1	Farnesyl pyrophosphate synthase 1, mitochondrial [Source:UniProtKB/Swiss-Prot;Acc:Q09152]	556	433	126	48	18	14
4	16989094	16991094	AT2G19520	protein_coding	MSI4	1969.33	208	1813.76	103.563	3.89382	0.0298246	1	NFC4 [Source:UniProtKB/TrEMBL;Acc:A0A178VX04]	88	224	5596	364	248	12
5	749101	751101	AT1G09150	protein_coding		496.333	24	319.688	7.2111	3.86133	0.00487889	1	Pseudouridine synthase and archaeosine transglycosylase (PUA) domain-containing protein [Source:UniProtKB/TrEMBL;Acc:Q8L7N2]	1129	100	260	20	14	38
5	1056172	1058172	AT1G54200	protein_coding		1657.33	133.333	1307.41	90.8797	3.85059	0.010888	1	Protein BIG GRAIN 1-like B [Source:UniProtKB/Swiss-Prot;Acc:Q9SLL2]	138	4260	574	310	82	8
5	1113844	1115844	AT4G34630	protein_coding		774	60	448.385	28.0238	3.84825	0.000538627	1	Prostatic spermine-binding-like protein [Source:UniProtKB/TrEMBL;Acc:O65687]	388	1668	266	34	116	30
5	1836878	1838878	AT4G15240	protein_coding		1989.33	174.667	1864.42	29.2423	3.84767	0.0283255	1	Glycosyltransferase (DUF604) [Source:UniProtKB/TrEMBL;Acc:F4JJF6]	94	156	5718	156	232	136
5	2528421	2530421	AT3G22950	protein_coding	ATARFC1	440.333	36.6667	270.286	14.6211	3.83453	0.0154092	1	ATARFC1 [Source:UniProtKB/TrEMBL;Acc:A0A384KMJ2]	353	22	946	64	14	32
5	2881302	2883302	AT5G59980	protein_coding	RPP30	1124.67	102	1042.9	12	3.82945	0.0239906	1	Polymerase/histidinol phosphatase-like protein [Source:UniProtKB/TrEMBL;Acc:F4JXF0]	44	120	3210	114	114	78
5	3670758	3672758	AT3G20020	protein_coding	ATPRMT6	506	27.3333	258.82	25.3596	3.81746	0.0455185	1	Protein arginine methyltransferase 6 [Source:UniProtKB/TrEMBL;Acc:A0A178VA69]	1018	316	184	0	78	4
5	3871300	3873300	AT5G15450	protein_coding	CLPB3	1735.33	208	1461.48	116.423	3.81638	0.016526	1	Chaperone protein ClpB3, chloroplastic [Source:UniProtKB/Swiss-Prot;Acc:Q9LF37]	139	413	4654	427	167	30
5	3913468	3915468	AT2G07625	protein_coding		330.333	25	107.984	18.0093	3.81632	0.00265642	1	Transmembrane protein [Source:UniProtKB/TrEMBL;Acc:A0A1P8AZ66]	481	389	121	6	61	8
5	4651947	4653947	AT2G03620	protein_coding	MRS2-5	155.333	10	61.5395	2	3.81392	0.00225607	1	Magnesium transporter MRS2-5 [Source:UniProtKB/Swiss-Prot;Acc:Q9ZPR4]	276	74	116	12	6	12
5	5017347	5019347	AT4G10500	protein_coding	DLO1	1036.67	96.6667	581.426	52.5399	3.8137	0.0180082	1	Protein DMR6-LIKE OXYGENASE 1 [Source:UniProtKB/Swiss-Prot;Acc:Q9ZSA8]	180	2146	784	188	96	6
5	5542834	5544834	AT2G21280	protein_coding	GC1	462.333	34	321.497	19.0788	3.8118	0.00305592	1	NAD(P)-binding Rossmann-fold superfamily protein [Source:TAIR;Acc:AT2G21280]	240	1096	51	72	18	12
5	5897949	5899949	AT1G22730	protein_coding		454	24.6667	230.905	4.37163	3.80404	0.0143214	1	MA3 domain-containing protein [Source:UniProtKB/TrEMBL;Acc:O80548]	598	762	2	30	28	16
5	6605564	6607564	AT4G30470	protein_coding		603.333	30.6667	406.835	9.26163	3.79482	0.00336906	1	Cinnamoyl-CoA reductase-like protein [Source:UniProtKB/TrEMBL;Acc:Q9M0B3]	1416	232	162	14	32	46
5	7651714	7653714	AT2G43945	protein_coding		658.667	28.6667	478.991	6.76593	3.77213	0.0143214	1	unknown protein; LOCATED IN: chloroplast; BEST Arabidopsis thaliana protein match is: unknown protein (TAIR:AT3G59870.1); Ha. [Source:TAIR;Acc:AT2G43945]	1600	342	34	20	24	42
5	7879272	7881272	AT2G17190	protein_coding	DSK2A	2030.33	220.667	1936.71	100.614	3.77169	0.0459117	1	Ubiquitin domain-containing protein DSK2a [Source:UniProtKB/Swiss-Prot;Acc:Q9SII9]	28	160	5903	308	334	20
5	8909063	8911063	AT4G13460	protein_coding	SUVH9	1346.67	115.333	852.826	71.7527	3.76787	0.0012028	1	Histone-lysine N-methyltransferase family member SUVH9 [Source:UniProtKB/Swiss-Prot;Acc:Q9T0G7]	3050	418	572	78	254	14
5	16409782	16411782	AT4G17486	protein_coding		869.333	64	498.459	22.1209	3.75998	0.0012028	1	DeSI-like protein At4g17486 [Source:UniProtKB/Swiss-Prot;Acc:Q93VG8]	1864	314	430	108	38	46
5	16493059	16495059	AT2G07715	protein_coding		2112	211.667	1428.92	23.7791	3.75298	0.00663456	1	Nucleic acid-binding, OB-fold-like protein [Source:UniProtKB/TrEMBL;Acc:F4IMC7]	882	493	4961	192	259	184
5	19344110	19346110	AT2G20120	protein_coding	COV1	961.667	89.3333	747.588	24.3402	3.72571	0.0405175	1	Protein of unknown function (DUF502) [Source:TAIR;Acc:AT2G20120]	410	34	2441	136	78	54
5	21519513	21521513	AT1G67690	protein_coding		34	1.33333	20.4287	0.666667	3.72219	0.0445367	1	Probable thimet oligopeptidase [Source:UniProtKB/Swiss-Prot;Acc:F4HTQ1]	72	2	28	0	2	2
5	22148302	22150302	AT2G38460	protein_coding	IREG1	244.333	23.3333	192.654	8.51143	3.71129	0.0242576	1	Solute carrier family 40 member 1 [Source:UniProtKB/Swiss-Prot;Acc:O80905]	14	92	627	40	12	18
5	22550736	22552736	AT1G53310	protein_coding	PPC1	1157.33	82.6667	318.405	34.8393	3.7061	0.00339116	1	Phosphoenolpyruvate carboxylase 1 [Source:UniProtKB/Swiss-Prot;Acc:Q9MAH0]	1046	670	1756	54	42	152
5	22683386	22685386	AT2G37680	protein_coding		273.333	22.6667	78.4035	18.809	3.7042	0.0287707	1	CONTAINS InterPro DOMAIN/s: Vacuolar import/degradation protein Vid24 (InterPro:IPR018618); Ha. [Source:TAIR;Acc:AT2G37680]	426	228	166	60	8	0
5	22922804	22924804	AT5G44060	protein_coding		835.667	82.3333	396.722	32.3848	3.70113	0.000160062	1	Embryo sac development arrest protein [Source:UniProtKB/TrEMBL;Acc:Q9FNC0]	623	1604	280	108	121	18
5	24146134	24148134	AT5G10946	protein_coding		975.667	34.6667	882.054	19.8774	3.67878	0.0360832	1	unknown protein; FUNCTIONS IN: molecular_function unknown; INVOLVED IN: biological_process unknown; LOCATED IN: endomembrane system; Ha. [Source:TAIR;Acc:AT5G10946]	2738	163	26	20	10	74
5	25853067	25855067	AT4G02405	protein_coding		325.667	28	121.71	17.0098	3.65312	0.0158116	1	S-adenosyl-L-methionine-dependent methyltransferases superfamily protein [Source:UniProtKB/TrEMBL;Acc:B3H6G9]	562	157	258	62	12	10
5	26340789	26342789	AT5G65820	protein_coding		674.333	66	217.595	11.3725	3.65015	0.000355701	1	Putative pentatricopeptide repeat-containing protein At5g65820 [Source:UniProtKB/Swiss-Prot;Acc:Q9FH87]	1041	288	694	82	72	44
1	12714	14714	AT5G42790	protein_coding	PAF1	1076.67	115.333	484.65	55.4056	3.63397	0.0169223	1	Proteasome subunit alpha type [Source:UniProtKB/TrEMBL;Acc:A0A178UFX8]	118	1680	1432	222	88	36
1	50175	52175	AT4G02390	protein_coding	PARP2	358	30	232.906	10.583	3.61575	0.0174652	1	Poly [ADP-ribose] polymerase 2 [Source:UniProtKB/Swiss-Prot;Acc:Q11207]	802	14	258	34	46	10
1	58215	60215	AT4G17530	protein_coding	RABD2C	631.333	47.3333	263.91	22.5783	3.61163	0.0145837	1	RAB1C [Source:UniProtKB/TrEMBL;Acc:A0A178USY3]	1016	126	752	4	80	58
1	83905	85905	AT1G63260	protein_coding	TET10	1782	100.667	904.357	16.8259	3.59836	0.0406545	1	Tetraspanin-10 [Source:UniProtKB/Swiss-Prot;Acc:F4I214]	2950	2394	2	134	80	88
1	94935	96935	AT5G56680	protein_coding	SYNC1	234.667	8.66667	109.528	6.66667	3.58248	0.048199	1	Asparagine--tRNA ligase, cytoplasmic 1 [Source:UniProtKB/Swiss-Prot;Acc:Q9SW96]	392	288	24	2	2	22
1	104330	106330	AT4G02000	protein_coding		423	27.3333	129.688	10.6667	3.57998	0.0100676	1	Uncharacterized protein At4g02000 [Source:UniProtKB/Swiss-Prot;Acc:O04244]	599	500	170	6	38	38
1	113202	115202	AT3G20060	protein_coding	UBC19	746.667	81.3333	260.856	4.8074	3.57338	0.00096094	1	UBC19 [Source:UniProtKB/TrEMBL;Acc:A0A178V7W3]	232	930	1078	88	84	72
1	135090	137090	AT2G46320	protein_coding		1394.67	170.667	1244.82	61.9928	3.5687	0.030918	1	Mitochondrial substrate carrier family protein [Source:UniProtKB/TrEMBL;Acc:F4II70]	184	116	3884	120	294	98
1	265337	267337	AT3G07560	protein_coding	PEX13	1443.33	202.667	1060.44	49.8174	3.50016	0.0134141	1	Peroxisomal membrane protein 13 [Source:UniProtKB/Swiss-Prot;Acc:Q9SRR0]	208	568	3554	264	240	104
1	269859	271859	AT1G20770	protein_coding		342	29.3333	235.822	22.5191	3.49481	0.0229119	1	At1g20770 [Source:UniProtKB/TrEMBL;Acc:Q9LM77]	808	172	46	12	74	2
1	274259	276259	AT3G08550	protein_coding	ABI8	1443.33	121.333	1231.1	62.4108	3.49047	0.048402	1	KOB1 [Source:UniProtKB/TrEMBL;Acc:A0A178V9W7]	288	138	3904	80	40	244
1	321895	323895	AT5G07920	protein_coding	DGK1	1300.33	188.667	522.899	86.451	3.46818	0.00684093	1	Diacylglycerol kinase 1 [Source:UniProtKB/Swiss-Prot;Acc:Q39017]	1550	296	2055	298	250	18
1	324350	326350	AT4G18570	protein_coding		898.667	49.3333	785.767	11.2891	3.46519	0.0357604	1	AT4g18560/F28J12_220 [Source:UniProtKB/TrEMBL;Acc:Q8L7S5]	2468	186	42	29	51	68
1	356258	358258	AT1G67320	protein_coding		950	76.6667	668.662	60.7655	3.45774	0.0308145	1	DNA primase large subunit [Source:UniProtKB/TrEMBL;Acc:F4HRU9]	2266	498	86	10	198	22
1	359746	361746	AT3G17090	protein_coding		720	40	609.657	18	3.45766	0.040179	1	Probable protein phosphatase 2C 42 [Source:UniProtKB/Swiss-Prot;Acc:Q0V7V2]	1938	62	160	4	58	58
1	372441	374441	AT2G25710	protein_coding	HCS1	875.333	100	457.548	2.3094	3.45456	0.0103639	1	Biotin--protein ligase 1, chloroplastic [Source:UniProtKB/Swiss-Prot;Acc:Q9SL92]	778	136	1712	104	96	100
1	388808	390808	AT1G79930	protein_coding	HSP70-14	1858	298	1207.9	119.538	3.45094	0.0101032	1	Heat shock 70 kDa protein 14 [Source:UniProtKB/Swiss-Prot;Acc:Q9S7C0]	798	508	4268	364	464	66
1	413649	415649	AT5G41130	protein_coding		628	61.3333	438.237	23.3333	3.4374	0.0371223	1	Esterase/lipase/thioesterase family protein [Source:TAIR;Acc:AT5G41130]	312	78	1494	68	18	98
1	441972	443972	AT5G08330	protein_coding	TCP21	1066.67	158	373.517	42.2532	3.4277	0.000480915	1	Transcription factor TCP21 [Source:UniProtKB/Swiss-Prot;Acc:Q9FTA2]	562	842	1796	192	208	74
1	445286	447286	AT3G46610	protein_coding		185.333	20	110.238	15.0111	3.42459	0.0442591	1	Pentatricopeptide repeat-containing protein At3g46610 [Source:UniProtKB/Swiss-Prot;Acc:Q9SNB7]	12	390	154	50	6	4
1	452107	454107	AT3G24170	protein_coding	ATGR1	2064	238.667	1424.56	67.4323	3.42144	0.0261152	1	Glutathione reductase, cytosolic [Source:UniProtKB/Swiss-Prot;Acc:P48641]	184	1150	4858	326	106	284
1	459763	461763	AT3G19850	protein_coding		964	147.333	586.891	44.7561	3.41794	0.00846693	1	BTB/POZ domain-containing protein At3g19850 [Source:UniProtKB/Swiss-Prot;Acc:Q9LT24]	322	434	2136	174	208	60
1	468818	470818	AT3G25030	protein_coding		381.333	36.6667	123.991	15.592	3.40671	0.00179507	1	At3g25030 [Source:UniProtKB/TrEMBL;Acc:Q9LJR9]	626	294	224	64	10	36
1	472255	474255	AT3G51250	protein_coding		2080.67	268.667	1297.85	30.0518	3.40626	0.0229895	1	Senescence/dehydration-associated protein At3g51250 [Source:UniProtKB/Swiss-Prot;Acc:Q9SD22]	104	1612	4526	322	266	218
1	496517	498517	AT4G33380	protein_coding		532.667	62.6667	357.063	23.7861	3.39144	0.0385718	1	AT4g33380/F17M5_140 [Source:UniProtKB/TrEMBL;Acc:Q8VZI6]	32	342	1224	24	106	58
1	506268	508268	AT5G54520	protein_coding		459.333	24.6667	359.114	12.6667	3.39097	0.0457293	1	Transducin/WD40 repeat-like superfamily protein [Source:UniProtKB/TrEMBL;Acc:F4K0D3]	1176	60	142	12	12	50
1	543733	545733	AT3G47730	protein_coding	ABCA2	271.333	41.6667	109.931	23.1253	3.37587	0.016526	1	ATH1 [Source:UniProtKB/TrEMBL;Acc:A0A178V6R6]	114	217	483	34	85	6
1	554847	556847	AT1G12120	protein_coding		2756.67	388.667	2009.61	72.8957	3.37579	0.0202142	1	T28K15.14 protein [Source:UniProtKB/TrEMBL;Acc:Q9FWW2]	380	1138	6752	534	326	306
1	643612	645612	AT3G06050	protein_coding	PRXIIF	1211.67	212.667	725.172	98.8624	3.32417	0.0309986	1	PRXIIF [Source:UniProtKB/TrEMBL;Acc:A0A178VBA5]	190	831	2614	340	280	18
1	692704	694704	AT3G16560	protein_coding		3037.33	463.667	1635.82	189.177	3.3047	0.0140153	1	Protein phosphatase 2C family protein [Source:UniProtKB/TrEMBL;Acc:A0A178VFN3]	528	2474	6110	278	842	271
1	706485	708485	AT5G47140	protein_coding	GATA27	179.333	22	70.1079	10	3.29557	0.020117	1	GATA transcription factor 27 [Source:UniProtKB/Swiss-Prot;Acc:Q5PP38]	318	128	92	32	32	2
1	726285	728285	AT3G53000	protein_coding	PP2A15	658	54	183.023	30.7896	3.29401	0.0275157	1	F-box protein PP2-A15 [Source:UniProtKB/Swiss-Prot;Acc:Q9LF92]	316	942	716	12	36	114
1	753262	755262	AT1G48600	protein_coding	NMT2	5381.33	967.333	2894.11	377.095	3.28838	0.0075219	1	PMEAMT [Source:UniProtKB/TrEMBL;Acc:A0A178WLJ9]	2780	2204	11160	1208	1466	228
1	774574	776574	AT4G35790	protein_coding	PLDDELTA	339.333	48.6667	195.674	10.0885	3.28147	0.0326111	1	Phospholipase D delta [Source:UniProtKB/Swiss-Prot;Acc:Q9C5Y0]	34	280	704	44	68	34
1	781904	783904	AT4G05040	protein_coding		478	54	354.068	30.0222	3.27901	0.0260555	1	AT4G05040 protein [Source:UniProtKB/TrEMBL;Acc:Q94A85]	1186	112	136	106	54	2
1	794306	796306	AT5G59910	protein_coding	HTB4	582.667	56.6667	276.936	19.0555	3.27212	0.0382908	1	HTB4 [Source:UniProtKB/TrEMBL;Acc:A0A384KCB6]	40	950	758	56	24	90
1	798115	800115	AT1G64650	protein_coding		1560	242	970.606	65.4828	3.26661	0.0332228	1	At1g64650 [Source:UniProtKB/TrEMBL;Acc:Q6NLR2]	1246	58	3376	282	330	114
1	812413	814413	AT5G11490	protein_coding		2526.67	272	1151.76	29.9555	3.25822	0.000871669	1	Beta-adaptin-like protein [Source:UniProtKB/TrEMBL;Acc:F4JXV9]	1350	4830	1400	230	256	330
1	818612	820612	AT4G13630	protein_coding		489.667	43.3333	58.5956	19.7428	3.25746	0.034686	1	Protein of unknown function, DUF593 [Source:TAIR;Acc:AT4G13630]	605	450	414	60	4	66
1	846073	848073	AT5G03160	protein_coding	P58IPK	2028.33	375.667	1192.87	166.032	3.24654	0.0161438	1	DnaJ protein P58IPK homolog [Source:UniProtKB/Swiss-Prot;Acc:Q9LYW9]	942	732	4411	667	368	92
1	870308	872308	AT4G08460	protein_coding		1386.33	244.667	832.414	170.866	3.2358	0.0454603	1	AT4G08460 protein [Source:UniProtKB/TrEMBL;Acc:Q9M0T4]	1036	152	2971	134	580	20
1	886683	888683	AT1G48110	protein_coding	ECT7	1284	119.333	799.303	20.4315	3.22406	0.00774868	1	evolutionarily conserved C-terminal region 7 [Source:TAIR;Acc:AT1G48110]	728	2860	264	108	91	159
1	930985	932985	AT2G21870	protein_coding	MGP1	1273.33	178	630.623	88.2723	3.2051	0.0318636	1	Probable ATP synthase 24 kDa subunit, mitochondrial [Source:UniProtKB/Swiss-Prot;Acc:Q9SJ12]	738	2530	552	254	278	2
1	932435	934435	AT1G80530	protein_coding		2261.67	415.667	1408.32	139.8	3.20496	0.0200584	1	Major facilitator superfamily protein [Source:UniProtKB/TrEMBL;Acc:Q9M8M1]	496	1244	5045	647	436	164
1	936826	938826	AT1G78280	protein_coding		1169	147	567.282	28.0416	3.20336	0.0249057	1	F-box protein At1g78280 [Source:UniProtKB/Swiss-Prot;Acc:Q9M9E8]	134	1284	2089	150	97	194
1	957383	959383	AT1G22650	protein_coding	INVD	158	14	67.3003	2.3094	3.19667	0.0153579	1	Probable alkaline/neutral invertase D [Source:UniProtKB/Swiss-Prot;Acc:F4I2X9]	236	214	24	14	10	18
1	992400	994400	AT2G04900	protein_coding		816.667	114.667	477.469	26.6417	3.18548	0.0283923	1	Expressed protein [Source:UniProtKB/TrEMBL;Acc:Q9SI36]	144	566	1740	148	62	134
1	1035515	1037515	AT4G09180	protein_coding	BHLH81	935.333	188	625.803	109.715	3.16791	0.0481078	1	Transcription factor bHLH81 [Source:UniProtKB/Swiss-Prot;Acc:Q9M0R0]	352	268	2186	392	156	16
1	1042887	1044887	AT4G16500	protein_coding	CYS4	395.333	64	83.8199	23.8607	3.16324	0.00220632	1	Cysteine proteinase inhibitor 4 [Source:UniProtKB/Swiss-Prot;Acc:Q84WT8]	502	230	454	108	58	26
1	1050938	1052938	AT5G41210	protein_coding	GSTT1	1110.67	147.333	550.438	18.4872	3.16148	0.0463328	1	Glutathione S-transferase T1 [Source:UniProtKB/Swiss-Prot;Acc:Q9ZRT5]	1490	26	1816	180	146	116
1	1072437	1074437	AT2G42300	protein_coding	BHLH48	250.667	32	58.4846	6	3.15316	0.00742461	1	Transcription factor bHLH48 [Source:UniProtKB/Swiss-Prot;Acc:Q8VZ02]	288	136	328	20	38	38
1	1103493	1105493	AT5G57110	protein_coding	ACA8	127.333	18.6667	31.3546	7.68838	3.14886	0.00398743	1	Calcium-transporting ATPase [Source:UniProtKB/TrEMBL;Acc:Q0WV19]	178	134	70	30	22	4
1	1147442	1149442	AT5G22510	protein_coding	INVE	1761.33	285.333	728.26	78.6921	3.12219	0.00962627	1	Alkaline/neutral invertase E, chloroplastic [Source:UniProtKB/Swiss-Prot;Acc:Q9FK88]	1584	598	3102	442	194	220
1	1153222	1155222	AT3G12570	protein_coding	FYD	2545.67	325.333	1169.93	225.703	3.1177	0.0239744	1	FYD [Source:UniProtKB/TrEMBL;Acc:Q9LHA9]	3690	3741	206	144	774	58
1	1163861	1165861	AT3G16830	protein_coding	TPR2	644.667	124.667	231.218	51.3853	3.11593	0.00641831	1	Topless-related protein 2 [Source:UniProtKB/Swiss-Prot;Acc:Q9LRZ0]	300	550	1084	214	124	36
1	1163910	1165910	AT5G14200	protein_coding	IMDH3	1431.33	208.667	591.022	98.6734	3.11575	0.0072148	1	3-isopropylmalate dehydrogenase [Source:UniProtKB/TrEMBL;Acc:Q5XF32]	2320	1662	312	342	268	16
1	1290112	1292112	AT1G79230	protein_coding	STR1	1861.67	234.667	836.481	86.6897	3.09389	0.0383077	1	Thiosulfate/3-mercaptopyruvate sulfurtransferase 1, mitochondrial [Source:UniProtKB/Swiss-Prot;Acc:O64530]	318	2075	3192	270	70	364
1	1312443	1314443	AT4G15765	protein_coding		326.667	36	283.738	12.8582	3.08973	0.0455645	1	FAD/NAD(P)-binding oxidoreductase family protein [Source:UniProtKB/TrEMBL;Acc:F4JK86]	894	32	54	40	56	12
1	1440675	1442675	AT4G14420	protein_coding		2038.67	310	263.113	55.3655	3.06503	1.87617e-05	1	AT4g14420/dl3250c [Source:UniProtKB/TrEMBL;Acc:O23298]	2560	1716	1840	420	244	266
1	1457802	1459802	AT1G48610	protein_coding		560.667	66.6667	453.934	20.0776	3.05952	0.045597	1	Putative DNA-binding protein At1g48610 [Source:UniProtKB/Swiss-Prot;Acc:Q94AD1]	134	1468	80	54	106	40
1	1546823	1548823	AT5G53760	protein_coding	MLO11	301.333	30	194.903	4.16333	3.04348	0.0468913	1	MLO-like protein [Source:UniProtKB/TrEMBL;Acc:B9DGT8]	214	674	16	22	36	32
1	1557058	1559058	AT3G60260	protein_coding		587.333	72	394.124	20.232	3.04103	0.0323455	1	ELMO/CED-12 family protein [Source:UniProtKB/TrEMBL;Acc:Q8VZ78]	386	1348	28	70	108	38
1	1604030	1606030	AT5G65810	protein_coding	CGR3	398.667	62	56.7725	17.2434	3.03668	0.0210322	1	Probable pectin methylesterase CGR3 [Source:UniProtKB/Swiss-Prot;Acc:Q0WPN7]	336	512	348	74	84	28
1	1668350	1670350	AT1G54730	protein_coding		1091	207	348.589	90.8534	3.03131	0.00475062	1	Sugar transporter ERD6-like 5 [Source:UniProtKB/Swiss-Prot;Acc:Q3ECP7]	477	1684	1112	226	354	41
1	1700038	1702038	AT4G00290	protein_coding	MSL1	439.333	55.3333	184.08	39.3503	3.02921	0.0465432	1	Mechanosensitive ion channel protein 1, mitochondrial [Source:UniProtKB/Swiss-Prot;Acc:Q8VZL4]	677	564	77	14	134	18
1	1831555	1833555	AT4G25700	protein_coding	BETA-OHASE 1	918.667	186.667	624.534	41.7346	3.0011	0.0360731	1	Beta-carotene 3-hydroxylase 1, chloroplastic [Source:UniProtKB/Swiss-Prot;Acc:Q9SZZ8]	352	238	2166	238	218	104
1	1842515	1844515	AT2G26780	protein_coding		1422.67	221.333	191.661	6.9602	2.99653	0.000527103	1	ARM repeat superfamily protein [Source:UniProtKB/TrEMBL;Acc:F4IVJ8]	1574	1042	1652	220	210	234
1	1854210	1856210	AT1G54320	protein_coding	ALIS3	1261.67	278	820.194	161.265	2.99529	0.0446376	1	ALA-interacting subunit 3 [Source:UniProtKB/Swiss-Prot;Acc:Q9SLK2]	430	453	2902	171	595	68
1	1895981	1897981	AT1G07810	protein_coding	ECA1	958.667	165.333	437.815	26.5665	2.99174	0.0239	1	Calcium-transporting ATPase 1, endoplasmic reticulum-type [Source:UniProtKB/Swiss-Prot;Acc:P92939]	1160	120	1596	212	164	120
1	1899045	1901045	AT3G55960	protein_coding		659.333	126	88.4031	55.5098	2.98928	0.00398168	1	Haloacid dehalogenase-like hydrolase (HAD) superfamily protein [Source:UniProtKB/TrEMBL;Acc:Q9LY49]	614	830	534	168	194	16
1	1991212	1993212	AT3G56460	protein_coding		1602	276.667	513.696	160.143	2.97659	0.00848033	1	GroES-like zinc-binding alcohol dehydrogenase family protein [Source:UniProtKB/TrEMBL;Acc:Q9LXZ4]	1874	2324	608	578	220	32
1	2046760	2048760	AT5G09650	protein_coding	PPA6	1586.67	185.667	711.673	25.9636	2.96777	0.00329988	1	Soluble inorganic pyrophosphatase 6, chloroplastic [Source:UniProtKB/Swiss-Prot;Acc:Q9LXC9]	2770	1680	310	207	134	216
1	2066509	2068509	AT5G07840	protein_coding	PIA1	1479.67	181	715.417	49.2172	2.9647	0.0283554	1	PIA1 [Source:UniProtKB/TrEMBL;Acc:A0A178UK09]	2176	2214	49	279	140	124
1	2081023	2083023	AT1G15910	protein_coding	FDM1	342.667	39.6667	123.593	11.6667	2.96063	0.0404875	1	IDP1 [Source:UniProtKB/TrEMBL;Acc:A0A178W3T4]	568	318	142	58	18	43
1	2167362	2169362	AT5G56150	protein_coding	UBC30	915.333	147.333	357.602	50.4425	2.94504	0.0239	1	UBC30 [Source:UniProtKB/TrEMBL;Acc:A0A178UMN8]	262	1494	990	244	74	124
1	2168977	2170977	AT2G07678	protein_coding		234.667	27.3333	75.1029	6.35959	2.94488	0.0210322	1	Putative uncharacterized protein [Source:UniProtKB/TrEMBL;Acc:Q27GM2]	254	354	96	16	28	38
1	2250025	2252025	AT3G55280	protein_coding	RPL23AB	878.667	148	386.23	46.9184	2.92569	0.0294533	1	60S ribosomal protein L23a-2 [Source:UniProtKB/Swiss-Prot;Acc:Q9M3C3]	136	1434	1066	240	86	118
1	2281828	2283828	AT2G31790	protein_coding	UGT74C1	1112	160.333	595.035	59.4764	2.91611	0.0199493	1	Glycosyltransferase (Fragment) [Source:UniProtKB/TrEMBL;Acc:W8Q6Z8]	2152	1093	91	177	254	50
1	2387234	2389234	AT1G03630	protein_coding	PORC	1255	274.333	536.809	98.3537	2.89958	0.0155684	1	Protochlorophyllide reductase C, chloroplastic [Source:UniProtKB/Swiss-Prot;Acc:O48741]	1299	304	2162	438	287	98
1	2579707	2581707	AT4G12340	protein_coding		299.333	50.6667	157.401	13.5319	2.8725	0.0346583	1	AT4g12340/T4C9_180 [Source:UniProtKB/TrEMBL;Acc:Q9STH7]	582	38	278	60	68	24
1	2613896	2615896	AT1G15500	protein_coding	AATP2	1314	170.667	630.495	44.8008	2.86616	0.0443442	1	ADP,ATP carrier protein [Source:UniProtKB/TrEMBL;Acc:A0A178WDN7]	2316	150	1476	120	132	260
1	2671198	2673198	AT5G46030	protein_coding		754.667	150.667	125.296	71.7248	2.85485	0.00339116	1	Transcription elongation factor 1 homolog [Source:UniProtKB/Swiss-Prot;Acc:Q8LEF3]	536	970	758	294	84	74
1	2687658	2689658	AT4G22190	protein_coding		380.667	78.6667	40.3375	44.4872	2.84876	0.0132212	1	Serine/arginine repetitive matrix-like protein [Source:UniProtKB/TrEMBL;Acc:Q8L4C5]	422	420	300	162	64	10
1	2722787	2724787	AT2G26510	protein_coding	NAT3	2148	426	1094.81	89.6735	2.84192	0.0405183	1	Nucleobase-ascorbate transporter 3 [Source:UniProtKB/Swiss-Prot;Acc:Q8GZD4]	1778	464	4202	604	318	356
1	2800054	2802054	AT1G07705	protein_coding		843.333	132	396.757	45.6216	2.83561	0.020117	1	NOT2 / NOT3 / NOT5 family [Source:UniProtKB/TrEMBL;Acc:A8MR45]	1076	1384	70	210	134	52
1	2944976	2946976	AT2G37760	protein_coding	AKR4C8	1026.67	173.333	465.299	79.7691	2.81709	0.0468913	1	Aldo-keto reductase family 4 member C8 [Source:UniProtKB/Swiss-Prot;Acc:O80944]	1564	1416	100	260	246	14
1	2993358	2995358	AT3G11710	protein_coding	ATKRS-1	1455.33	259.333	714.13	54.41	2.80934	0.0201981	1	Lysine--tRNA ligase [Source:UniProtKB/TrEMBL;Acc:A0A178VAG3]	260	2730	1376	200	368	210
1	3014239	3016239	AT3G10060	protein_coding	FKBP16-4	932.667	139.667	371.772	36.5802	2.80484	0.0036981	1	Peptidylprolyl isomerase [Source:UniProtKB/TrEMBL;Acc:A0A178V516]	1523	1029	246	94	212	113
1	3068357	3070357	AT5G55700	protein_coding	BAM4	387.333	44.6667	160.21	13.8724	2.79478	0.0348017	1	Inactive beta-amylase 4, chloroplastic [Source:UniProtKB/Swiss-Prot;Acc:Q9FM68]	636	438	88	20	46	68
1	3130094	3132094	AT1G74060	protein_coding	RPL6B	2130	556	749.434	341.128	2.78463	0.0382931	1	60S ribosomal protein L6-2 [Source:UniProtKB/Swiss-Prot;Acc:Q9C9C6]	1060	1756	3574	1208	404	56
1	3153392	3155392	AT5G01590	protein_coding	TIC56	1086.67	202.667	600.536	64.4188	2.78361	0.0445832	1	Protein TIC 56, chloroplastic [Source:UniProtKB/Swiss-Prot;Acc:Q7Y1W1]	124	2190	946	330	156	122
1	3200685	3202685	AT1G58360	protein_coding	AAP1	659.333	117.333	243.804	41.7346	2.7695	0.0197122	1	NAT2 [Source:UniProtKB/TrEMBL;Acc:A0A178WEG7]	348	1140	490	66	200	86
1	3272753	3274753	AT2G38280	protein_coding	AMPD	1293.33	270	553.612	31.6439	2.75783	0.0271046	1	FAC1 [Source:UniProtKB/TrEMBL;Acc:A0A178VY66]	890	602	2388	332	228	250
1	3305931	3307931	AT2G04520	protein_coding		1701.33	324.333	810.556	59.7671	2.7519	0.0275157	1	Nucleic acid-binding, OB-fold-like protein [Source:UniProtKB/TrEMBL;Acc:Q9SJB9]	512	3250	1342	390	378	205
1	3368125	3370125	AT1G69490	protein_coding	NAC029	936.667	141.333	194.163	35.8019	2.74857	0.0161885	1	NAP [Source:UniProtKB/TrEMBL;Acc:A0A178W8K0]	1302	640	868	80	140	204
1	3383003	3385003	AT1G76730	protein_coding	COG0212	1804	455.333	1068.69	121.832	2.74306	0.0477749	1	COG0212 [Source:UniProtKB/TrEMBL;Acc:A0A178WEK7]	338	1190	3884	566	588	212
1	3387374	3389374	AT3G48800	protein_coding		205.333	46.6667	65.9326	22.784	2.74295	0.0390507	1	Sterile alpha motif (SAM) domain-containing protein [Source:UniProtKB/TrEMBL;Acc:Q9M303]	166	116	334	28	92	20
1	3391578	3393578	AT3G58010	protein_coding	PAP9	586.667	106	321.294	26.8576	2.74015	0.0192238	1	Probable plastid-lipid-associated protein 9, chloroplastic [Source:UniProtKB/Swiss-Prot;Acc:Q9M2P7]	1200	114	446	156	98	64
1	3439359	3441359	AT3G28730	protein_coding	SSRP1	998.667	228.667	241.783	94.5469	2.73322	0.00538497	1	FACT complex subunit SSRP1 [Source:UniProtKB/TrEMBL;Acc:A0A178VCP0]	770	1482	744	312	334	40
1	3598138	3600138	AT5G12860	protein_coding	DIT1	2352	553	1191.64	73.9211	2.7092	0.037732	1	Dicarboxylate transporter 1, chloroplastic [Source:UniProtKB/Swiss-Prot;Acc:Q9LXV3]	746	1630	4680	654	596	409
1	3751780	3753780	AT3G57760	protein_coding		482.667	105.667	49.1845	29.0765	2.69101	0.00406471	1	AT3g57760/F15B8_50 [Source:UniProtKB/TrEMBL;Acc:Q9SVZ0]	456	578	414	128	141	48
1	3913774	3915774	AT1G27200	protein_coding		616.667	100.667	275.817	45.1565	2.66376	0.048402	1	DUF23/GT0 (Fragment) [Source:UniProtKB/TrEMBL;Acc:I1VCA1]	1162	272	416	26	182	94
1	4037963	4039963	AT5G40950	protein_coding	RPL27	813.333	168.667	318.66	83.3813	2.64259	0.0306881	1	50S ribosomal protein L27, chloroplastic [Source:UniProtKB/Swiss-Prot;Acc:Q9FLN4]	1270	970	200	192	300	14
1	4120341	4122341	AT3G13070	protein_coding	CBSDUFCH1	1296.67	281.333	862.672	99.7352	2.63379	0.038571	1	Putative DUF21 domain-containing protein At3g13070, chloroplastic [Source:UniProtKB/Swiss-Prot;Acc:Q9LK65]	264	3010	616	414	344	86
1	4171035	4173035	AT4G04210	protein_coding	PUX4	1548.67	448	650.282	168.511	2.6293	0.034677	1	PUX4 [Source:UniProtKB/TrEMBL;Acc:A0A178V2K4]	850	948	2848	654	576	114
1	4176840	4178840	AT1G66530	protein_coding		925.333	156.667	380.355	16.4249	2.62302	0.0140542	1	Arginine--tRNA ligase, cytoplasmic [Source:UniProtKB/Swiss-Prot;Acc:Q9C713]	1366	1242	168	176	170	124
1	4185624	4187624	AT2G44065	protein_coding		848.667	151.333	546.675	27.1866	2.61993	0.0298025	1	Expressed protein [Source:UniProtKB/TrEMBL;Acc:Q8VZU4]	1930	168	448	148	200	106
1	4304926	4306926	AT1G31910	protein_coding	PMK	3060.67	704.667	1504.47	295.058	2.6011	0.0106621	1	Phosphomevalonate kinase, peroxisomal [Source:UniProtKB/Swiss-Prot;Acc:Q9C6T1]	5986	988	2208	1220	696	198
1	4383308	4385308	AT2G34730	protein_coding	WAP	1711.33	341.333	492.618	20.955	2.59037	0.00826326	1	WPP domain-associated protein [Source:UniProtKB/Swiss-Prot;Acc:O64584]	896	2598	1640	308	336	380
1	4482751	4484751	AT2G20420	protein_coding		2278.67	491.333	407.93	31.1198	2.57381	0.00775346	1	Succinate--CoA ligase [ADP-forming] subunit beta, mitochondrial [Source:UniProtKB/Swiss-Prot;Acc:O82662]	2836	1484	2516	550	480	444
1	4525204	4527204	AT1G24120	protein_coding	ATJ16	938	216.667	249.3	89.6685	2.56864	0.0134126	1	ARL1 [Source:UniProtKB/TrEMBL;Acc:A0A384KYZ6]	1333	477	1004	126	396	128
1	4543922	4545922	AT4G34720	protein_coding	VHA-c3	363.333	98.6667	38.3029	45.4948	2.56477	0.0178454	1	V-type proton ATPase subunit c1 [Source:UniProtKB/Swiss-Prot;Acc:P0DH92]	306	436	348	166	118	12
1	4562160	4564160	AT1G76320	protein_coding	FRS4	990	262.667	242.96	118.627	2.56243	0.010567	1	Protein FAR1-RELATED SEQUENCE 4 [Source:UniProtKB/Swiss-Prot;Acc:Q6NQJ7]	1326	518	1126	484	226	78
1	4593459	4595459	AT3G04560	protein_coding		428.667	70.6667	51.773	21.9494	2.55814	0.0445897	1	F7O18.3 protein [Source:UniProtKB/TrEMBL;Acc:Q9SR18]	524	416	346	72	32	108
1	4660682	4662682	AT2G46240	protein_coding	BAG6	2294.67	471.333	1702.78	134.051	2.54389	0.0443442	1	BAG family molecular chaperone regulator 6 [Source:UniProtKB/Swiss-Prot;Acc:O82345]	626	5700	558	482	698	234
1	4692282	4694282	AT1G03900	protein_coding	ATNAP4	854.667	194.667	189.076	24.7745	2.53599	0.0128562	1	NAP4 [Source:UniProtKB/TrEMBL;Acc:A0A178WMR3]	1014	478	1072	166	244	174
1	4747666	4749666	AT1G78380	protein_coding	GSTU19	2249.33	610	482.157	297.687	2.52745	0.0169223	1	GSTU19 [Source:UniProtKB/TrEMBL;Acc:A0A178W4K6]	1382	2318	3048	348	1204	278
1	4793725	4795725	AT1G64370	protein_coding		680	181.333	252.763	50.6272	2.5171	0.030918	1	Filaggrin-like protein [Source:UniProtKB/TrEMBL;Acc:Q9C7W1]	898	176	966	248	214	82
1	4796358	4798358	AT2G37710	protein_coding	LECRK41	6661.33	1930.67	3461.24	526.827	2.51643	0.0436	1	L-type lectin-domain containing receptor kinase IV.1 [Source:UniProtKB/Swiss-Prot;Acc:O80939]	3524	2886	13574	2950	1652	1190
1	4854287	4856287	AT1G48550	protein_coding		985	218	437.267	65.0641	2.50764	0.021081	1	Vacuolar protein sorting-associated protein 26 [Source:UniProtKB/TrEMBL;Acc:F4HYH6]	1787	282	886	158	348	148
1	4854533	4856533	AT4G28370	protein_coding	FLY1	585.333	122	255.829	37.0045	2.50753	0.0300244	1	Transmembrane E3 ubiquitin-protein ligase FLY1 [Source:UniProtKB/Swiss-Prot;Acc:Q5PP23]	574	1034	148	118	188	60
1	4940013	4942013	AT4G18905	protein_coding		1604	247.333	888.574	56.6431	2.48449	0.0418266	1	Transducin/WD40 repeat-like superfamily protein [Source:UniProtKB/TrEMBL;Acc:F4JSC0]	3356	986	470	242	152	348
1	4958427	4960427	AT2G17510	protein_coding	EMB2763	1033.33	194	328.815	61.0437	2.47265	0.0308141	1	Ribonuclease II family protein [Source:UniProtKB/TrEMBL;Acc:F4INI6]	1688	760	652	79	287	216
1	5018873	5020873	AT4G39640	protein_coding	GGT1	608	123.333	334.092	50.416	2.45933	0.026726	1	Glutathione hydrolase 1 [Source:UniProtKB/Swiss-Prot;Acc:Q8VYW6]	1264	390	170	78	224	68
1	5057607	5059607	AT5G20900	protein_coding	TIFY3B	1659	425	691.315	151.49	2.44802	0.030146	1	Protein TIFY 3B [Source:UniProtKB/Swiss-Prot;Acc:Q9C5K8]	2782	399	1796	721	333	221
1	5103812	5105812	AT1G48360	protein_coding	FAN1	606.667	169.333	175.029	65.9832	2.43839	0.0117903	1	Fanconi-associated nuclease 1 homolog [Source:UniProtKB/Swiss-Prot;Acc:Q5XVJ4]	352	942	526	288	160	60
1	5182221	5184221	AT4G14147	protein_coding	ARPC4	1157	216.333	432.475	31.1573	2.42369	0.0175076	1	Actin-related protein 2/3 complex subunit 4 [Source:UniProtKB/TrEMBL;Acc:F4JUL8]	1659	1516	296	260	156	233
1	5186018	5188018	AT1G60140	protein_coding	TPS10	654.667	178	139.735	31.77	2.42202	0.02852	1	Probable alpha,alpha-trehalose-phosphate synthase [UDP-forming] 10 [Source:UniProtKB/Swiss-Prot;Acc:O80738]	598	446	920	234	176	124
1	5264129	5266129	AT4G31180	protein_coding	IBI1	1445.33	267.333	690.011	28.6667	2.40795	0.0374027	1	Aspartate--tRNA ligase 2, cytoplasmic [Source:UniProtKB/Swiss-Prot;Acc:Q9M084]	1266	2720	350	212	282	308
1	5442911	5444911	AT1G18080	protein_coding	RACK1A	1510.67	488.667	533.07	178.3	2.39383	0.0452794	1	RACK1A_AT [Source:UniProtKB/TrEMBL;Acc:A0A178WHX3]	574	1538	2420	505	789	172
1	5456084	5458084	AT2G42500	protein_coding	PP2A3	3532.67	756	2547.22	210.609	2.38595	0.0428913	1	Serine/threonine-protein phosphatase PP2A-3 catalytic subunit [Source:UniProtKB/Swiss-Prot;Acc:Q07100]	8620	1222	756	1010	920	338
1	5460312	5462312	AT5G54440	protein_coding	TRS130	1548.67	437.333	332.975	265.497	2.38337	0.0271341	1	Trafficking protein particle complex II-specific subunit 130 homolog [Source:UniProtKB/Swiss-Prot;Acc:F4K0C4]	2172	1034	1440	216	966	130
1	5534766	5536766	AT2G20610	protein_coding	SUR1	2888.67	920	661.2	287.731	2.37082	0.0138278	1	S-alkyl-thiohydroximate lyase SUR1 [Source:UniProtKB/Swiss-Prot;Acc:Q9SIV0]	2274	2182	4210	996	1376	388
1	5579821	5581821	AT3G56080	protein_coding		1354.67	440.667	417.851	158.048	2.36084	0.0387815	1	Probable methyltransferase PMT22 [Source:UniProtKB/Swiss-Prot;Acc:Q9LYN3]	1528	560	1976	624	572	126
1	5686919	5688919	AT4G15920	protein_coding	SWEET17	1011.33	283	296.806	92.7919	2.34458	0.00102691	1	Nodulin MtN3 family protein [Source:TAIR;Acc:AT4G15920]	1604	744	686	424	317	108
1	5868543	5870543	AT1G21980	protein_coding	PIP5K1	992	320	118.051	137.715	2.31369	0.0211924	1	Phosphatidylinositol 4-phosphate 5-kinase 1 [Source:UniProtKB/Swiss-Prot;Acc:Q56YP2]	1188	780	1008	360	536	64
1	5883773	5885773	AT1G71080	protein_coding		944.667	297.333	281.71	110.419	2.31024	0.0352265	1	At1g71080/F23N20_7 [Source:UniProtKB/TrEMBL;Acc:Q9C9A0]	412	1370	1052	286	494	112
1	5968988	5970988	AT5G46070	protein_coding		1532.67	314	583.837	28.589	2.30528	0.0200745	1	Guanylate-binding family protein [Source:UniProtKB/TrEMBL;Acc:F4KG14]	2158	2074	366	352	258	332
1	6038250	6040250	AT2G27050	protein_coding	EIL1	1194.67	341.333	175.577	99.7619	2.2939	0.013075	1	ETHYLENE INSENSITIVE 3-like 1 protein [Source:UniProtKB/Swiss-Prot;Acc:Q9SLH0]	1354	1386	844	486	388	150
1	6068302	6070302	AT3G20050	protein_coding	CCT1	713.333	198.667	258.953	61.3659	2.2908	0.0452794	1	T-complex protein 1 subunit alpha [Source:UniProtKB/Swiss-Prot;Acc:P28769]	1216	354	570	224	290	82
1	6100983	6102983	AT3G13200	protein_coding	EMB2769	1552	472	150.444	170.317	2.28384	0.00150175	1	Cwf15 / Cwc15 cell cycle control family protein [Source:UniProtKB/TrEMBL;Acc:Q9LK52]	1822	1532	1302	444	780	192
1	6514463	6516463	AT5G36700	protein_coding	PGLP1A	2579.33	835	814.596	258.777	2.23141	0.0380777	1	Phosphoglycolate phosphatase 1B, chloroplastic [Source:UniProtKB/Swiss-Prot;Acc:P0DKC4]	993	3694	3051	1331	715	459
1	6821711	6823711	AT4G04340	protein_coding	OSCA1.1	1368.67	351.333	802.126	66.9162	2.19113	0.0326815	1	Protein OSCA1 [Source:UniProtKB/Swiss-Prot;Acc:Q9XEA1]	2972	520	614	428	408	218
1	6948043	6950043	AT2G46510	protein_coding	AIB	1381.33	338	884.75	60.8933	2.18513	0.0463328	1	Transcription factor ABA-INDUCIBLE bHLH-TYPE [Source:UniProtKB/Swiss-Prot;Acc:Q9ZPY8]	3150	544	450	416	380	218
1	6955340	6957340	AT1G36730	protein_coding		3036.67	1014.67	1255.67	455.822	2.1842	0.0406545	1	Probable eukaryotic translation initiation factor 5-1 [Source:UniProtKB/Swiss-Prot;Acc:Q9C8F1]	1592	5538	1980	1820	982	242
1	7109634	7111634	AT2G03470	protein_coding		1180	403.333	66.5733	185.732	2.16764	0.0222332	1	ELM2 domain-containing protein [Source:UniProtKB/TrEMBL;Acc:Q9ZQ83]	1076	1304	1160	300	764	146
1	7309260	7311260	AT2G25010	protein_coding	MAIL1	568	184	87.8484	24.4404	2.15405	0.024017	1	Protein MAIN-LIKE 1 [Source:UniProtKB/Swiss-Prot;Acc:Q9SK32]	560	420	724	200	216	136
1	7435842	7437842	AT5G36790	protein_coding	PGLP1A	2425.67	823.667	797.456	247.936	2.14212	0.045597	1	Phosphoglycolate phosphatase 1B, chloroplastic [Source:UniProtKB/Swiss-Prot;Acc:P0DKC4]	943	3676	2658	1297	715	459
1	7553749	7555749	AT1G59820	protein_coding	ALA3	1774	476	588.222	85.8448	2.13046	0.011748	1	Phospholipid-transporting ATPase [Source:UniProtKB/TrEMBL;Acc:A0A178WFR7]	2390	2334	598	640	438	350
1	7822066	7824066	AT5G26860	protein_coding	LON_ARA_ARA	960.667	235.333	246.594	32.3797	2.11031	0.0455364	1	lon protease 1 [Source:TAIR;Acc:AT5G26860]	1062	1328	492	248	174	284
1	8424385	8426385	AT1G54100	protein_coding	ALDH7B4	1724	553.333	199.479	67.6593	2.0607	0.00358433	1	ALDH7B4 [Source:UniProtKB/TrEMBL;Acc:A0A178W3F2]	2120	1568	1484	600	640	420
1	8741137	8743137	AT1G79270	protein_coding	ECT8	1777	493.333	744.779	100.042	2.02369	0.0444383	1	Evolutionarily conserved C-terminal region 8 [Source:UniProtKB/TrEMBL;Acc:Q9FPE7]	3265	974	1092	672	326	482
1	8841408	8843408	AT1G22750	protein_coding		1707.33	556	497.682	118.934	2.01411	0.0242576	1	AT1G22750 protein [Source:UniProtKB/TrEMBL;Acc:O64379]	1590	2622	910	636	710	322
1	8862843	8864843	AT4G14510	protein_coding	CFM3B	1293.33	422	340.494	120.276	2.01157	0.0262471	1	CRM-domain containing factor CFM3B, chloroplastic [Source:UniProtKB/Swiss-Prot;Acc:F4JVH1]	1170	1935	775	349	657	260
1	9042571	9044571	AT1G27300	protein_coding		1202.33	479.333	194.895	184.819	1.9966	0.0446376	1	F17L21.9 [Source:UniProtKB/TrEMBL;Acc:Q9FZK5]	1566	899	1142	677	651	110
1	9482157	9484157	AT2G05840	protein_coding	PAA2	1504	613.333	302.172	182.798	1.95626	0.0362567	1	Proteasome subunit alpha type-6-B [Source:UniProtKB/Swiss-Prot;Acc:O81147]	946	1984	1582	808	784	248
1	9781847	9783847	AT1G03280	protein_coding		713.333	271.333	133.348	77.0483	1.91756	0.0274591	1	TFIIE-alpha 1 [Source:UniProtKB/TrEMBL;Acc:Q93ZW3]	622	976	542	284	398	132
1	9962448	9964448	AT3G43590	protein_coding		862.333	301	412.678	93.8527	1.91029	0.0437888	1	Zinc knuckle (CCHC-type) family protein [Source:UniProtKB/TrEMBL;Acc:Q9FYD1]	1684	519	384	421	366	116
1	10077205	10079205	AT4G00990	protein_coding	JMJ27	1059.33	356.667	412.508	80.6171	1.9035	0.0101251	1	Transcription factor jumonji (JmjC) domain-containing protein [Source:UniProtKB/TrEMBL;Acc:Q8VYB9]	1836	912	430	468	402	200
1	10325848	10327848	AT5G58100	protein_coding		3300.33	1416.67	532.845	528.129	1.87525	0.0371534	1	unknown protein; INVOLVED IN: pollen exine formation; EXPRESSED IN: 19 plant structures; EXPRESSED DURING: 8 growth stages; BEST Arabidopsis thaliana protein match is: unknown protein (TAIR:AT3G28720.1); Ha. [Source:TAIR;Acc:AT5G58100]	4062	2274	3565	1374	2352	524
1	10412058	10414058	AT3G06340	protein_coding		2012.67	624.667	728.694	68.909	1.87046	0.0455364	1	DNAJ heat shock N-terminal domain-containing protein [Source:UniProtKB/TrEMBL;Acc:Q9SQT7]	2144	3204	690	762	546	566
1	11659466	11661466	AT4G11380	protein_coding		1340.67	591.333	283.742	235.18	1.79079	0.0432501	1	Beta-adaptin-like protein [Source:UniProtKB/TrEMBL;Acc:F4JNZ8]	1144	1900	978	1008	572	194
1	12331785	12333785	AT3G23110	protein_coding	AtRLP37	2566	957	407.007	105.983	1.74667	0.0274591	1	Receptor-like protein 37 [Source:UniProtKB/Swiss-Prot;Acc:Q9LS80]	2969	2977	1752	869	1168	834
1	14002842	14004842	AT4G33300	protein_coding	ADR1-L1	3697.67	1500	1414.72	466	1.71385	0.0405183	1	Probable disease resistance protein At4g33300 [Source:UniProtKB/Swiss-Prot;Acc:Q9SZA7]	6265	3444	1384	1966	1966	568
1	18399025	18401025	AT1G16710	protein_coding	HAC12	2867.67	1274.67	966.985	353.301	1.603	0.0428051	1	Histone acetyltransferase HAC12 [Source:UniProtKB/Swiss-Prot;Acc:Q9FWQ5]	3015	4464	1124	1756	1482	586
1	18462998	18464998	AT3G01150	protein_coding	PTB	966.667	409.333	266.777	80.6749	1.60087	0.0490819	1	PTB1 [Source:UniProtKB/TrEMBL;Acc:A0A384LJ51]	976	1424	500	384	560	284
1	19100265	19102265	AT4G27520	protein_coding	ENODL2	15253.3	7537.33	614.038	1320.99	1.56176	0.0424202	1	Early nodulin-like protein 2 [Source:UniProtKB/Swiss-Prot;Acc:Q9T076]	16154	14080	15526	9146	8548	4918
1	19498178	19500178	AT1G30590	protein_coding		4249.33	2214.67	398.386	622.858	1.53335	0.0328744	1	RNA polymerase I specific transcription initiation factor RRN3 protein [Source:TAIR;Acc:AT1G30590]	4256	4936	3556	3086	2550	1008
1	19761560	19763560	AT5G63370	protein_coding	CDKG1	13013	6010	2913.49	1281.82	1.5133	0.0388455	1	Cyclin-dependent kinase G1 [Source:UniProtKB/Swiss-Prot;Acc:Q9FGW5]	18742	11070	9227	5277	8504	4249
2	3409597	3411597	AT3G07070	protein_coding	PBL26	118	0	112.006	0	4.7894	0.0520682	0	Probable serine/threonine-protein kinase PBL26 [Source:UniProtKB/Swiss-Prot;Acc:Q9SFT7]	342	4	8	0	0	0
2	8454756	8456756	AT2G01210	protein_coding	ZAR1	216.667	0	210.695	0	4.72053	0.056901	0	Receptor protein kinase-like protein ZAR1 [Source:UniProtKB/Swiss-Prot;Acc:Q9ZU46]	0	638	12	0	0	0
2	11272865	11274865	AT2G46110	protein_coding	KPHMT1	152	1.33333	144.074	1.33333	4.60758	0.0646434	0	3-methyl-2-oxobutanoate hydroxymethyltransferase 1, mitochondrial [Source:UniProtKB/Swiss-Prot;Acc:O82357]	16	0	440	4	0	0
2	11594076	11596076	AT1G01225	protein_coding		330.667	4.66667	306.98	4.66667	4.57801	0.0631816	0	At1g01225 [Source:UniProtKB/TrEMBL;Acc:Q29PY0]	0	48	944	0	14	0
2	12748743	12750743	AT3G58800	protein_coding		239.333	0	231.379	0	4.56736	0.0633985	0	Secretion-regulating guanine nucleotide exchange factor [Source:UniProtKB/TrEMBL;Acc:Q9LXS2]	16	0	702	0	0	0
2	15804623	15806623	AT3G57490	protein_coding	RPS2D	402	0.666667	401	0.666667	4.52987	0.053309	0	40S ribosomal protein S2-4 [Source:UniProtKB/Swiss-Prot;Acc:Q9SCM3]	1204	0	2	0	0	2
2	16037972	16039972	AT4G05450	protein_coding	MFDX1	264	0	263.001	0	4.50894	0.0642113	0	Adrenodoxin-like protein 1, mitochondrial [Source:UniProtKB/Swiss-Prot;Acc:Q9M0V0]	790	0	2	0	0	0
2	16406135	16408135	AT5G38350	protein_coding		134.667	0	120.937	0	4.50326	0.0767305	0	Disease resistance protein (NBS-LRR class) family [Source:UniProtKB/TrEMBL;Acc:Q9FF28]	28	0	376	0	0	0
2	17512008	17514008	AT5G40400	protein_coding		405.333	0.666667	405.333	0.666667	4.49514	0.0631816	0	Pentatricopeptide repeat (PPR) superfamily protein [Source:TAIR;Acc:AT5G40400]	0	1216	0	0	2	0
2	17565134	17567134	AT1G02405	protein_coding		158	4	131.001	3.05505	4.49273	0.0648399	0	At1g02405 [Source:UniProtKB/TrEMBL;Acc:Q6NMD9]	0	56	418	10	2	0
2	17700417	17702417	AT3G59580	protein_coding	NLP9	208	0	207.001	0	4.48762	0.050641	0	Protein NLP9 [Source:UniProtKB/Swiss-Prot;Acc:Q9M1B0]	622	2	0	0	0	0
2	18227444	18229444	AT1G73860	protein_coding	KIN14P	234.667	0	233.667	0	4.45902	0.0619534	0	Kinesin-like protein KIN-14P [Source:UniProtKB/Swiss-Prot;Acc:Q0WN69]	702	2	0	0	0	0
2	18985133	18987133	AT3G26750	protein_coding		252	0	236.181	0	4.43614	0.0773443	0	HECT-like ubiquitin-conjugating enzyme (E2)-binding protein [Source:UniProtKB/TrEMBL;Acc:Q9LW36]	724	32	0	0	0	0
2	19014889	19016889	AT1G31010	protein_coding	OSB4	105.333	1.33333	67.0356	1.33333	4.4317	0.0520682	0	Protein OSB4, chloroplastic [Source:UniProtKB/Swiss-Prot;Acc:Q9FYJ2]	66	236	14	4	0	0
2	19154579	19156579	AT2G24040	protein_coding		93.3333	0	64.0555	0	4.43128	0.069249	0	Putative low temperature and salt responsive protein [Source:UniProtKB/TrEMBL;Acc:B6DVK0]	216	64	0	0	0	0
2	19485842	19487842	AT4G15710	protein_coding		168	1.33333	167.001	1.33333	4.42331	0.0644609	0	unknown protein; Ha. [Source:TAIR;Acc:AT4G15710]	0	2	502	0	4	0
3	879988	881988	AT1G76965	protein_coding		117.333	0	75.3864	0	4.38928	0.0880489	0	Encodes a Protease inhibitor/seed storage/LTP family protein [Source:TAIR;Acc:AT1G76965]	0	94	258	0	0	0
3	1228763	1230763	AT5G21970	protein_coding		165.333	0	146.744	0	4.38844	0.0786863	0	Expressed protein [Source:UniProtKB/TrEMBL;Acc:Q9C590]	0	38	458	0	0	0
3	1826911	1828911	AT3G11480	protein_coding	BSMT1	64	0	43.8786	0	4.36567	0.0583515	0	Salicylate/benzoate carboxyl methyltransferase [Source:UniProtKB/Swiss-Prot;Acc:Q6XMI3]	44	148	0	0	0	0
3	1859797	1861797	AT2G37330	protein_coding	ALS3	593.333	7.33333	436.253	4.66667	4.36059	0.0670624	0	ALS3 [Source:UniProtKB/TrEMBL;Acc:A0A178VRI6]	0	336	1444	0	6	16
3	2595023	2597023	AT3G02650	protein_coding		1280.67	8.66667	1280.67	7.68838	4.34612	0.0741362	0	Pentatricopeptide repeat-containing protein At3g02650, mitochondrial [Source:UniProtKB/Swiss-Prot;Acc:P0C896]	3842	0	0	24	2	0
3	4241100	4243100	AT3G12700	protein_coding	NANA	166	2	131.474	2	4.3061	0.0828117	0	Aspartic proteinase NANA, chloroplast [Source:UniProtKB/Swiss-Prot;Acc:Q9LTW4]	70	426	2	6	0	0
3	4473371	4475371	AT3G16340	protein_coding	ABCG29	118	0	115.013	0	4.30491	0.0741362	0	ABC transporter G family member 29 [Source:UniProtKB/Swiss-Prot;Acc:Q94A18]	348	0	6	0	0	0
3	5637337	5639337	AT5G41460	protein_coding		629	2.66667	629	1.76383	4.27874	0.091953	0	At5g41460 [Source:UniProtKB/TrEMBL;Acc:Q9FN55]	1887	0	0	2	0	6
3	5825694	5827694	AT4G08790	protein_coding	NLP2	84	0	61.5792	0	4.26496	0.0697531	0	Nitrilase-like protein 2 [Source:UniProtKB/Swiss-Prot;Acc:Q94JV5]	48	204	0	0	0	0
3	6038408	6040408	AT3G03450	protein_coding	RGL2	74.6667	0	41.0257	0	4.26159	0.101574	0	RGL2 [Source:UniProtKB/TrEMBL;Acc:A0A178VH73]	144	78	2	0	0	0
3	6239605	6241605	AT5G28235	protein_coding		104	1.33333	84.5064	1.33333	4.2514	0.0931553	0	F26C17.9 protein [Source:UniProtKB/TrEMBL;Acc:Q9S9L0]	272	36	4	0	4	0
3	6987099	6989099	AT1G67400	protein_coding		105.333	0	94.5469	0	4.24182	0.0678438	0	ELMO/CED-12 family protein [Source:UniProtKB/TrEMBL;Acc:F4HRW0]	294	22	0	0	0	0
3	7003176	7005176	AT5G07030	protein_coding		176.667	0	88.4257	0	4.23239	0.0913771	0	Eukaryotic aspartyl protease family protein [Source:UniProtKB/TrEMBL;Acc:F4K5B9]	272	0	258	0	0	0
3	8137084	8139084	AT5G53920	protein_coding		126	0	125.001	0	4.22162	0.0870496	0	Ribosomal protein L11 methyltransferase-like protein [Source:UniProtKB/TrEMBL;Acc:Q9FN34]	2	376	0	0	0	0
3	8733516	8735516	AT1G55880	protein_coding		38	0	30.1993	0	4.22081	0.0660951	0	At1g55880 [Source:UniProtKB/TrEMBL;Acc:Q6NKY5]	2	98	14	0	0	0
3	9120867	9122867	AT5G24200	protein_coding		306	4.66667	303.005	4.66667	4.2174	0.098277	0	alpha/beta-Hydrolases superfamily protein [Source:TAIR;Acc:AT5G24200]	6	0	912	0	14	0
3	10739930	10741930	AT2G33330	protein_coding	CRRSP11	144.667	2	109.765	2	4.20858	0.059016	0	Cysteine-rich repeat secretory protein 11 [Source:UniProtKB/Swiss-Prot;Acc:O22784]	360	0	74	0	6	0
3	10783888	10785888	AT1G63660	protein_coding		1476.67	44.6667	1361.34	24.9087	4.20637	0.053438	0	At1g63660 [Source:UniProtKB/TrEMBL;Acc:Q9CAD1]	234	0	4196	14	26	94
3	11237051	11239051	AT5G19680	protein_coding		334.667	6	208.935	5.03322	4.20382	0.0648399	0	Protein phosphatase 1 regulatory inhibitor subunit PPP1R7 homolog [Source:UniProtKB/Swiss-Prot;Acc:Q84WJ9]	282	720	2	0	16	2
3	16474961	16476961	AT1G30070	protein_coding		56.6667	0	29.3106	0	4.19377	0.0916449	0	SGS domain-containing protein [Source:UniProtKB/TrEMBL;Acc:F4I4Q9]	0	98	72	0	0	0
3	17915418	17917418	AT1G02460	protein_coding		870.667	12	850.745	9.0185	4.17585	0.0766771	0	At1g02460 [Source:UniProtKB/TrEMBL;Acc:Q9FWX5]	2572	0	40	2	4	30
3	18095891	18097891	AT2G27610	protein_coding	PCMP-H60	102	0	60.8276	0	4.17277	0.0865718	0	Pentatricopeptide repeat-containing protein At2g27610 [Source:UniProtKB/Swiss-Prot;Acc:Q9ZUW3]	212	92	2	0	0	0
3	18317036	18319036	AT2G40970	protein_coding	MYBC1	193.333	6.66667	112.008	4.05518	4.17197	0.0563844	0	MYBC1 [Source:UniProtKB/TrEMBL;Acc:A0A178VYV1]	0	388	192	6	14	0
3	18550279	18552279	AT2G34470	protein_coding	UREG	590	5.66667	566.17	3.1798	4.17031	0.086632	0	Urease accessory protein G [Source:UniProtKB/TrEMBL;Acc:F4IHW4]	1722	48	0	0	11	6
3	18746954	18748954	AT1G31480	protein_coding	SGR2	737.333	6.66667	634.325	6.66667	4.16753	0.0824013	0	Phospholipase SGR2 [Source:UniProtKB/Swiss-Prot;Acc:Q8W5R2]	192	2002	18	0	0	20
3	18996891	18998891	AT4G38670	protein_coding		679.333	6	678.334	6	4.16544	0.0858616	0	Pathogenesis-related thaumatin superfamily protein [Source:UniProtKB/TrEMBL;Acc:Q8GYY3]	2	2036	0	18	0	0
3	19027106	19029106	AT3G13280	protein_coding		246.667	2	246.667	1.1547	4.16325	0.111241	0	Putative endonuclease or glycosyl hydrolase [Source:UniProtKB/TrEMBL;Acc:F4JC91]	0	740	0	2	4	0
3	19029960	19031960	AT3G11600	protein_coding		42.6667	0	28.9904	0	4.14469	0.075498	0	E3 ubiquitin-protein ligase [Source:UniProtKB/TrEMBL;Acc:Q9SRN4]	98	30	0	0	0	0
3	19652910	19654910	AT5G38450	protein_coding	CYP735A1	278.667	0	278.667	0	4.13932	0.118096	0	Cytokinin hydroxylase [Source:UniProtKB/Swiss-Prot;Acc:Q9FF18]	0	0	836	0	0	0
3	20113835	20115835	AT5G59320	protein_coding	LTP3	314.667	0	314.667	0	4.1341	0.118639	0	Non-specific lipid-transfer protein 3 [Source:UniProtKB/Swiss-Prot;Acc:Q9LLR7]	0	0	944	0	0	0
3	20499323	20501323	AT3G61610	protein_coding		464.667	5.33333	456.69	4.37163	4.1315	0.0999043	0	Glucose-6-phosphate 1-epimerase [Source:UniProtKB/TrEMBL;Acc:Q9M308]	16	0	1378	2	0	14
3	20621607	20623607	AT2G37230	protein_coding		255.333	6.66667	219.163	6.66667	4.13088	0.050641	0	Pentatricopeptide repeat-containing protein At2g37230 [Source:UniProtKB/Swiss-Prot;Acc:Q9ZUU3]	692	4	70	20	0	0
3	20762056	20764056	AT1G49530	protein_coding	GGPP6	457.667	0	457.667	0	4.12661	0.106249	0	Geranylgeranyl pyrophosphate synthase 6, mitochondrial [Source:UniProtKB/Swiss-Prot;Acc:O22043]	1373	0	0	0	0	0
3	21394531	21396531	AT5G10830	protein_coding		226.667	0	224.67	0	4.1221	0.11527	0	At5g10830 [Source:UniProtKB/TrEMBL;Acc:Q9LEV6]	676	4	0	0	0	0
3	21476903	21478903	AT5G24840	protein_coding		128	0.666667	127.001	0.666667	4.12126	0.099209	0	tRNA (guanine-N(7)-)-methyltransferase [Source:UniProtKB/Swiss-Prot;Acc:Q8GXB7]	0	2	382	0	0	2
3	21797303	21799303	AT1G27530	protein_coding		160	2.66667	128.421	2.66667	4.11754	0.0733512	0	Ubiquitin-fold modifier-conjugating enzyme 1 [Source:UniProtKB/Swiss-Prot;Acc:Q9SXC8]	0	414	66	0	8	0
3	22032130	22034130	AT5G50410	protein_coding		472	13.3333	269.669	13.3333	4.11464	0.0894114	0	At5g50410 [Source:UniProtKB/TrEMBL;Acc:Q9FK31]	482	0	934	0	40	0
3	22272997	22274997	AT3G58520	protein_coding		79.3333	0	57.0419	0	4.1125	0.0953898	0	AT3g58520/F14P22_110 [Source:UniProtKB/TrEMBL;Acc:Q940L8]	48	0	190	0	0	0
3	22863543	22865543	AT5G52770	protein_coding		59.3333	0.666667	37.9532	0.666667	4.11054	0.0876276	0	Copper transport protein family [Source:UniProtKB/TrEMBL;Acc:Q9LTE0]	130	0	48	2	0	0
3	23245060	23247060	AT4G26680	protein_coding		430	0.666667	296.245	0.666667	4.10714	0.115079	0	Pentatricopeptide repeat-containing protein At4g26680, mitochondrial [Source:UniProtKB/Swiss-Prot;Acc:Q9SZ10]	292	998	0	0	0	2
4	124591	126591	AT5G11630	protein_coding		52.6667	0	34.6474	0	4.09867	0.106249	0	Uncharacterized protein T22P22_20 [Source:UniProtKB/TrEMBL;Acc:Q9LYG7]	0	40	118	0	0	0
4	946136	948136	AT1G73240	protein_coding		1700	61.3333	1680.04	42.5258	4.09572	0.0520074	0	Nucleoporin protein Ndc1-Nup protein [Source:UniProtKB/TrEMBL;Acc:Q8LAF4]	0	5060	40	26	146	12
4	1058671	1060671	AT1G52700	protein_coding		242	2.66667	240.003	2.66667	4.08437	0.101863	0	Alpha/beta-Hydrolases superfamily protein [Source:UniProtKB/TrEMBL;Acc:A0A1P8AQT5]	0	722	4	0	8	0
4	2028855	2030855	AT1G70150	protein_coding		151.333	0.666667	138.537	0.666667	4.07293	0.110466	0	Zinc ion binding protein [Source:UniProtKB/TrEMBL;Acc:F4I3Y1]	26	428	0	0	2	0
4	2504979	2506979	AT3G52160	protein_coding	KCS15	252.667	5.33333	163.953	5.33333	4.07132	0.0879038	0	3-ketoacyl-CoA synthase [Source:UniProtKB/TrEMBL;Acc:A0A178VHW8]	560	198	0	0	16	0
4	5379756	5381756	AT4G28210	protein_coding	emb1923	502.667	2.66667	502.667	2.66667	4.06654	0.11446	0	At4g28210 [Source:UniProtKB/TrEMBL;Acc:Q9M0I6]	1508	0	0	0	8	0
4	7826000	7828000	AT5G17330	protein_coding	GAD1	399.333	1.33333	399.333	0.666667	4.0371	0.130039	0	Glutamate decarboxylase 1 [Source:UniProtKB/Swiss-Prot;Acc:Q42521]	0	1198	0	0	2	2
4	7935540	7937540	AT1G68260	protein_coding	ALT3	276	4	276	4	4.03114	0.122317	0	Acyl-acyl carrier protein thioesterase ATL3, chloroplastic [Source:UniProtKB/Swiss-Prot;Acc:Q8W583]	0	0	828	0	12	0
4	8155710	8157710	AT3G46730	protein_coding	RPP13L3	98.6667	0	85.9948	0	4.02707	0.133926	0	Putative disease resistance RPP13-like protein 3 [Source:UniProtKB/Swiss-Prot;Acc:Q9STE7]	26	0	270	0	0	0
4	8302996	8304996	AT3G19660	protein_coding		38.6667	1.33333	19.1949	1.33333	4.02585	0.0693061	0	At3g19660 [Source:UniProtKB/TrEMBL;Acc:Q9LJN0]	8	34	74	0	4	0
4	8340174	8342174	AT5G24080	protein_coding		919.333	27.3333	911.336	12.2384	4.02565	0.0643151	0	G-type lectin S-receptor-like serine/threonine-protein kinase At5g24080 [Source:UniProtKB/Swiss-Prot;Acc:Q9FLV4]	2742	12	4	8	50	24
4	8704618	8706618	AT4G10890	protein_coding		167.667	5.33333	67.8339	5.33333	4.02396	0.0868303	0	unknown protein; CONTAINS InterPro DOMAIN/s: Protein of unknown function DUF2439 (InterPro:IPR018838); BEST Arabidopsis thaliana protein match is: unknown protein (TAIR:AT1G43722.1); Ha. [Source:TAIR;Acc:AT4G10890]	236	32	235	0	16	0
4	8853706	8855706	AT3G49850	protein_coding	TRB3	234.667	0.666667	234.667	0.666667	4.02176	0.111241	0	Telomere repeat-binding factor 3 [Source:UniProtKB/Swiss-Prot;Acc:Q9M2X3]	0	704	0	2	0	0
4	8976399	8978399	AT2G02990	protein_coding	RNS1	338.667	0.666667	338.667	0.666667	4.01925	0.135295	0	Ribonuclease 1 [Source:UniProtKB/Swiss-Prot;Acc:P42813]	0	0	1016	0	0	2
4	8991970	8993970	AT1G53270	protein_coding	ABCG10	118.667	0	73.1148	0	4.01096	0.135894	0	ABCG10 [Source:UniProtKB/TrEMBL;Acc:A0A178WBC4]	252	104	0	0	0	0
4	9032648	9034648	AT2G38270	protein_coding	GRXS16	447.333	11.3333	401.348	9.40449	4.0102	0.0754543	0	Bifunctional monothiol glutaredoxin-S16, chloroplastic [Source:UniProtKB/Swiss-Prot;Acc:Q8H7F6]	52	1250	40	0	30	4
4	9104653	9106653	AT3G09890	protein_coding		380	4	376.007	4	4.00771	0.106249	0	Ankyrin repeat family protein [Source:UniProtKB/TrEMBL;Acc:Q8LDN2]	8	0	1132	0	0	12
4	9301228	9303228	AT1G33030	protein_coding		220.667	12.3333	128.023	7.2188	4.00602	0.0578669	0	At1g33030/F9L11_18 [Source:UniProtKB/TrEMBL;Acc:Q9MAP0]	464	30	168	25	12	0
4	9397399	9399399	AT1G16300	protein_coding	GAPCP2	441.333	0	437.339	0	4.00527	0.126813	0	Glyceraldehyde-3-phosphate dehydrogenase GAPCP2, chloroplastic [Source:UniProtKB/Swiss-Prot;Acc:Q5E924]	1316	8	0	0	0	0
4	9774676	9776676	AT1G24575	protein_coding		93.3333	4	40.4365	4	3.99819	0.0605276	0	At1g24575 [Source:UniProtKB/TrEMBL;Acc:Q8LAL6]	96	22	162	0	12	0
4	9778939	9780939	AT2G16750	protein_coding		219.333	0.666667	219.333	0.666667	3.99696	0.116235	0	At2g16750 [Source:UniProtKB/TrEMBL;Acc:B5X4Z9]	0	658	0	2	0	0
4	11742318	11744318	AT5G10320	protein_coding		288	5.33333	187.503	5.33333	3.98106	0.0870496	0	unknown protein; Ha. [Source:TAIR;Acc:AT5G10320]	640	0	224	16	0	0
4	11992984	11994984	AT1G60190	protein_coding	PUB19	1450	54.6667	1152.48	50.6798	3.97462	0.050641	0	U-box domain-containing protein 19 [Source:UniProtKB/Swiss-Prot;Acc:O80742]	456	146	3748	6	2	156
4	12005209	12007209	AT5G22060	protein_coding	ATJ2	270.333	11	254.501	9.07377	3.96927	0.0973039	0	At5g22060 [Source:UniProtKB/TrEMBL;Acc:Q0V7U1]	32	0	779	29	4	0
4	12365466	12367466	AT4G26540	protein_coding	RGI3	19.3333	0	17.3718	0	3.96646	0.0688568	0	LRR receptor-like serine/threonine-protein kinase [Source:UniProtKB/Swiss-Prot;Acc:C0LGR3]	4	54	0	0	0	0
4	12771458	12773458	AT1G71990	protein_coding	FUT13	299.667	10.6667	152.644	7.85988	3.95787	0.102717	0	At1g71990 [Source:UniProtKB/TrEMBL;Acc:Q0V7Y9]	399	500	0	26	6	0
4	13101583	13103583	AT1G29390	protein_coding	COR413IM2	1077.33	38.6667	757.628	38.6667	3.9557	0.070398	0	COR413IM2 [Source:UniProtKB/TrEMBL;Acc:A0A178WEF2]	658	2548	26	0	116	0
4	14290049	14292049	AT1G22830	protein_coding	PCMP-E24	789.333	41.3333	783.337	20.7953	3.95005	0.11835	0	Pentatricopeptide repeat-containing protein At1g22830 [Source:UniProtKB/Swiss-Prot;Acc:Q4V389]	10	2	2356	66	58	0
4	14471300	14473300	AT4G17350	protein_coding		87.3333	1.33333	42.6667	1.33333	3.94455	0.0819331	0	At4g17350 [Source:UniProtKB/TrEMBL;Acc:Q5U1F1]	130	2	130	0	0	4
4	14604810	14606810	AT4G00490	protein_coding	BAM2	135.333	2.66667	100.627	2.66667	3.93467	0.0999043	0	Beta-amylase 2, chloroplastic [Source:UniProtKB/Swiss-Prot;Acc:O65258]	74	332	0	0	8	0
4	14829224	14831224	AT1G32240	protein_coding	KAN2	329.333	6.66667	325.342	6.66667	3.9332	0.113761	0	Probable transcription factor KAN2 [Source:UniProtKB/Swiss-Prot;Acc:Q9C616]	0	980	8	20	0	0
4	16070771	16072771	AT1G18850	protein_coding		205.333	10	84.082	10	3.9147	0.0512839	0	F6A14.6 protein [Source:UniProtKB/TrEMBL;Acc:Q9M9V4]	366	82	168	0	30	0
4	16137603	16139603	AT3G46950	protein_coding		49.3333	0	27.3821	0	3.91448	0.135894	0	Mitochondrial transcription termination factor family protein [Source:UniProtKB/TrEMBL;Acc:Q9STG7]	36	102	10	0	0	0
4	16167711	16169711	AT2G38240	protein_coding	ANS	1043.33	72	686.907	44.7363	3.91306	0.0785313	0	Probable 2-oxoglutarate-dependent dioxygenase ANS [Source:UniProtKB/Swiss-Prot;Acc:O80449]	94	658	2378	62	154	0
4	16504483	16506483	AT2G01300	protein_coding		78.6667	1.33333	65.8719	1.33333	3.90776	0.0940579	0	Mediator of RNA polymerase II transcription subunit [Source:UniProtKB/TrEMBL;Acc:Q9ZU37]	4	22	210	0	0	4
4	16568334	16570334	AT3G27030	protein_coding		87.3333	0	43.701	0	3.90587	0.145128	0	Transmembrane protein [Source:UniProtKB/TrEMBL;Acc:F4JEW3]	0	134	128	0	0	0
4	17164241	17166241	AT2G01150	protein_coding	RHA2B	44	0	27.3008	0	3.89249	0.121282	0	RING-H2 finger protein 2B [Source:TAIR;Acc:AT2G01150]	94	38	0	0	0	0
4	17866438	17868438	AT5G25500	protein_coding		92.6667	0	68.3358	0	3.88817	0.155964	0	Exosome complex exonuclease [Source:UniProtKB/TrEMBL;Acc:Q5XV34]	226	52	0	0	0	0
4	17970295	17972295	AT4G04630	protein_coding		64	0.666667	63.0026	0.666667	3.88656	0.0982634	0	Putative uncharacterized protein [Source:UniProtKB/TrEMBL;Acc:Q8LFI5]	0	190	2	2	0	0
4	18267096	18269096	AT1G24095	protein_coding		390	10	376.007	10	3.88157	0.0908207	0	Putative thiol-disulfide oxidoreductase DCC [Source:UniProtKB/TrEMBL;Acc:Q9LR85]	1142	18	10	0	30	0
4	18399072	18401072	AT3G51480	protein_coding	GLR3.6	30.6667	0	24.0093	0	3.88045	0.103992	0	Glutamate receptor 3.6 [Source:UniProtKB/Swiss-Prot;Acc:Q84W41]	78	14	0	0	0	0
4	18450299	18452299	AT2G32690	protein_coding	GRP23	56.6667	1.33333	27.8408	0.666667	3.8804	0.124168	0	Glycine-rich protein 23 [Source:UniProtKB/Swiss-Prot;Acc:O48848]	62	102	6	2	2	0
5	7467	9467	AT3G02580	protein_coding	STE1	192.667	4	101.799	2	3.8754	0.0788317	0	Delta(7)-sterol-C5(6)-desaturase 1 [Source:UniProtKB/Swiss-Prot;Acc:Q39208]	232	346	0	6	0	6
5	223134	225134	AT4G13720	protein_coding		126	2	116.144	2	3.87472	0.100013	0	Inosine triphosphate pyrophosphatase family protein [Source:TAIR;Acc:AT4G13720]	358	0	20	0	6	0
5	229836	231836	AT5G44670	protein_coding	GALS2	118	2.66667	85.4244	2.66667	3.87191	0.10752	0	Galactan beta-1,4-galactosyltransferase GALS2 [Source:UniProtKB/Swiss-Prot;Acc:Q9LTZ9]	0	284	70	0	8	0
5	729127	731127	AT4G36240	protein_coding	GATA7	196	5.33333	193.008	2.4037	3.86162	0.0873615	0	GATA transcription factor 7 [Source:UniProtKB/Swiss-Prot;Acc:O65515]	582	6	0	10	4	2
5	917689	919689	AT5G04330	protein_coding	CYP84A4	221.333	0	219.336	0	3.861	0.160106	0	Cytochrome P450 84A4 [Source:UniProtKB/Swiss-Prot;Acc:F4JW83]	4	0	660	0	0	0
5	1963467	1965467	AT3G10610	protein_coding	RPS17C	286	5.33333	281.015	5.33333	3.84648	0.121309	0	40S ribosomal protein S17-3 [Source:UniProtKB/Swiss-Prot;Acc:Q9SQZ1]	10	848	0	0	16	0
5	2413823	2415823	AT1G24070	protein_coding	CSLA10	118	3.33333	61.655	3.33333	3.84397	0.0984465	0	Probable glucomannan 4-beta-mannosyltransferase 10 [Source:UniProtKB/Swiss-Prot;Acc:Q9LR87]	0	146	208	0	10	0
5	2497542	2499542	AT5G52790	protein_coding	CBSDUF5	125.333	5.33333	96.894	3.33333	3.8384	0.0749399	0	DUF21 domain-containing protein At5g52790 [Source:UniProtKB/Swiss-Prot;Acc:Q9LTD8]	0	316	60	12	2	2
5	2507373	2509373	AT3G23340	protein_coding	CKL10	812.333	16	808.337	7.2111	3.83615	0.0890878	0	Casein kinase 1-like protein 10 [Source:UniProtKB/Swiss-Prot;Acc:Q9LW62]	2429	8	0	12	6	30
5	2676041	2678041	AT4G10720	protein_coding		72.3333	4.66667	22.3184	2.4037	3.83446	0.102218	0	Ankyrin repeat family protein [Source:UniProtKB/TrEMBL;Acc:Q4V397]	28	90	99	8	6	0
5	2679401	2681401	AT3G20790	protein_coding		309.333	10.6667	295.936	2.90593	3.83106	0.0592315	0	NAD(P)-binding Rossmann-fold superfamily protein [Source:UniProtKB/TrEMBL;Acc:Q8RWP0]	901	27	0	16	10	6
5	2992213	2994213	AT5G05640	protein_coding		109.333	0	106.347	0	3.82893	0.165668	0	At5g05640 [Source:UniProtKB/TrEMBL;Acc:Q9FFL0]	322	0	6	0	0	0
5	3057825	3059825	AT1G11400	protein_coding	PYM	9.33333	0	4.66667	0	3.82682	0.0908917	0	PYM [Source:UniProtKB/TrEMBL;Acc:A0A178W3L1]	2	18	8	0	0	0
5	3395099	3397099	AT4G24540	protein_coding	AGL24	140.667	4	97.5181	3.05505	3.82459	0.0891804	0	MADS-box protein AGL24 [Source:UniProtKB/Swiss-Prot;Acc:O82794]	328	94	0	10	2	0
5	3456592	3458592	AT1G32860	protein_coding		80	2.66667	65.0231	2.66667	3.82386	0.0763709	0	Glucan endo-1,3-beta-glucosidase 11 [Source:UniProtKB/Swiss-Prot;Acc:Q8L868]	210	18	12	0	8	0
5	4061119	4063119	AT3G21330	protein_coding	BHLH87	309.333	1.33333	309.333	1.33333	3.81608	0.154142	0	Transcription factor bHLH87 [Source:UniProtKB/Swiss-Prot;Acc:Q8S3D2]	0	928	0	4	0	0
5	4575175	4577175	AT1G78770	protein_coding	APC6	157.333	6	132.697	6	3.81404	0.132184	0	Anaphase-promoting complex subunit 6 [Source:UniProtKB/Swiss-Prot;Acc:B3DNN5]	8	42	422	18	0	0
5	5754222	5756222	AT1G05600	protein_coding		392.667	5.33333	390.668	5.33333	3.81165	0.13001	0	Pentatricopeptide repeat-containing protein At1g05600 [Source:UniProtKB/Swiss-Prot;Acc:Q9SYK1]	1174	0	4	16	0	0
5	5819975	5821975	AT5G15530	protein_coding	BCCP2	122	3.33333	67.7151	3.33333	3.80642	0.1223	0	Biotin carboxyl carrier protein of acetyl-CoA carboxylase [Source:UniProtKB/TrEMBL;Acc:A0A178U9S1]	16	248	102	0	10	0
5	6224956	6226956	AT2G31600	protein_coding		690.333	30.6667	627.422	22.9298	3.79485	0.0741362	0	INO80 complex subunit D-like protein [Source:UniProtKB/TrEMBL;Acc:Q84LR3]	1943	0	128	14	76	2
5	6962387	6964387	AT1G45050	protein_coding	UBC15	330	10.6667	322.008	6.35959	3.78875	0.0868303	0	Ubiquitin-conjugating enzyme 15 [Source:UniProtKB/Swiss-Prot;Acc:P42743]	12	974	4	0	22	10
5	7089704	7091704	AT3G05810	protein_coding		348	8	184.069	8	3.78573	0.131021	0	IGR motif protein [Source:UniProtKB/TrEMBL;Acc:Q8LC40]	418	626	0	0	24	0
5	7477263	7479263	AT5G01390	protein_coding		625.333	17.3333	551.773	10.4137	3.78473	0.120636	0	DNAJ heat shock family protein [Source:UniProtKB/TrEMBL;Acc:Q9M034]	144	6	1726	16	0	36
5	8436024	8438024	AT2G13840	protein_coding		136.667	0	136.667	0	3.77142	0.163674	0	Expressed protein [Source:UniProtKB/TrEMBL;Acc:Q9ZQI9]	0	0	410	0	0	0
5	9449952	9451952	AT2G40230	protein_coding		378.667	2.66667	378.667	2.66667	3.76399	0.174173	0	HXXXD-type acyl-transferase family protein [Source:UniProtKB/TrEMBL;Acc:Q9XEF2]	0	1136	0	0	8	0
5	14423525	14425525	AT1G18480	protein_coding	SLP2	399.333	18	393.349	12.49	3.76113	0.149187	0	Shewanella-like protein phosphatase 2 [Source:UniProtKB/Swiss-Prot;Acc:Q944L7]	0	12	1186	42	12	0
5	14482843	14484843	AT4G06676	protein_coding		350	25.3333	259.363	25.3333	3.76081	0.0880489	0	Protein EI24 homolog [Source:UniProtKB/Swiss-Prot;Acc:Q5BPL5]	46	138	866	0	76	0
5	16462408	16464408	AT1G54990	protein_coding	AXR4	805.333	39.3333	788.381	22.6961	3.75876	0.0647529	0	Protein AUXIN RESPONSE 4 [Source:UniProtKB/Swiss-Prot;Acc:Q9FZ33]	2382	32	2	24	84	10
5	17160156	17162156	AT5G01380	protein_coding	GT-3A	202	15.3333	128.255	7.42369	3.75128	0.0641627	0	Trihelix transcription factor GT-3a [Source:UniProtKB/Swiss-Prot;Acc:Q9SDW0]	44	106	456	30	6	10
5	17730005	17732005	AT4G01220	protein_coding	MGP4	1235.33	55.3333	1211.41	24.8283	3.75095	0.0758528	0	UDP-D-xylose:L-fucose alpha-1,3-D-xylosyltransferase MGP4 [Source:UniProtKB/Swiss-Prot;Acc:Q9M146]	3658	0	48	92	66	8
5	18009604	18011604	AT1G18773	protein_coding		472	0	472	0	3.74599	0.165893	0	FUNCTIONS IN: molecular_function unknown; INVOLVED IN: biological_process unknown; LOCATED IN: endomembrane system; BEST Arabidopsis thaliana protein match is: carboxylesterases (TAIR:AT4G22300.1); Ha. [Source:TAIR;Acc:AT1G18773]	1416	0	0	0	0	0
5	18164336	18166336	AT1G73810	protein_coding		332.667	10	317.709	9.0185	3.7418	0.150568	0	Core-2/I-branching beta-1,6-N-acetylglucosaminyltransferase family protein [Source:UniProtKB/TrEMBL;Acc:Q9C9T1]	6	24	968	0	2	28
5	18669091	18671091	AT5G57140	protein_coding	PAP28	304.667	13.3333	260.851	3.71184	3.74158	0.0502776	0	Probable inactive purple acid phosphatase 28 [Source:UniProtKB/Swiss-Prot;Acc:Q9LU72]	88	824	2	18	6	16
5	18682319	18684319	AT1G12640	protein_coding	LPLAT1	688	49.3333	511.646	25.6212	3.73883	0.106312	0	Lysophospholipid acyltransferase 1 [Source:UniProtKB/Swiss-Prot;Acc:F4IDU4]	0	376	1688	86	62	0
5	19143601	19145601	AT1G08390	protein_coding		30	0	15.0444	0	3.73881	0.15105	0	RecQ-mediated instability-like protein [Source:UniProtKB/TrEMBL;Acc:Q8RX36]	0	47	43	0	0	0
5	19328925	19330925	AT2G23070	protein_coding	CKA4	348.667	34	312.974	19.6299	3.73336	0.0680486	0	Casein kinase II subunit alpha-4, chloroplastic [Source:UniProtKB/Swiss-Prot;Acc:O64816]	12	60	974	34	68	0
5	19885343	19887343	AT4G19890	protein_coding		286.667	4.66667	284.669	2.4037	3.72461	0.121365	0	Pentatricopeptide repeat-containing protein At4g19890 [Source:UniProtKB/Swiss-Prot;Acc:P0C8Q3]	856	0	4	8	0	6
5	21091410	21093410	AT5G63450	protein_coding	CYP94B1	252.667	6.66667	249.667	6.66667	3.72315	0.136425	0	cytochrome P450, family 94, subfamily B, polypeptide 1 [Source:TAIR;Acc:AT5G63450]	752	4	2	20	0	0
5	21606410	21608410	AT5G67350	protein_coding		703.333	34.6667	681.337	18.9854	3.71986	0.0909957	0	At5g67350 [Source:UniProtKB/TrEMBL;Acc:Q9FN16]	26	2066	18	72	22	10
5	21821323	21823323	AT4G34138	protein_coding	UGT73B1	150.333	0	76.8252	0	3.71873	0.173681	0	Glycosyltransferase (Fragment) [Source:UniProtKB/TrEMBL;Acc:W8PUI6]	198	253	0	0	0	0
5	22098821	22100821	AT3G61980	protein_coding		290.667	1.33333	290.667	0.666667	3.71474	0.179444	0	Serine protease inhibitor, Kazal-type family protein [Source:UniProtKB/TrEMBL;Acc:Q9M267]	0	0	872	0	2	2
5	22288425	22290425	AT1G16130	protein_coding	WAKL2	1104.67	83.3333	837.696	43.0555	3.70664	0.067155	0	Wall-associated receptor kinase-like 2 [Source:UniProtKB/Swiss-Prot;Acc:Q7X8C5]	34	2756	524	94	152	4
5	22728098	22730098	AT5G57270	protein_coding		241.333	14	190.88	12.0554	3.70291	0.0642113	0	At5g57270 [Source:UniProtKB/TrEMBL;Acc:Q8W4D1]	94	620	10	4	38	0
5	22935534	22937534	AT1G49660	protein_coding	CXE5	406.667	20.6667	384.71	10.4775	3.69788	0.0676346	0	Probable carboxylesterase 5 [Source:UniProtKB/Swiss-Prot;Acc:Q9FX94]	1176	32	12	28	34	0
5	23021862	23023862	AT3G24810	protein_coding	KRP5	48.6667	0	31.714	0	3.69404	0.189155	0	Cyclin-dependent kinase inhibitor 5 [Source:UniProtKB/Swiss-Prot;Acc:Q9LRY0]	112	14	20	0	0	0
5	23116544	23118544	AT4G36910	protein_coding	CBSX1	292	4	278.086	4	3.69054	0.161907	0	CBS domain-containing protein CBSX1, chloroplastic [Source:UniProtKB/Swiss-Prot;Acc:O23193]	848	26	2	0	12	0
5	23305440	23307440	AT4G30840	protein_coding	NUP43	98.6667	0.666667	75.0674	0.666667	3.69002	0.179664	0	Nuclear pore complex protein NUP43 [Source:UniProtKB/Swiss-Prot;Acc:Q24JJ9]	246	0	50	0	2	0
5	23813763	23815763	AT3G27180	protein_coding		534.667	55	465.131	27.7549	3.68796	0.0621793	0	At3g27180 [Source:UniProtKB/TrEMBL;Acc:B3DNP3]	106	34	1464	89	76	0
5	23956741	23958741	AT2G15310	protein_coding	ATARFB1A	163.333	0	163.333	0	3.68614	0.185246	0	Probable ADP-ribosylation factor At2g15310 [Source:UniProtKB/Swiss-Prot;Acc:Q9SHU5]	0	0	490	0	0	0
5	24125877	24127877	AT1G61990	protein_coding		192.667	0	174.013	0	3.67886	0.179151	0	At1g61990/F8K4_18 [Source:UniProtKB/TrEMBL;Acc:O80704]	540	0	38	0	0	0
5	24527151	24529151	AT1G04010	protein_coding	PSAT	247.333	9.33333	208.756	5.20683	3.67103	0.0632258	0	PSAT1 [Source:UniProtKB/TrEMBL;Acc:A0A178W9Q7]	16	664	62	0	10	18
5	24536244	24538244	AT5G60690	protein_coding	REV	1064.67	86	1015.94	15.8745	3.66796	0.0621899	0	Homeobox-leucine zipper protein REVOLUTA [Source:UniProtKB/Swiss-Prot;Acc:Q9SE43]	90	8	3096	92	56	110
5	25280676	25282676	AT3G12940	protein_coding		432	21.3333	417	9.68389	3.66553	0.0769334	0	2-oxoglutarate (2OG) and Fe(II)-dependent oxygenase superfamily protein [Source:UniProtKB/TrEMBL;Acc:A0A178VI87]	1266	16	14	30	32	2
5	25823997	25825997	AT5G02080	protein_coding		112.667	0	87.9571	0	3.65312	0.184241	0	DNA / pantothenate metabolism flavoprotein [Source:TAIR;Acc:AT5G02080]	52	0	286	0	0	0
5	26338865	26340865	AT4G01390	protein_coding		136.667	0	136.667	0	3.6528	0.186816	0	TRAF-like family protein [Source:UniProtKB/TrEMBL;Acc:F4JI18]	0	0	410	0	0	0
5	26835139	26837139	AT1G17710	protein_coding		467.333	1.33333	467.333	1.33333	3.64972	0.183841	0	Inorganic pyrophosphatase 2 [Source:UniProtKB/Swiss-Prot;Acc:Q9FZ62]	1402	0	0	0	0	4
1	2631	4631	AT4G24910	protein_coding		51.3333	1.33333	34.9158	1.33333	3.64161	0.128564	0	Glucuronoxylan 4-O-methyltransferase-like protein (DUF579) [Source:UniProtKB/TrEMBL;Acc:Q9SW35]	118	0	36	0	4	0
1	7999	9999	AT3G06610	protein_coding		297.333	30	158.788	22.4796	3.63821	0.0647529	0	DNA-binding enhancer protein-like protein [Source:UniProtKB/TrEMBL;Acc:Q9C901]	20	302	570	16	74	0
1	22268	24268	AT1G68930	protein_coding	PCMP-H22	996	43.6667	987.008	9.70109	3.63211	0.0836339	0	Putative pentatricopeptide repeat-containing protein At1g68930 [Source:UniProtKB/Swiss-Prot;Acc:Q9CAA8]	16	2970	2	40	29	62
1	32090	34090	AT2G36290	protein_coding		114.667	8.66667	72.8957	4.37163	3.62801	0.0566641	0	Alpha/beta-Hydrolases superfamily protein [Source:UniProtKB/TrEMBL;Acc:Q9SJM9]	52	260	32	12	14	0
1	36750	38750	AT4G14305	protein_coding		423.667	2	423.667	2	3.62242	0.204477	0	Peroxisomal membrane 22 kDa (Mpv17/PMP22) family protein [Source:UniProtKB/TrEMBL;Acc:Q56WE5]	1271	0	0	0	6	0
1	46045	48045	AT4G29830	protein_coding	VIP3	451	2	451	2	3.62035	0.186891	0	WD repeat-containing protein VIP3 [Source:UniProtKB/Swiss-Prot;Acc:Q9SZQ5]	1353	0	0	0	0	6
1	48304	50304	AT4G18400	protein_coding		154	0	90.6936	0	3.61942	0.194211	0	At4g18400 [Source:UniProtKB/TrEMBL;Acc:Q8LEL5]	314	148	0	0	0	0
1	51007	53007	AT5G05670	protein_coding		510.333	36	508.335	19.7315	3.61395	0.152622	0	AT5G05670 protein [Source:UniProtKB/TrEMBL;Acc:Q9FFK7]	0	4	1527	68	40	0
1	62811	64811	AT5G06780	protein_coding		935.333	45	867.249	31.2143	3.60928	0.104555	0	Emsy N Terminus (ENT)/ plant Tudor-like domains-containing protein [Source:TAIR;Acc:AT5G06780]	2668	138	0	26	106	3
1	66674	68674	AT1G17850	protein_coding	STR8	159.667	1.33333	153.706	1.33333	3.60453	0.158513	0	Rhodanese-like domain-containing protein 8, chloroplastic [Source:UniProtKB/Swiss-Prot;Acc:F4I933]	467	12	0	0	0	4
1	71348	73348	AT3G62460	protein_coding		130.667	0	90.313	0	3.60179	0.195915	0	AT3g62460/T12C14_160 [Source:UniProtKB/TrEMBL;Acc:Q9LZP4]	88	304	0	0	0	0
1	73734	75734	AT3G48580	protein_coding	XTH11	145.333	2	144.334	1.1547	3.60067	0.151859	0	Probable xyloglucan endotransglucosylase/hydrolase protein 11 [Source:UniProtKB/Swiss-Prot;Acc:Q9SMP1]	434	0	2	0	2	4
1	74390	76390	AT3G18524	protein_coding	MSH2	146.667	4	97.0109	4	3.60036	0.15587	0	DNA mismatch repair protein MSH2 [Source:UniProtKB/Swiss-Prot;Acc:O24617]	110	330	0	12	0	0
1	87798	89798	AT1G26770	protein_coding	ATEXPA10	158	6	134.715	6	3.59313	0.174173	0	Expansin [Source:UniProtKB/TrEMBL;Acc:F4HPC1]	0	426	48	18	0	0
1	90431	92431	AT5G39900	protein_coding		51.3333	0	27.9126	0	3.58506	0.175132	0	Translation factor GUF1 homolog, mitochondrial [Source:UniProtKB/Swiss-Prot;Acc:Q9FLE4]	96	58	0	0	0	0
1	98867	100867	AT5G66240	protein_coding		874	56	864.019	12.0554	3.58008	0.11877	0	Transducin/WD40 repeat-like superfamily protein [Source:UniProtKB/TrEMBL;Acc:Q8RXD8]	20	0	2602	32	66	70
1	108004	110004	AT2G33585	protein_coding		90.6667	0	46.0483	0	3.57365	0.213459	0	unknown protein; Ha. [Source:TAIR;Acc:AT2G33585]	150	122	0	0	0	0
1	115784	117784	AT1G80120	protein_coding		84	2	51.1599	2	3.57292	0.106249	0	Protein LURP-one-related 5 [Source:UniProtKB/Swiss-Prot;Acc:Q9SSC7]	178	2	72	0	0	6
1	119154	121154	AT4G06536	protein_coding		74.3333	0	72.3425	0	3.57138	0.189974	0	At4g06536 [Source:UniProtKB/TrEMBL;Acc:Q1PEB2]	219	0	4	0	0	0
1	129573	131573	AT1G59640	protein_coding	BPE	244.667	13.3333	135.028	4.8074	3.5694	0.0879038	0	Transcription factor BPE [Source:UniProtKB/Swiss-Prot;Acc:Q0JXE7]	0	466	268	4	20	16
1	137505	139505	AT2G28710	protein_coding		143.333	5.33333	81.7666	2.90593	3.56736	0.131021	0	At2g28710 [Source:UniProtKB/TrEMBL;Acc:Q9SI97]	112	298	20	0	6	10
1	140870	142870	AT3G24760	protein_coding		357.333	19.3333	304.815	14.6211	3.56721	0.155008	0	F-box/kelch-repeat protein At3g24760 [Source:UniProtKB/Swiss-Prot;Acc:Q3EB08]	964	106	2	48	10	0
1	142497	144497	AT1G05540	protein_coding		687.333	28.6667	684.336	13.3333	3.55716	0.122123	0	T25N20.19 [Source:UniProtKB/TrEMBL;Acc:Q9ZVY4]	2056	6	0	42	42	2
1	146079	148079	AT1G63460	protein_coding	GPX8	910.667	48.6667	289.665	36.8299	3.55641	0.0786863	0	Probable glutathione peroxidase 8 [Source:UniProtKB/Swiss-Prot;Acc:Q8LBU2]	552	696	1484	6	18	122
1	148827	150827	AT5G01880	protein_coding	ATL74	390.667	18	197.991	13.3167	3.5554	0.169144	0	RING-H2 finger protein ATL74 [Source:UniProtKB/Swiss-Prot;Acc:Q9LZV8]	642	0	530	44	0	10
1	155094	157094	AT5G27400	protein_coding		185	15.3333	145.041	8.00694	3.5527	0.132365	0	At5g27400 [Source:UniProtKB/TrEMBL;Acc:Q84TD5]	84	0	471	27	19	0
1	157823	159823	AT3G09310	protein_coding		34.6667	0	19.1253	0	3.55215	0.193012	0	UPF0161 protein At3g09310 [Source:UniProtKB/Swiss-Prot;Acc:Q9SR32]	38	66	0	0	0	0
1	161953	163953	AT5G61990	protein_coding		237.333	2.66667	195.913	2.66667	3.5502	0.169423	0	Pentatricopeptide repeat-containing protein At5g61990, mitochondrial [Source:UniProtKB/Swiss-Prot;Acc:Q9FIT7]	626	0	86	0	0	8
1	167559	169559	AT3G44690	protein_coding		676	23.3333	676	15.3768	3.5472	0.157337	0	unknown protein; Ha. [Source:TAIR;Acc:AT3G44690]	2028	0	0	54	10	6
1	171948	173948	AT1G72470	protein_coding	ATEXO70D1	308.667	4	161.263	4	3.54681	0.200758	0	Exocyst subunit Exo70 family protein [Source:UniProtKB/TrEMBL;Acc:Q9C9E5]	544	382	0	0	12	0
1	181632	183632	AT1G62540	protein_coding	FMO GS-OX2	238.667	4.66667	231.685	1.76383	3.53883	0.180866	0	flavin-monooxygenase glucosinolate S-oxygenase 2 [Source:TAIR;Acc:AT1G62540]	702	2	12	2	4	8
1	184033	186033	AT5G22130	protein_coding	PNT1	247.333	0.666667	247.333	0.666667	3.53464	0.222119	0	Mannosyltransferase family protein [Source:UniProtKB/TrEMBL;Acc:F4K8F7]	742	0	0	0	0	2
1	186145	188145	AT3G24800	protein_coding	PRT1	870	44	846.095	32.7414	3.53149	0.113067	0	E3 ubiquitin-protein ligase PRT1 [Source:UniProtKB/Swiss-Prot;Acc:Q8LBL5]	2562	2	46	24	108	0
1	189422	191422	AT3G02700	protein_coding		49.3333	1	35.4087	0.57735	3.53022	0.122317	0	At3g02700 [Source:UniProtKB/TrEMBL;Acc:Q9M872]	118	30	0	0	1	2
1	194728	196728	AT5G65070	protein_coding	MAF4	30	0	27.0555	0	3.53005	0.174954	0	K-box region and MADS-box transcription factor family protein [Source:UniProtKB/TrEMBL;Acc:F4KGH9]	84	0	6	0	0	0
1	198578	200578	AT1G14687	protein_coding	ZHD14	109.333	0	86.451	0	3.5248	0.221928	0	ZHD14 [Source:UniProtKB/TrEMBL;Acc:A0A178W745]	48	280	0	0	0	0
1	201121	203121	AT4G39330	protein_coding	CAD9	615.333	38.6667	314.149	29.0364	3.52379	0.0529209	0	Probable cinnamyl alcohol dehydrogenase 9 [Source:UniProtKB/Swiss-Prot;Acc:P42734]	438	182	1226	18	2	96
1	217834	219834	AT1G17650	protein_coding	GLYR2	883.333	62	606.886	31.0054	3.52318	0.0673249	0	Glyoxylate/succinic semialdehyde reductase 2, chloroplastic [Source:UniProtKB/Swiss-Prot;Acc:F4I907]	2050	590	10	92	94	0
1	223351	225351	AT5G54390	protein_coding	AHL	1425.33	175.333	1367.49	65.6489	3.5216	0.0738719	0	PAP-specific phosphatase HAL2-like [Source:UniProtKB/Swiss-Prot;Acc:Q38945]	22	94	4160	276	198	52
1	226422	228422	AT1G51440	protein_coding		126.667	12.6667	104.978	10.729	3.51938	0.173681	0	Phospholipase A1-Igamma3, chloroplastic [Source:UniProtKB/Swiss-Prot;Acc:Q9C8J6]	36	8	336	34	4	0
1	227799	229799	AT5G57060	protein_coding		575.333	28	207.385	18.9033	3.51803	0.0633278	0	60S ribosomal L18a-like protein [Source:UniProtKB/TrEMBL;Acc:Q9LTR7]	360	990	376	0	20	64
1	231630	233630	AT3G17710	protein_coding		36	0	33.0454	0	3.51592	0.207392	0	F-box protein At3g17710 [Source:UniProtKB/Swiss-Prot;Acc:Q9LUM6]	0	6	102	0	0	0
1	236839	238839	AT1G56570	protein_coding	PCMP-E64	262	8	230.417	7.02377	3.51176	0.121365	0	Putative pentatricopeptide repeat-containing protein At1g56570 [Source:UniProtKB/Swiss-Prot;Acc:Q9FXA9]	56	722	8	0	2	22
1	241655	243655	AT5G64520	protein_coding	XRCC2	171.333	2	171.333	2	3.50985	0.210118	0	homolog of X-ray repair cross complementing 2 (XRCC2) [Source:TAIR;Acc:AT5G64520]	0	0	514	0	6	0
1	244376	246376	AT3G04980	protein_coding		70	4.66667	37.1663	3.71184	3.50824	0.123694	0	DNAJ heat shock N-terminal domain-containing protein [Source:UniProtKB/TrEMBL;Acc:A0A1I9LPC5]	78	2	130	0	12	2
1	247440	249440	AT4G14870	protein_coding	SECE1	330.333	39.3333	199.225	19.6751	3.50808	0.0621793	0	SECE1 [Source:UniProtKB/TrEMBL;Acc:A0A178UZ24]	2	299	690	42	72	4
1	248087	250087	AT2G14880	protein_coding		475.333	40.6667	189.541	39.6709	3.50794	0.0695751	0	Expressed protein [Source:UniProtKB/TrEMBL;Acc:O82326]	250	852	324	0	120	2
1	251626	253626	AT1G19440	protein_coding	KCS4	407.333	30	334.226	7.2111	3.50629	0.108623	0	3-ketoacyl-CoA synthase 4 [Source:UniProtKB/Swiss-Prot;Acc:Q9LN49]	152	0	1070	20	26	44
1	260618	262618	AT1G22880	protein_coding	CEL5	154	14	14.0475	13.0128	3.50575	0.0709202	0	Endoglucanase 3 [Source:UniProtKB/Swiss-Prot;Acc:Q2V4L8]	142	138	182	0	40	2
1	261828	263828	AT3G27740	protein_coding	CARA	595.333	32	531.659	15.0111	3.50219	0.104224	0	Carbamoyl-phosphate synthase small chain, chloroplastic [Source:UniProtKB/Swiss-Prot;Acc:Q9LVW7]	1656	130	0	58	32	6
1	266993	268993	AT1G78860	protein_coding		202	4	147.842	4	3.49721	0.227794	0	EP1-like glycoprotein 4 [Source:UniProtKB/Swiss-Prot;Acc:Q9ZVA5]	0	116	490	0	0	12
1	269797	271797	AT1G23890	protein_coding		210	0	207.007	0	3.49281	0.223558	0	NHL domain-containing protein [Source:UniProtKB/TrEMBL;Acc:F4I7N5]	624	6	0	0	0	0
1	273685	275685	AT2G18170	protein_coding	MPK7	616	62	569.183	2.3094	3.49217	0.0741758	0	Mitogen-activated protein kinase 7 [Source:UniProtKB/Swiss-Prot;Acc:Q39027]	72	22	1754	58	66	62
1	277523	279523	AT1G03440	protein_coding		800.667	36.6667	798.668	25.725	3.48791	0.141888	0	Leucine-rich repeat (LRR) family protein [Source:UniProtKB/TrEMBL;Acc:F4I0W7]	4	2398	0	8	88	14
1	277600	279600	AT5G22750	protein_coding	RAD5	706	12	703	12	3.4861	0.186336	0	DNA repair protein RAD5A [Source:UniProtKB/Swiss-Prot;Acc:Q9FNI6]	2112	2	4	0	0	36
1	281761	283761	AT1G78230	protein_coding		1695.33	222.667	1629.65	118.109	3.48573	0.102121	0	Outer arm dynein light chain 1 protein [Source:UniProtKB/TrEMBL;Acc:F4IA60]	10	122	4954	406	260	2
1	283405	285405	AT1G21790	protein_coding		515.667	16.6667	501.237	14.7121	3.47847	0.201906	0	F8K7.23 [Source:UniProtKB/TrEMBL;Acc:Q9XHZ7]	0	1518	29	46	4	0
1	292294	294294	AT1G09740	protein_coding		299.333	20	299.333	13.3167	3.47771	0.203635	0	Adenine nucleotide alpha hydrolases-like superfamily protein [Source:UniProtKB/TrEMBL;Acc:Q84TF6]	0	0	898	2	46	12
1	294207	296207	AT2G18400	protein_coding		26.6667	0	24.1822	0	3.47749	0.214393	0	Putative ribosomal protein L6 [Source:UniProtKB/TrEMBL;Acc:Q9ZPX2]	1	75	4	0	0	0
1	297334	299334	AT2G39805	protein_coding		800.667	48	794.674	23.1805	3.47618	0.138742	0	Protein YIPF [Source:UniProtKB/TrEMBL;Acc:A0A178VTF3]	12	2390	0	76	66	2
1	300329	302329	AT4G21770	protein_coding		301	18.6667	283.66	10.9747	3.47598	0.133526	0	RNA pseudouridine synthase 6, chloroplastic [Source:UniProtKB/Swiss-Prot;Acc:Q9SVS0]	34	868	1	38	18	0
1	305300	307300	AT3G52830	protein_coding		109.667	0	67.6075	0	3.47117	0.232204	0	Ankyrin repeat protein [Source:UniProtKB/TrEMBL;Acc:Q9LXI2]	233	96	0	0	0	0
1	308118	310118	AT3G58670	protein_coding	PCO5	1012.67	142	917.888	56.0119	3.47117	0.0602602	0	Plant cysteine oxidase 5 [Source:UniProtKB/Swiss-Prot;Acc:Q9LXT4]	178	14	2846	196	200	30
1	309169	311169	AT5G09420	protein_coding	OM64	149.333	1.33333	132.697	1.33333	3.47071	0.194211	0	Outer envelope protein 64, mitochondrial [Source:UniProtKB/Swiss-Prot;Acc:F4KCL7]	414	0	34	0	0	4
1	314959	316959	AT3G28760	protein_coding		339.333	1.33333	339.333	1.33333	3.46993	0.219186	0	3-dehydroquinate synthase [Source:UniProtKB/TrEMBL;Acc:B9DHA5]	1018	0	0	0	0	4
1	315075	317075	AT3G51230	protein_coding		235.333	10	231.345	5.03322	3.4687	0.221833	0	Chalcone-flavanone isomerase family protein [Source:UniProtKB/TrEMBL;Acc:Q6DYC8]	8	698	0	14	16	0
1	321886	323886	AT4G29670	protein_coding	ACHT2	612	65.3333	585.023	48.0185	3.46521	0.0936589	0	Thioredoxin-like 2-2, chloroplastic [Source:UniProtKB/Swiss-Prot;Acc:Q8LCT3]	18	36	1782	4	160	32
1	336912	338912	AT1G22160	protein_coding	FLZ5	650.667	37.3333	406.947	29.6947	3.46371	0.130039	0	FCS-Like Zinc finger 5 [Source:UniProtKB/Swiss-Prot;Acc:Q8VY80]	546	1402	4	16	96	0
1	337241	339241	AT1G22960	protein_coding		384.667	20	221.707	20	3.46357	0.150499	0	Pentatricopeptide repeat-containing protein At1g22960, mitochondrial [Source:UniProtKB/Swiss-Prot;Acc:P0C7Q9]	382	770	2	0	60	0
1	343400	345400	AT5G23800	protein_coding	ATDUF10	16.6667	0	13.776	0	3.46313	0.169144	0	DOMAIN OF UNKNOWN FUNCTION 724 10 [Source:TAIR;Acc:AT5G23800]	6	44	0	0	0	0
1	344516	346516	AT1G64190	protein_coding	PGD1	142.333	14	78.3035	10.2632	3.46235	0.116186	0	6-phosphogluconate dehydrogenase, decarboxylating 1, chloroplastic [Source:UniProtKB/Swiss-Prot;Acc:Q9SH69]	104	30	293	34	8	0
1	347010	349010	AT1G52855	protein_coding		206.667	0	137.076	0	3.45902	0.238367	0	At1g52855 [Source:UniProtKB/TrEMBL;Acc:Q8LC41]	154	466	0	0	0	0
1	354086	356086	AT5G18760	protein_coding		571.333	43.3333	469.282	25.4122	3.45849	0.0666078	0	At5g18760 [Source:UniProtKB/TrEMBL;Acc:Q1H5A5]	1506	178	30	88	42	0
1	362142	364142	AT1G78610	protein_coding	MSL6	1180	146.667	1092.04	33.9084	3.4564	0.0523295	0	Mechanosensitive ion channel protein 6 [Source:UniProtKB/Swiss-Prot;Acc:Q9SYM1]	104	72	3364	214	106	120
1	388818	390818	AT5G15340	protein_coding	PCMP-H91	83.3333	0.666667	78.3865	0.666667	3.45078	0.209553	0	Pentatricopeptide repeat-containing protein At5g15340, mitochondrial [Source:UniProtKB/Swiss-Prot;Acc:Q9LXE8]	10	240	0	0	0	2
1	391831	393831	AT5G64750	protein_coding	ABR1	381	25.3333	248.681	14.4376	3.45041	0.0644609	0	Ethylene-responsive transcription factor ABR1 [Source:UniProtKB/Swiss-Prot;Acc:Q9FGF8]	184	875	84	0	50	26
1	394689	396689	AT4G32208	protein_coding		152.667	7	84.2958	6.50641	3.44799	0.16809	0	Heat shock protein 70 (Hsp 70) family protein [Source:UniProtKB/TrEMBL;Acc:B3H683]	298	154	6	1	20	0
1	400919	402919	AT2G34410	protein_coding	RWA3	1363.33	64	1270.49	20.8806	3.44596	0.112358	0	Protein REDUCED WALL ACETYLATION 3 [Source:UniProtKB/Swiss-Prot;Acc:Q66GQ5]	188	3902	0	30	60	102
1	403456	405456	AT1G23180	protein_coding		181.333	8	174.334	8	3.44389	0.162294	0	ARM repeat superfamily protein [Source:UniProtKB/TrEMBL;Acc:Q8H0U3]	8	530	6	24	0	0
1	403600	405600	AT1G44920	protein_coding		2253	101.333	1514.45	90.3794	3.4427	0.0583017	0	T12C22.21 protein [Source:UniProtKB/TrEMBL;Acc:Q9LPD7]	1072	5259	428	6	16	282
1	407622	409622	AT5G01430	protein_coding		246	6.66667	242.003	2.90593	3.44268	0.151891	0	At3g49420 [Source:UniProtKB/TrEMBL;Acc:Q9SCL4]	730	6	2	6	2	12
1	409746	411746	AT4G14145	protein_coding		380.667	23.3333	372.683	15.7198	3.44036	0.100013	0	At4g14145 [Source:UniProtKB/TrEMBL;Acc:A0JPW4]	1126	14	2	14	54	2
1	410664	412664	AT5G42970	protein_coding	CSN4	820	104.667	462.29	70.9585	3.43914	0.0869378	0	At5g42970 [Source:UniProtKB/TrEMBL;Acc:Q1H5B6]	200	536	1724	240	74	0
1	414076	416076	AT3G57340	protein_coding		42	0.666667	28.3549	0.666667	3.43711	0.144046	0	AT3G57340 protein [Source:UniProtKB/TrEMBL;Acc:Q9M2L3]	96	30	0	0	0	2
1	417684	419684	AT3G54380	protein_coding	SAC3C	392	20.6667	268.559	12.1289	3.43264	0.0792323	0	SAC3 family protein C [Source:UniProtKB/Swiss-Prot;Acc:Q67XV2]	910	256	10	0	42	20
1	429720	431720	AT5G56795	protein_coding	MT1B	78.6667	0.666667	65.1699	0.666667	3.43038	0.244831	0	MT1B [Source:UniProtKB/TrEMBL;Acc:A0A178UJC4]	208	0	28	2	0	0
1	435922	437922	AT3G02490	protein_coding		415.333	23.3333	404.367	13.8724	3.42891	0.158381	0	Pentatricopeptide repeat-containing protein At3g02490, mitochondrial [Source:UniProtKB/Swiss-Prot;Acc:Q9M891]	20	2	1224	22	0	48
1	449426	451426	AT1G13530	protein_coding		948.667	74	665.849	56.0833	3.42315	0.117831	0	Protein of unknown function (DUF1262) [Source:TAIR;Acc:AT1G13530]	256	2280	310	0	184	38
1	451743	453743	AT4G12530	protein_coding		248.667	8.66667	225.094	7.68838	3.42181	0.230663	0	AIR1A-like protein [Source:UniProtKB/TrEMBL;Acc:Q9SU32]	698	48	0	0	24	2
1	454688	456688	AT1G62010	protein_coding		155.333	0	155.333	0	3.41921	0.24141	0	F8K4.20 protein [Source:UniProtKB/TrEMBL;Acc:O80705]	466	0	0	0	0	0
1	462618	464618	AT3G61830	protein_coding	ARF18	236	2	236	2	3.41676	0.222654	0	Auxin response factor 18 [Source:UniProtKB/Swiss-Prot;Acc:Q9C5W9]	708	0	0	0	6	0
1	463981	465981	AT4G30390	protein_coding		158.667	2	158.667	1.1547	3.41058	0.221069	0	At4g30390 [Source:UniProtKB/TrEMBL;Acc:Q9M0C1]	0	476	0	0	4	2
1	466876	468876	AT5G65720	protein_coding	NIFS1	417.333	9.33333	221.011	9.33333	3.40951	0.161861	0	Cysteine desulfurase, mitochondrial [Source:UniProtKB/Swiss-Prot;Acc:O49543]	494	756	2	0	0	28
1	473373	475373	AT2G39020	protein_coding		438.667	20	407.67	12.49	3.40571	0.0839932	0	Probable acetyltransferase NATA1-like [Source:UniProtKB/Swiss-Prot;Acc:Q9ZV06]	28	1254	34	2	14	44
1	475945	477945	AT2G31710	protein_coding		673.667	63.3333	658.724	16.3843	3.4048	0.134854	0	Vacuolar ATPase assembly integral membrane protein VMA21 homolog [Source:UniProtKB/TrEMBL;Acc:Q9SIN7]	30	0	1991	38	94	58
1	479650	481650	AT5G63380	protein_coding	4CLL9	232	15.3333	224	9.6148	3.40054	0.0982708	0	4-coumarate--CoA ligase-like 9 [Source:UniProtKB/Swiss-Prot;Acc:Q84P23]	680	8	8	34	10	2
1	485800	487800	AT3G46290	protein_coding	HERK1	417.333	10	417.333	8.0829	3.39904	0.23046	0	Receptor-like protein kinase HERK 1 [Source:UniProtKB/Swiss-Prot;Acc:Q9LX66]	0	0	1252	4	0	26
1	489627	491627	AT4G20140	protein_coding	GSO1	40.6667	0	27.8648	0	3.39775	0.221928	0	LRR receptor-like serine/threonine-protein kinase GSO1 [Source:UniProtKB/Swiss-Prot;Acc:C0LGQ5]	94	28	0	0	0	0
1	489903	491903	AT5G46880	protein_coding	HDG5	1189.33	0	1114.2	0	3.39383	0.249034	0	Homeobox-leucine zipper protein HDG5 [Source:UniProtKB/Swiss-Prot;Acc:Q9FJS2]	0	152	3416	0	0	0
1	495332	497332	AT5G24270	protein_coding	CBL4	74.6667	0	73.6689	0	3.39371	0.24321	0	Calcineurin B-like protein 4 [Source:UniProtKB/Swiss-Prot;Acc:O81223]	222	2	0	0	0	0
1	497539	499539	AT4G27585	protein_coding		978	114.667	798.334	38.3029	3.3911	0.121282	0	SPFH/Band 7/PHB domain-containing membrane-associated protein family [Source:UniProtKB/TrEMBL;Acc:Q93VP9]	0	374	2560	172	130	42
1	512709	514709	AT2G39180	protein_coding	CCR2	244.667	0	240.678	0	3.38966	0.255226	0	Serine/threonine-protein kinase-like protein CCR2 [Source:UniProtKB/Swiss-Prot;Acc:O80963]	726	0	8	0	0	0
1	514422	516422	AT1G16520	protein_coding		216.667	0	216.667	0	3.38804	0.252929	0	At1g16520 [Source:UniProtKB/TrEMBL;Acc:Q9SA50]	0	0	650	0	0	0
1	517172	519172	AT1G12420	protein_coding	ACR8	1038	122.667	849.57	41.2203	3.38669	0.10962	0	ACT domain-containing protein ACR8 [Source:UniProtKB/Swiss-Prot;Acc:Q9LNA5]	392	0	2722	198	114	56
1	520668	522668	AT3G49620	protein_coding	DIN11	401.333	16.6667	139.725	16.6667	3.37894	0.186336	0	Probable 2-oxoglutarate-dependent dioxygenase DIN11 [Source:UniProtKB/Swiss-Prot;Acc:Q8H113]	318	212	674	0	0	50
1	536740	538740	AT1G68730	protein_coding		174.667	0.666667	174.667	0.666667	3.37835	0.23264	0	F24J5.3 [Source:UniProtKB/TrEMBL;Acc:Q9S7X9]	0	524	0	0	0	2
1	542011	544011	AT2G43980	protein_coding	ITPK4	160.667	10	107.159	5.03322	3.37669	0.0782612	0	Inositol 1,3,4-trisphosphate 5/6-kinase 4 [Source:UniProtKB/Swiss-Prot;Acc:O80568]	368	104	10	4	20	6
1	556092	558092	AT4G13870	protein_coding	WEX	505.333	15	505.333	7.93725	3.37386	0.220502	0	Werner Syndrome-like exonuclease [Source:UniProtKB/Swiss-Prot;Acc:Q84LH3]	1516	0	0	27	18	0
1	563018	565018	AT2G28570	protein_coding		31.3333	0.666667	22.9298	0.666667	3.37194	0.256231	0	At2g28570 [Source:UniProtKB/TrEMBL;Acc:Q9SK01]	18	0	76	2	0	0
1	567558	569558	AT4G04780	protein_coding	MED21	60.6667	0	55.6936	0	3.36997	0.243064	0	Mediator of RNA polymerase II transcription subunit 21 [Source:UniProtKB/Swiss-Prot;Acc:C0LU16]	172	8	2	0	0	0
1	574085	576085	AT2G25650	protein_coding	GPL1	329	42.3333	288.209	32.8448	3.36831	0.130039	0	GLABROUS1 enhancer-binding protein-like 1 [Source:UniProtKB/Swiss-Prot;Acc:Q8VYD2]	60	22	905	20	107	0
1	575293	577293	AT1G72600	protein_coding		214.333	13.6667	38.2376	8.41295	3.36825	0.135741	0	At1g72600 [Source:UniProtKB/TrEMBL;Acc:Q9CAH6]	229	272	142	29	0	12
1	579625	581625	AT1G69170	protein_coding	SPL6	918.667	45.3333	877.986	11.8509	3.36681	0.127746	0	Squamosa promoter-binding-like protein 6 [Source:UniProtKB/Swiss-Prot;Acc:Q94JW8]	82	2674	0	28	40	68
1	583197	585197	AT4G08900	protein_coding	ARGAH1	262.333	14	187.812	11.1355	3.36276	0.118534	0	Arginase 1, mitochondrial [Source:UniProtKB/Swiss-Prot;Acc:P46637]	627	158	2	0	36	6
1	590754	592754	AT3G20490	protein_coding		233	3.33333	168.358	3.33333	3.36216	0.230329	0	Rho GTPase-activating protein [Source:UniProtKB/TrEMBL;Acc:F4JEP8]	564	14	121	0	0	10
1	597657	599657	AT1G06380	protein_coding		175.333	5.33333	125.275	5.33333	3.36125	0.257898	0	Ribosomal protein L1p/L10e family [Source:UniProtKB/TrEMBL;Acc:Q9LMI1]	108	0	418	0	16	0
1	601199	603199	AT3G08030	protein_coding		766	102	460.371	82.5187	3.35154	0.0625167	0	F17A17.37 protein [Source:UniProtKB/TrEMBL;Acc:Q9SFB1]	274	338	1686	4	266	36
1	601545	603545	AT5G04340	protein_coding	ZAT6	1077.33	104	1016.36	28.0238	3.34844	0.111241	0	Zinc finger protein ZAT6 [Source:UniProtKB/Swiss-Prot;Acc:O22533]	74	48	3110	78	74	160
1	605708	607708	AT3G15680	protein_coding		370	0	370	0	3.34812	0.261851	0	At3g15680 [Source:UniProtKB/TrEMBL;Acc:Q9LW11]	0	1110	0	0	0	0
1	608534	610534	AT4G39880	protein_coding		309.333	19.3333	223.918	5.4569	3.34657	0.114569	0	At4g39880 [Source:UniProtKB/TrEMBL;Acc:Q9SMR5]	114	756	58	12	30	16
1	615231	617231	AT1G10310	protein_coding		176.667	6.66667	24.0647	6.66667	3.34423	0.135154	0	NADPH-dependent pterin aldehyde reductase [Source:UniProtKB/Swiss-Prot;Acc:Q9SY73]	222	140	168	0	0	20
1	620453	622453	AT4G00590	protein_coding		586	76.6667	425.475	36.4478	3.34158	0.123067	0	Putative threonine aspartase [Source:UniProtKB/Swiss-Prot;Acc:O65268]	2	342	1414	108	118	4
1	623567	625567	AT5G61950	protein_coding		510	39.3333	382.211	5.92546	3.34107	0.0643151	0	Ubiquitin carboxyl-terminal hydrolase-related protein [Source:UniProtKB/TrEMBL;Acc:F4K529]	106	1274	150	48	28	42
1	625705	627705	AT5G26200	protein_coding		1113.67	131.333	1105.67	41.3293	3.33621	0.131735	0	AT5g26200/T19G15_50 [Source:UniProtKB/TrEMBL;Acc:Q93YZ9]	2	14	3325	209	117	68
1	629400	631400	AT3G29280	protein_coding		237.333	5.33333	237.333	4.37163	3.33579	0.244277	0	unknown protein; Ha. [Source:TAIR;Acc:AT3G29280]	712	0	0	14	2	0
1	634144	636144	AT2G34400	protein_coding	PCMP-E23	45.3333	0	41.3978	0	3.33454	0.267595	0	Pentatricopeptide repeat-containing protein At2g34400 [Source:UniProtKB/Swiss-Prot;Acc:O64705]	8	0	128	0	0	0
1	637681	639681	AT1G49620	protein_coding	KRP7	490	32	445.459	24.4404	3.33275	0.120765	0	Cyclin-dependent kinase inhibitor family protein [Source:TAIR;Acc:AT1G49620]	80	1380	10	80	0	16
1	650954	652954	AT1G02620	protein_coding		498	33.3333	288.737	27.4307	3.32324	0.0927182	0	Ras-related small GTP-binding family protein [Source:UniProtKB/TrEMBL;Acc:Q3E6Q3]	332	102	1060	2	10	88
1	657203	659203	AT4G10480	protein_coding		1171	97.3333	637.906	65.3435	3.32192	0.0519713	0	Putative alpha NAC [Source:UniProtKB/TrEMBL;Acc:Q0WWN5]	815	288	2410	30	34	228
1	658980	660980	AT1G76120	protein_coding		60.6667	4	45.9613	3.05505	3.3184	0.200758	0	tRNA pseudouridine synthase [Source:UniProtKB/TrEMBL;Acc:Q9SGS1]	24	6	152	10	2	0
1	661465	663465	AT2G37400	protein_coding		592.667	34	576.685	21.5716	3.31504	0.17391	0	At2g37400 [Source:UniProtKB/TrEMBL;Acc:Q9ZUS6]	1746	24	8	28	74	0
1	668919	670919	AT5G55400	protein_coding	FIM3	432	65.3333	324.73	28.6201	3.31213	0.050175	0	Fimbrin-3 [Source:UniProtKB/Swiss-Prot;Acc:Q9FJ70]	26	196	1074	122	44	30
1	686335	688335	AT4G17430	protein_coding	OFUT30	43.3333	3.33333	16.1795	2.4037	3.31102	0.138775	0	O-fucosyltransferase 30 [Source:UniProtKB/Swiss-Prot;Acc:Q1JPM5]	42	16	72	0	8	2
1	691660	693660	AT1G07615	protein_coding	ATOBGM	203.333	17.3333	155.95	11.8509	3.30688	0.100227	0	Probable GTP-binding protein OBGM, mitochondrial [Source:UniProtKB/Swiss-Prot;Acc:F4HSD4]	514	24	72	12	40	0
1	697591	699591	AT5G40540	protein_coding		837.333	58.6667	340.553	25.9829	3.30451	0.0868303	0	Protein kinase ATN1 [Source:UniProtKB/TrEMBL;Acc:Q9FM43]	1238	1114	160	14	104	58
1	700414	702414	AT5G45560	protein_coding	EDR2L	502	12	502	10.0664	3.30445	0.26643	0	Protein ENHANCED DISEASE RESISTANCE 2-like [Source:UniProtKB/Swiss-Prot;Acc:Q8VZF6]	1506	0	0	4	32	0
1	705661	707661	AT5G04885	protein_coding		355.333	35.3333	333.533	12.7192	3.30386	0.117688	0	Glycosyl hydrolase family protein [Source:TAIR;Acc:AT5G04885]	42	2	1022	50	10	46
1	710857	712857	AT3G59030	protein_coding	DTX41	69.3333	2	64.3981	2	3.2943	0.276833	0	Protein DETOXIFICATION [Source:UniProtKB/TrEMBL;Acc:A0A178VKA2]	10	0	198	0	6	0
1	728830	730830	AT4G32930	protein_coding		109.667	3.33333	89.9488	2.4037	3.29035	0.185711	0	unknown protein; CONTAINS InterPro DOMAIN/s: Protein of unknown function DUF866, eukaryotic (InterPro:IPR008584); Ha. [Source:TAIR;Acc:AT4G32930]	0	288	41	2	0	8
1	737198	739198	AT2G32710	protein_coding	KRP4	88.3333	8	44.243	2	3.29022	0.12126	0	Cyclin-dependent kinase inhibitor 4 [Source:UniProtKB/Swiss-Prot;Acc:Q8GYJ3]	128	0	137	10	10	4
1	738611	740611	AT5G59350	protein_coding		163.333	8	121.152	3.05505	3.29018	0.215092	0	Transmembrane protein [Source:UniProtKB/TrEMBL;Acc:Q9LTJ3]	400	90	0	4	14	6
1	745701	747701	AT3G26640	protein_coding	LWD2	434.667	20	396.307	20	3.29006	0.236093	0	LWD2 [Source:UniProtKB/TrEMBL;Acc:A0A178V7P7]	78	1226	0	0	60	0
1	748246	750246	AT5G49015	protein_coding		51.3333	3.33333	36.5209	2.4037	3.29001	0.227794	0	Expressed protein [Source:TAIR;Acc:AT5G49015]	32	0	122	2	8	0
1	751207	753207	AT3G12050	protein_coding		330	25.3333	236.282	17.3333	3.28847	0.111785	0	Aha1 domain-containing protein [Source:UniProtKB/TrEMBL;Acc:Q9LHL7]	114	74	802	8	8	60
1	755303	757303	AT4G01650	protein_coding		213.333	6	177.623	6	3.28727	0.23025	0	Polyketide cyclase / dehydrase and lipid transport protein [Source:UniProtKB/TrEMBL;Acc:Q9M120]	0	74	566	0	0	18
1	755414	757414	AT3G27890	protein_coding	NQR	579.333	40	273.009	23.6925	3.28606	0.111876	0	NQR [Source:UniProtKB/TrEMBL;Acc:A0A384KSW6]	42	932	764	0	38	82
1	760271	762271	AT1G17460	protein_coding	TRFL3	484.667	30	430.089	8.7178	3.28563	0.0537644	0	TRF-like 3 [Source:UniProtKB/TrEMBL;Acc:F4I7K3]	1344	22	88	16	28	46
1	765336	767336	AT2G23940	protein_coding		219.333	7.33333	215.346	7.33333	3.28454	0.233536	0	Expressed protein [Source:UniProtKB/TrEMBL;Acc:O82222]	8	650	0	22	0	0
1	767376	769376	AT4G39530	protein_coding	PCMP-E52	40.6667	1.33333	28.6667	1.33333	3.28335	0.23713	0	Pentatricopeptide repeat-containing protein At4g39530 [Source:UniProtKB/Swiss-Prot;Acc:Q9SVA5]	26	0	96	0	4	0
1	772373	774373	AT3G01410	protein_coding		151.667	9.33333	84.6411	4.05518	3.28235	0.118525	0	Polynucleotidyl transferase, ribonuclease H-like superfamily protein [Source:UniProtKB/TrEMBL;Acc:F4JEB4]	295	2	158	10	2	16
1	779519	781519	AT4G14050	protein_coding	PCMP-H13	158.667	14.6667	57.5075	9.33333	3.27971	0.102119	0	Pentatricopeptide repeat-containing protein At4g14050, mitochondrial [Source:UniProtKB/Swiss-Prot;Acc:O23266]	264	146	66	32	12	0
1	785832	787832	AT2G31440	protein_coding		836.667	108	503.4	43.3128	3.27825	0.118525	0	Gamma-secretase subunit APH1-like [Source:UniProtKB/Swiss-Prot;Acc:Q8L9G7]	770	0	1740	142	160	22
1	788820	790820	AT1G29410	protein_coding	PAI3	19.3333	0.666667	10.4775	0.666667	3.27798	0.168686	0	N-(5'-phosphoribosyl)anthranilate isomerase 3, chloroplastic [Source:UniProtKB/Swiss-Prot;Acc:Q8LPI9]	36	22	0	0	2	0
1	797491	799491	AT3G01750	protein_coding		46	0	45.0037	0	3.26688	0.253775	0	Ankyrin repeat family protein [Source:UniProtKB/TrEMBL;Acc:Q9S7I4]	136	2	0	0	0	0
1	801989	803989	AT4G21470	protein_coding	FHY	1834	326.667	1659.54	146.998	3.26576	0.0754543	0	FMN/FHY [Source:UniProtKB/TrEMBL;Acc:A0A178V341]	300	52	5150	538	398	44
1	806384	808384	AT2G42530	protein_coding	COR15B	397.667	18.6667	304.645	15.7621	3.2591	0.226303	0	Protein COLD-REGULATED 15B, chloroplastic [Source:UniProtKB/Swiss-Prot;Acc:Q9SIN5]	12	182	999	0	6	50
1	818563	820563	AT5G19630	protein_coding		215.333	4	108.789	2.3094	3.25749	0.251894	0	Alpha/beta-Hydrolases superfamily protein [Source:UniProtKB/TrEMBL;Acc:Q8GYI7]	350	296	0	4	0	8
1	823410	825410	AT5G58005	protein_coding		206	20.6667	159.879	10.729	3.25583	0.0971746	0	AT5G58005 protein [Source:UniProtKB/TrEMBL;Acc:Q8RXH9]	76	524	18	26	36	0
1	823517	825517	AT5G11890	protein_coding		8	0	6.1101	0	3.25408	0.19213	0	EMB3135 [Source:UniProtKB/TrEMBL;Acc:A0A178UG53]	4	20	0	0	0	0
1	825546	827546	AT3G14330	protein_coding	PCMP-H57	12.6667	0.666667	9.82061	0.666667	3.2536	0.180706	0	Pentatricopeptide repeat-containing protein At3g14330 [Source:UniProtKB/Swiss-Prot;Acc:Q9LUL5]	0	6	32	2	0	0
1	829550	831550	AT5G12900	protein_coding	IRKI	167.333	16.6667	162.334	13.776	3.25294	0.185349	0	IRK-interacting protein [Source:UniProtKB/Swiss-Prot;Acc:Q9LXU9]	6	4	492	0	44	6
1	834767	836767	AT2G42980	protein_coding		356.667	40.6667	332.955	20.7311	3.24922	0.1985	0	Eukaryotic aspartyl protease family protein [Source:UniProtKB/TrEMBL;Acc:Q9SJG1]	0	48	1022	68	54	0
1	841418	843418	AT2G04560	protein_coding	LPXB	226	4.66667	226	3.71184	3.24889	0.254542	0	Probable lipid-A-disaccharide synthase, mitochondrial [Source:UniProtKB/Swiss-Prot;Acc:F4IF99]	678	0	0	0	12	2
1	843244	845244	AT3G59890	protein_coding	DAPB2	66	0.666667	57.2364	0.666667	3.24795	0.287271	0	4-hydroxy-tetrahydrodipicolinate reductase 2, chloroplastic [Source:UniProtKB/Swiss-Prot;Acc:Q8LB01]	18	0	180	2	0	0
1	846793	848793	AT3G13275	protein_coding		227.333	1.33333	227.333	1.33333	3.24605	0.276312	0	Transmembrane protein [Source:UniProtKB/TrEMBL;Acc:Q84VG5]	0	682	0	0	0	4
1	851151	853151	AT5G35400	protein_coding		32.6667	0	29.7172	0	3.24496	0.25992	0	tRNA pseudouridine synthase [Source:UniProtKB/TrEMBL;Acc:F4JZU2]	6	92	0	0	0	0
1	858701	860701	AT4G09490	protein_coding		35.3333	0	25.9829	0	3.24471	0.273305	0	Polynucleotidyl transferase, ribonuclease H-like superfamily protein [Source:UniProtKB/TrEMBL;Acc:Q9M0P4]	0	86	20	0	0	0
1	863118	865118	AT2G23170	protein_coding	GH3.3	408.667	19.3333	387.856	6.66667	3.24252	0.160851	0	Indole-3-acetic acid-amido synthetase GH3.3 [Source:UniProtKB/Swiss-Prot;Acc:O22190]	1184	42	0	26	6	26
1	866726	868726	AT2G41660	protein_coding	MIZ1	45.3333	0	37.3333	0	3.24091	0.282596	0	MIZ1 [Source:UniProtKB/TrEMBL;Acc:A0A178VY97]	120	8	8	0	0	0
1	872166	874166	AT3G54600	protein_coding	DJ1F	831.333	83.3333	728.52	43.3948	3.23072	0.112358	0	DJ-1 protein homolog F [Source:UniProtKB/Swiss-Prot;Acc:Q9M1G8]	176	2286	32	146	104	0
1	876556	878556	AT1G33480	protein_coding	ATL58	204	4	204	4	3.22753	0.282596	0	RING-H2 finger protein ATL58 [Source:UniProtKB/Swiss-Prot;Acc:Q570X5]	612	0	0	0	12	0
1	879208	881208	AT5G50150	protein_coding		499.333	60.6667	267.874	32.2559	3.22707	0.0903575	0	AT5g50150/MPF21_17 [Source:UniProtKB/TrEMBL;Acc:Q9FG96]	986	62	450	110	72	0
1	882599	884599	AT5G08490	protein_coding	PCMP-E32	34	0	32.0208	0	3.22507	0.276312	0	Putative pentatricopeptide repeat-containing protein At5g08490 [Source:UniProtKB/Swiss-Prot;Acc:Q9FNN9]	0	98	4	0	0	0
1	882683	884683	AT3G04380	protein_coding	SUVR4	24.6667	0	12.9786	0	3.22499	0.276857	0	Histone-lysine N-methyltransferase SUVR4 [Source:UniProtKB/Swiss-Prot;Acc:Q8W595]	0	30	44	0	0	0
1	891492	893492	AT1G06020	protein_coding		68.6667	0	67.6691	0	3.21897	0.282647	0	Probable fructokinase-3 [Source:UniProtKB/Swiss-Prot;Acc:Q9LNE4]	204	0	2	0	0	0
1	896718	898718	AT2G34655	protein_coding		15.3333	0	14.345	0	3.21834	0.252749	0	At2g34655 [Source:UniProtKB/TrEMBL;Acc:Q94BZ4]	2	0	44	0	0	0
1	897480	899480	AT1G10865	protein_coding		367.667	37.3333	187.062	34.3382	3.21665	0.161467	0	Cytochrome C oxidase assembly factor [Source:UniProtKB/TrEMBL;Acc:Q8GWM1]	619	2	482	2	106	4
1	899732	901732	AT3G22410	protein_coding		203.333	15.3333	129.524	12.4544	3.21585	0.257898	0	Sec14p-like phosphatidylinositol transfer family protein [Source:UniProtKB/TrEMBL;Acc:Q9LUV9]	0	166	444	0	40	6
1	906074	908074	AT2G07820	protein_coding		310	0	310	0	3.21563	0.287271	0	Putative uncharacterized protein [Source:UniProtKB/TrEMBL;Acc:Q1G3Q9]	0	930	0	0	0	0
1	910292	912292	AT3G51490	protein_coding	TMT3	355.333	21.3333	345.351	17.4865	3.21117	0.195503	0	Tonoplast monosaccharide transporter3 [Source:UniProtKB/TrEMBL;Acc:F4J4E8]	1046	16	4	0	56	8
1	912036	914036	AT4G20460	protein_coding		84	3.33333	51.6269	2.4037	3.20887	0.26643	0	Probable UDP-arabinose 4-epimerase 3 [Source:UniProtKB/Swiss-Prot;Acc:Q9SUN3]	178	0	74	8	2	0
1	917064	919064	AT1G49580	protein_coding	CRK8	210	6	210	4.16333	3.20814	0.256772	0	CDPK-related kinase 8 [Source:UniProtKB/Swiss-Prot;Acc:Q9FX86]	630	0	0	4	14	0
1	917292	919292	AT5G20090	protein_coding	MPC1	351.333	55.3333	228.422	25.8285	3.20544	0.100013	0	Mitochondrial pyruvate carrier [Source:UniProtKB/TrEMBL;Acc:A0A178UR79]	268	4	782	86	76	4
1	942377	944377	AT3G17440	protein_coding	NPSN13	299.333	12.6667	295.342	8.96908	3.20262	0.23268	0	Novel plant SNARE 13 [Source:UniProtKB/Swiss-Prot;Acc:Q9LRP1]	890	0	8	8	30	0
1	943649	945649	AT1G76130	protein_coding	AMY2	194	14.6667	190.014	6.35959	3.20249	0.141798	0	Probable alpha-amylase 2 [Source:UniProtKB/Swiss-Prot;Acc:Q8LFG1]	0	574	8	20	22	2
1	959916	961916	AT5G41680	protein_coding		30.6667	0	17.3718	0	3.19589	0.292359	0	Probably inactive receptor-like protein kinase At5g41680 [Source:UniProtKB/Swiss-Prot;Acc:Q3E8J4]	2	62	28	0	0	0
1	965747	967747	AT5G65250	protein_coding		901.333	103.333	831.757	34.5704	3.19195	0.101945	0	Transmembrane protein [Source:UniProtKB/TrEMBL;Acc:Q9FJP0]	116	24	2564	76	62	172
1	976841	978841	AT5G15250	protein_coding	FTSH6	206.667	0	203.674	0	3.19138	0.299677	0	ATP-dependent zinc metalloprotease FTSH 6, chloroplastic [Source:UniProtKB/Swiss-Prot;Acc:Q1PDW5]	614	0	6	0	0	0
1	980888	982888	AT1G29980	protein_coding		1306	21.3333	1305	19.3678	3.19095	0.298642	0	Uncharacterized protein T1P2.9 [Source:UniProtKB/TrEMBL;Acc:Q9C8S1]	2	0	3916	60	4	0
1	982544	984544	AT5G50360	protein_coding		389.333	16	388.334	14.0475	3.19038	0.29037	0	von willebrand factor A domain protein [Source:UniProtKB/TrEMBL;Acc:Q9FK36]	1166	2	0	44	0	4
1	995095	997095	AT4G04880	protein_coding		1794	152	897.202	62.5247	3.18501	0.111823	0	adenosine/AMP deaminase family protein [Source:TAIR;Acc:AT4G04880]	2658	2724	0	276	104	76
1	1003688	1005688	AT3G08690	protein_coding	UBC11	575.333	72.6667	560.384	12.8755	3.18472	0.136336	0	Ubiquitin-conjugating enzyme E2 11 [Source:UniProtKB/Swiss-Prot;Acc:P35134]	28	2	1696	98	56	64
1	1010145	1012145	AT4G29160	protein_coding	VPS32.2	1007.33	120.667	747.672	49.5625	3.18344	0.0676346	0	Vacuolar protein sorting-associated protein 32 homolog 2 [Source:UniProtKB/Swiss-Prot;Acc:Q9SZE4]	448	86	2488	150	24	188
1	1012365	1014365	AT5G02010	protein_coding	ROPGEF7	766.667	120.667	615.078	71.669	3.18338	0.147129	0	Rop guanine nucleotide exchange factor 7 [Source:UniProtKB/Swiss-Prot;Acc:Q9LZN0]	298	16	1986	248	114	0
1	1012844	1014844	AT3G16620	protein_coding	TOC120	408.667	26.6667	202.367	12.1289	3.17948	0.161907	0	Translocase of chloroplast 120, chloroplastic [Source:UniProtKB/Swiss-Prot;Acc:Q9LUS2]	710	24	492	6	26	48
1	1017058	1019058	AT3G13772	protein_coding	TMN7	914.667	43.6667	895.224	20.6101	3.17873	0.15825	0	Transmembrane 9 superfamily member [Source:UniProtKB/TrEMBL;Acc:A0A178V8P8]	2705	2	37	6	48	77
1	1020900	1022900	AT4G18980	protein_coding	AtS40-3	110.667	4.66667	109.668	4.66667	3.17526	0.304342	0	AtS40-3 [Source:UniProtKB/TrEMBL;Acc:A0A178UY13]	2	0	330	0	14	0
1	1023740	1025740	AT1G09470	protein_coding	NEAP3	190.667	0.666667	190.667	0.666667	3.17071	0.298655	0	Nuclear envelope-associated protein 3 [Source:UniProtKB/Swiss-Prot;Acc:Q4PT37]	572	0	0	0	2	0
1	1028119	1030119	AT1G75180	protein_coding		174.667	14	33.9084	10.0664	3.16876	0.0606308	0	AT1G75180 protein [Source:UniProtKB/TrEMBL;Acc:Q9FRK9]	148	134	242	6	2	34
1	1035264	1037264	AT5G65080	protein_coding	MAF5	132.667	0	105.908	0	3.16814	0.305243	0	K-box region and MADS-box transcription factor family protein [Source:TAIR;Acc:AT5G65080]	56	342	0	0	0	0
1	1039379	1041379	AT2G46970	protein_coding	PIL1	13.3333	0	7.05534	0	3.16372	0.26444	0	Transcription factor PIL1 [Source:UniProtKB/Swiss-Prot;Acc:Q8L5W8]	24	0	16	0	0	0
1	1050194	1052194	AT2G29065	protein_coding	SCL34	90.6667	10	85.6842	1.1547	3.16292	0.158794	0	Scarecrow-like protein 34 [Source:UniProtKB/Swiss-Prot;Acc:P0C884]	8	2	262	8	12	10
1	1058470	1060470	AT3G53880	protein_coding	AKR4C11	869.333	54	869.333	26.4071	3.16129	0.276312	0	AKR4C11 [Source:UniProtKB/TrEMBL;Acc:A0A178V926]	0	2608	0	72	88	2
1	1062809	1064809	AT1G20910	protein_coding	ARID6	8	0	6.1101	0	3.15843	0.230329	0	AT-rich interactive domain-containing protein 6 [Source:UniProtKB/Swiss-Prot;Acc:C0SUW7]	0	20	4	0	0	0
1	1070048	1072048	AT3G06930	protein_coding	PRMT13	300	29.3333	292.002	10.729	3.15361	0.115362	0	Probable histone-arginine methyltransferase 1.3 [Source:UniProtKB/Swiss-Prot;Acc:Q84W92]	6	884	10	42	38	8
1	1079630	1081630	AT3G48240	protein_coding		88.6667	7.33333	41.7346	7.33333	3.15304	0.23046	0	At3g48240 [Source:UniProtKB/TrEMBL;Acc:Q9STK4]	120	6	140	0	22	0
1	1085170	1087170	AT2G23360	protein_coding	FPP7	160.667	4.66667	159.668	4.66667	3.15084	0.280938	0	Filament-like plant protein 7 [Source:UniProtKB/Swiss-Prot;Acc:Q9SLN1]	480	2	0	14	0	0
1	1095882	1097882	AT1G47580	protein_coding	DYW1	544	7.33333	544	7.33333	3.14928	0.298283	0	Pentatricopeptide repeat-containing protein DWY1, chloroplastic [Source:UniProtKB/Swiss-Prot;Acc:P0C7R1]	0	1632	0	0	0	22
1	1107725	1109725	AT1G62720	protein_coding		161	0	161	0	3.14862	0.309894	0	Pentatricopeptide repeat-containing protein At1g62720 [Source:UniProtKB/Swiss-Prot;Acc:Q9SI78]	0	0	483	0	0	0
1	1108415	1110415	AT3G23910	protein_coding		88.6667	4.66667	42.8071	4.66667	3.14694	0.258036	0	HAPp48,5 protein (Fragment) [Source:UniProtKB/TrEMBL;Acc:P92952]	64	172	30	14	0	0
1	1113375	1115375	AT5G59690	protein_coding		410	72	280.238	50.0133	3.1461	0.0667619	0	Histone H4 [Source:UniProtKB/TrEMBL;Acc:Q6NR90]	150	110	970	20	172	24
1	1121786	1123786	AT5G51130	protein_coding		747.333	50.6667	676.542	6.76593	3.14445	0.14104	0	Probable RNA methyltransferase At5g51130 [Source:UniProtKB/Swiss-Prot;Acc:Q6NPC9]	2098	142	2	64	42	46
1	1124516	1126516	AT3G15300	protein_coding	VQ19	334	0	334	0	3.13983	0.303528	0	VQ motif-containing protein 19 [Source:UniProtKB/Swiss-Prot;Acc:Q9LDZ1]	1002	0	0	0	0	0
1	1128620	1130620	AT4G37070	protein_coding	PLP1	609.333	0	602.34	0	3.1374	0.303932	0	Patatin [Source:UniProtKB/TrEMBL;Acc:A0A178UVZ8]	12	2	1814	0	0	0
1	1135078	1137078	AT4G11630	protein_coding		24.6667	0	12.3468	0	3.13736	0.310739	0	At4g11630 [Source:UniProtKB/TrEMBL;Acc:Q9T0D0]	6	20	48	0	0	0
1	1140564	1142564	AT3G16710	protein_coding		124.667	2.33333	119.701	2.33333	3.13659	0.305091	0	Putative pentatricopeptide repeat-containing protein At3g16710, mitochondrial [Source:UniProtKB/Swiss-Prot;Acc:Q9LUR2]	0	10	364	0	0	7
1	1142090	1144090	AT3G17470	protein_coding	ATCRSH	625.333	124	446.041	68.8573	3.1283	0.0639247	0	Ca2+-activated RelA/spot-like protein [Source:UniProtKB/TrEMBL;Acc:A0A1I9LR76]	44	330	1502	252	104	16
1	1146091	1148091	AT2G30690	protein_coding	MYOB4	102.667	0	102.667	0	3.12423	0.309829	0	Probable myosin-binding protein 4 [Source:UniProtKB/Swiss-Prot;Acc:F4INW9]	0	308	0	0	0	0
1	1156799	1158799	AT2G40435	protein_coding		390	36.6667	195.021	17.5246	3.11721	0.144102	0	Transcription factor SCREAM-like protein [Source:UniProtKB/TrEMBL;Acc:Q8RUZ5]	590	580	0	64	42	4
1	1168034	1170034	AT1G04810	protein_coding	RPN2B	518.667	84.6667	363.326	13.2832	3.11459	0.0568271	0	26S proteasome non-ATPase regulatory subunit 1 homolog [Source:UniProtKB/TrEMBL;Acc:A0A178WEG0]	234	82	1240	108	84	62
1	1182704	1184704	AT4G02650	protein_coding		132	0	132	0	3.11216	0.309059	0	Putative clathrin assembly protein At4g02650 [Source:UniProtKB/Swiss-Prot;Acc:Q8GX47]	0	0	396	0	0	0
1	1187565	1189565	AT4G21440	protein_coding	ATMYB102	124	0	124	0	3.11015	0.309658	0	Transcription factor MYB102 [Source:UniProtKB/Swiss-Prot;Acc:Q9LDR8]	0	0	372	0	0	0
1	1190458	1192458	AT2G35070	protein_coding		174.667	1.33333	174.667	1.33333	3.10978	0.315319	0	At2g35070/T4C15.26 [Source:UniProtKB/TrEMBL;Acc:O82184]	0	524	0	0	4	0
1	1190519	1192519	AT1G67660	protein_coding		279.333	30	65.4251	20.8167	3.10953	0.110343	0	Restriction endonuclease, type II-like superfamily protein [Source:UniProtKB/TrEMBL;Acc:Q8GW93]	220	410	208	0	70	20
1	1197187	1199187	AT1G52660	protein_coding		201.333	0	201.333	0	3.10756	0.309894	0	P-loop containing nucleoside triphosphate hydrolases superfamily protein [Source:TAIR;Acc:AT1G52660]	0	604	0	0	0	0
1	1201160	1203160	AT1G53620	protein_coding		107.333	0	107.333	0	3.10503	0.310011	0	Transmembrane protein [Source:UniProtKB/TrEMBL;Acc:Q9C8L8]	0	0	322	0	0	0
1	1214925	1216925	AT2G33560	protein_coding	BUBR1	187.333	0	187.333	0	3.10492	0.310011	0	BUBR1 [Source:UniProtKB/TrEMBL;Acc:A0A178VU51]	0	562	0	0	0	0
1	1219201	1221201	AT3G11780	protein_coding		623.333	112.333	310.214	56.5754	3.10317	0.0855279	0	MD-2-related lipid recognition domain-containing protein / ML domain-containing protein [Source:UniProtKB/TrEMBL;Acc:F4J7G5]	40	732	1098	132	199	6
1	1223208	1225208	AT2G16980	protein_coding		172.667	0	172.667	0	3.10172	0.310651	0	Major facilitator superfamily protein [Source:TAIR;Acc:AT2G16980]	0	518	0	0	0	0
1	1225529	1227529	AT1G13410	protein_coding		98	0	98	0	3.10145	0.310672	0	Tetratricopeptide repeat (TPR)-like superfamily protein [Source:UniProtKB/TrEMBL;Acc:Q0WVP2]	0	0	294	0	0	0
1	1230452	1232452	AT1G50360	protein_coding	VIII-A	2396.67	370	2047.31	49.8932	3.10071	0.0777502	0	Myosin-3 [Source:UniProtKB/Swiss-Prot;Acc:F4I507]	618	92	6480	446	276	388
1	1235206	1237206	AT1G48330	protein_coding		133.333	0	133.333	0	3.10066	0.316091	0	At1g48330 [Source:UniProtKB/TrEMBL;Acc:Q9SX67]	0	0	400	0	0	0
1	1235754	1237754	AT5G63900	protein_coding		167.333	0	167.333	0	3.10042	0.310737	0	Acyl-CoA N-acyltransferase with RING/FYVE/PHD-type zinc finger domain-containing protein [Source:UniProtKB/TrEMBL;Acc:Q9FMZ9]	0	502	0	0	0	0
1	1239334	1241334	AT5G44560	protein_coding	VPS2.2	165.667	0	165.667	0	3.1	0.310739	0	Vacuolar protein sorting-associated protein 2 homolog 2 [Source:UniProtKB/Swiss-Prot;Acc:Q0WTY4]	0	497	0	0	0	0
1	1241506	1243506	AT4G05071	protein_coding		92.6667	0	92.6667	0	3.09909	0.310739	0	unknown protein; Ha. [Source:TAIR;Acc:AT4G05071]	0	0	278	0	0	0
1	1247851	1249851	AT4G14850	protein_coding	LOI1	47.3333	0.666667	44.3672	0.666667	3.09615	0.287704	0	Pentatricopeptide repeat-containing protein At4g14850 [Source:UniProtKB/Swiss-Prot;Acc:Q0WSH6]	136	6	0	2	0	0
1	1256893	1258893	AT4G39740	protein_coding	HCC2	50	0	49.0034	0	3.09599	0.3127	0	HCC2 [Source:UniProtKB/TrEMBL;Acc:A0A178V000]	148	0	2	0	0	0
1	1260447	1262447	AT5G46260	protein_coding		1386	216.667	1219	66.3358	3.09587	0.173681	0	Disease resistance protein (TIR-NBS-LRR class) family [Source:UniProtKB/TrEMBL;Acc:Q9FL35]	0	342	3816	284	282	84
1	1260762	1262762	AT4G01420	protein_coding	CBL5	85.3333	0	85.3333	0	3.0954	0.311181	0	Calcineurin B-like protein 5 [Source:UniProtKB/Swiss-Prot;Acc:Q7FZF1]	0	0	256	0	0	0
1	1285619	1287619	AT5G62830	protein_coding		83.3333	0	83.3333	0	3.09429	0.311181	0	F-box associated ubiquitination effector family protein [Source:UniProtKB/TrEMBL;Acc:F4K7U0]	0	0	250	0	0	0
1	1290300	1292300	AT5G15310	protein_coding	ATMYB16	368	37.3333	352.017	28.3392	3.09233	0.13824	0	MYB16 [Source:UniProtKB/TrEMBL;Acc:A0A178UJ10]	22	1072	10	94	10	8
1	1291066	1293066	AT4G34920	protein_coding		137.333	9.33333	35.8949	5.81187	3.09146	0.108623	0	AT4g34920/F11I11_160 [Source:UniProtKB/TrEMBL;Acc:Q9SW43]	166	180	66	0	8	20
1	1297553	1299553	AT5G52380	protein_coding		235.333	26	155.976	8.7178	3.0913	0.089572	0	At5g52380 [Source:UniProtKB/TrEMBL;Acc:Q9FHC2]	534	8	164	24	42	12
1	1306973	1308973	AT5G24830	protein_coding		432.667	42.3333	353.788	22.5561	3.08995	0.14517	0	Pentatricopeptide repeat-containing protein At5g24830 [Source:UniProtKB/Swiss-Prot;Acc:Q8L6Y3]	1136	148	14	50	77	0
1	1329975	1331975	AT3G56320	protein_coding		367.333	48	278.506	27.1539	3.0894	0.115293	0	At3g56320 [Source:UniProtKB/TrEMBL;Acc:Q7Y227]	72	924	106	94	50	0
1	1332357	1334357	AT3G15140	protein_coding		67.3333	0	38.6839	0	3.08641	0.314609	0	Uncharacterized exonuclease domain-containing protein At3g15140 [Source:UniProtKB/Swiss-Prot;Acc:Q8W566]	0	134	68	0	0	0
1	1333566	1335566	AT5G08040	protein_coding	TOM5	124.667	12.6667	23.7861	12.6667	3.0855	0.184241	0	At5g08040 [Source:UniProtKB/TrEMBL;Acc:Q6IDR6]	168	120	86	0	38	0
1	1336849	1338849	AT4G38080	protein_coding		247.667	9.66667	207.091	8.68588	3.08417	0.313463	0	At4g38080 [Source:UniProtKB/TrEMBL;Acc:Q9SZK8]	84	0	659	27	2	0
1	1342793	1344793	AT4G22030	protein_coding		52	0	36.3501	0	3.08338	0.318979	0	F-box family protein with a domain of unknown function (DUF295) [Source:TAIR;Acc:AT4G22030]	122	34	0	0	0	0
1	1343989	1345989	AT3G52526	protein_coding		59.6667	0	30.5523	0	3.08324	0.317807	0	Phosphoglucan phosphatase [Source:UniProtKB/TrEMBL;Acc:A0A1I9LS57]	116	52	11	0	0	0
1	1348478	1350478	AT5G59560	protein_coding	SRR1	254	3.33333	254	3.33333	3.08279	0.309005	0	Protein SENSITIVITY TO RED LIGHT REDUCED 1 [Source:UniProtKB/Swiss-Prot;Acc:Q8GWZ6]	762	0	0	10	0	0
1	1349080	1351080	AT1G73640	protein_coding	RABA6A	116.667	0	116.667	0	3.08262	0.313029	0	Ras-related protein RABA6a [Source:UniProtKB/Swiss-Prot;Acc:Q9C9U7]	0	350	0	0	0	0
1	1357547	1359547	AT3G09032	protein_coding		136	0	136	0	3.08217	0.313029	0	At3g09032 [Source:UniProtKB/TrEMBL;Acc:Q6ID69]	408	0	0	0	0	0
1	1361000	1363000	AT2G39830	protein_coding	DAR2	161.333	0	161.333	0	3.08205	0.315319	0	DA1-related protein 2 [Source:TAIR;Acc:AT2G39830]	484	0	0	0	0	0
1	1364027	1366027	AT4G09460	protein_coding	MYB6	107.333	8	51.9658	2	3.08174	0.160106	0	Transcription repressor MYB6 [Source:UniProtKB/Swiss-Prot;Acc:Q38851]	138	178	6	6	12	6
1	1367700	1369700	AT2G33290	protein_coding	SUVH2	109.333	0	109.333	0	3.07982	0.316481	0	Histone-lysine N-methyltransferase family member SUVH2 [Source:UniProtKB/Swiss-Prot;Acc:O22781]	0	328	0	0	0	0
1	1372103	1374103	AT5G39340	protein_coding	AHP3	137.333	10.6667	128.438	4.37163	3.07969	0.158513	0	histidine-containing phosphotransmitter 3 [Source:TAIR;Acc:AT5G39340]	394	18	0	14	16	2
1	1374781	1376781	AT1G15670	protein_coding		971.333	168.667	902.044	101.878	3.07955	0.21078	0	F-box/kelch-repeat protein At1g15670 [Source:UniProtKB/Swiss-Prot;Acc:Q9LMR5]	8	132	2774	352	154	0
1	1382841	1384841	AT4G33330	protein_coding	PGSIP3	109.333	0	109.333	0	3.07878	0.313761	0	plant glycogenin-like starch initiation protein 3 [Source:TAIR;Acc:AT4G33330]	0	328	0	0	0	0
1	1390381	1392381	AT2G04515	protein_coding		62	0	62	0	3.07828	0.313887	0	Transmembrane protein [Source:UniProtKB/TrEMBL;Acc:Q5S4Y8]	0	0	186	0	0	0
1	1398076	1400076	AT2G19340	protein_coding		61.6667	0	61.6667	0	3.07795	0.313939	0	At2g19340 [Source:UniProtKB/TrEMBL;Acc:Q8VYT4]	0	0	185	0	0	0
1	1399471	1401471	AT4G05100	protein_coding	AtMYB74	242.667	2	242.667	2	3.07747	0.319547	0	Transcription factor MYB74 [Source:UniProtKB/Swiss-Prot;Acc:Q9M0Y5]	728	0	0	0	0	6
1	1406530	1408530	AT5G41330	protein_coding		152	16.6667	75.6924	13.6789	3.07734	0.0781981	0	BTB/POZ domain-containing protein At5g41330 [Source:UniProtKB/Swiss-Prot;Acc:Q9FN67]	286	146	24	2	44	4
1	1409900	1411900	AT3G25620	protein_coding	ABCG21	60.6667	0	60.6667	0	3.07693	0.314199	0	ABC transporter G family member 21 [Source:UniProtKB/Swiss-Prot;Acc:Q7XA72]	0	0	182	0	0	0
1	1410088	1412088	AT1G36940	protein_coding		58	0	58	0	3.07407	0.314609	0	unknown protein; Ha. [Source:TAIR;Acc:AT1G36940]	0	0	174	0	0	0
1	1415218	1417218	AT1G78150	protein_coding		544.667	58	142.979	38.9358	3.07239	0.0939928	0	unknown protein; BEST Arabidopsis thaliana protein match is: unknown protein (TAIR:AT1G35780.1); Ha. [Source:TAIR;Acc:AT1G78150]	824	458	352	0	132	42
1	1418027	1420027	AT5G27940	protein_coding	WPP3	164.667	0	164.667	0	3.07104	0.315814	0	WPP domain-containing protein 3 [Source:UniProtKB/Swiss-Prot;Acc:Q0WQ91]	0	494	0	0	0	0
1	1420793	1422793	AT3G59220	protein_coding	PRN1	384	25.3333	374.016	25.3333	3.06881	0.261356	0	Pirin-1 [Source:UniProtKB/Swiss-Prot;Acc:Q9LX49]	4	1132	16	0	76	0
1	1424539	1426539	AT3G57110	protein_coding		53.3333	0	53.3333	0	3.06842	0.315319	0	Exonuclease V [Source:UniProtKB/TrEMBL;Acc:Q9M1I9]	0	0	160	0	0	0
1	1432010	1434010	AT4G30420	protein_coding		52.6667	0	52.6667	0	3.06754	0.315319	0	UMAMIT34 [Source:UniProtKB/TrEMBL;Acc:A0A384L6B8]	0	0	158	0	0	0
1	1436763	1438763	AT5G41820	protein_coding	RGTA2	106	0	105.002	0	3.06658	0.315452	0	Geranylgeranyl transferase type-2 subunit alpha 2 [Source:UniProtKB/Swiss-Prot;Acc:Q9FJ32]	316	0	2	0	0	0
1	1443983	1445983	AT4G15250	protein_coding	COL11	88.6667	0	88.6667	0	3.06484	0.315682	0	Putative zinc finger protein CONSTANS-LIKE 11 [Source:UniProtKB/Swiss-Prot;Acc:O23379]	0	266	0	0	0	0
1	1447455	1449455	AT3G60470	protein_coding		50.6667	0	50.6667	0	3.06477	0.315682	0	Transmembrane protein, putative (DUF247) [Source:UniProtKB/TrEMBL;Acc:Q9M212]	0	0	152	0	0	0
1	1451872	1453872	AT5G43770	protein_coding		85.3333	0	85.3333	0	3.06202	0.315814	0	At5g43770 [Source:UniProtKB/TrEMBL;Acc:Q9FG86]	0	256	0	0	0	0
1	1454322	1456322	AT3G28060	protein_coding		48.6667	0	47.6702	0	3.06126	0.315814	0	Nodulin MtN21 /EamA-like transporter family protein [Source:TAIR;Acc:AT3G28060]	2	0	144	0	0	0
1	1462111	1464111	AT4G06534	protein_coding		292	41.3333	167.025	25.543	3.05939	0.121365	0	unknown protein; FUNCTIONS IN: molecular_function unknown; INVOLVED IN: biological_process unknown; LOCATED IN: endomembrane system; Ha. [Source:TAIR;Acc:AT4G06534]	26	600	250	88	36	0
1	1463239	1465239	AT1G14390	protein_coding		116	5.33333	68.1567	2.90593	3.05885	0.310483	0	Probable LRR receptor-like serine/threonine-protein kinase At1g14390 [Source:UniProtKB/Swiss-Prot;Acc:Q9M9S4]	0	236	112	0	6	10
1	1468541	1470541	AT4G24500	protein_coding	SIC	1263.33	250.667	954.859	126.097	3.0588	0.145467	0	Protein SICKLE [Source:UniProtKB/Swiss-Prot;Acc:Q9SB47]	454	170	3166	448	288	16
1	1475219	1477219	AT5G23270	protein_coding	STP11	159.333	4.66667	152.387	4.66667	3.05741	0.321602	0	Sugar transport protein 11 [Source:UniProtKB/Swiss-Prot;Acc:Q9FMX3]	14	464	0	0	14	0
1	1481546	1483546	AT2G36695	protein_coding		80	0	80	0	3.05707	0.316481	0	unknown protein; FUNCTIONS IN: molecular_function unknown; INVOLVED IN: biological_process unknown; LOCATED IN: endomembrane system; Ha. [Source:TAIR;Acc:AT2G36695]	0	240	0	0	0	0
1	1486027	1488027	AT5G56840	protein_coding		80	0	80	0	3.05707	0.316481	0	At5g56840 [Source:UniProtKB/TrEMBL;Acc:Q9FJS9]	0	240	0	0	0	0
1	1489976	1491976	AT3G12775	protein_coding		45.6667	0	45.6667	0	3.05689	0.316481	0	Ubiquitin-conjugating enzyme family protein [Source:UniProtKB/TrEMBL;Acc:F4JAZ0]	0	0	137	0	0	0
1	1493248	1495248	AT1G65483	protein_coding		45.3333	0	44.3371	0	3.0558	0.316481	0	Putative uncharacterized protein [Source:UniProtKB/TrEMBL;Acc:Q1G3X9]	0	2	134	0	0	0
1	1500867	1502867	AT1G01640	protein_coding		44.6667	0	44.6667	0	3.05512	0.316481	0	BTB/POZ domain-containing protein At1g01640 [Source:UniProtKB/Swiss-Prot;Acc:Q9LQ95]	0	0	134	0	0	0
1	1502853	1504853	AT3G23430	protein_coding	PHO1	59.3333	0	29.6723	0	3.05443	0.31653	0	Phosphate transporter PHO1 [Source:UniProtKB/Swiss-Prot;Acc:Q8S403]	88	0	90	0	0	0
1	1504068	1506068	AT1G12200	protein_coding		1253.33	22	1240.36	21.0079	3.05373	0.32207	0	Flavin-containing monooxygenase [Source:UniProtKB/TrEMBL;Acc:A0A178W1K3]	0	26	3734	2	0	64
1	1509341	1511341	AT1G65860	protein_coding	FMOGS-OX1	1185.33	115.333	680.158	63.6693	3.05136	0.151287	0	Flavin-containing monooxygenase FMO GS-OX1 [Source:UniProtKB/Swiss-Prot;Acc:Q9SS04]	2356	1200	0	96	234	16
1	1509404	1511404	AT1G07030	protein_coding		586.667	68	556.764	30.6159	3.05048	0.162292	0	At1g07030 [Source:UniProtKB/TrEMBL;Acc:Q8L6Z2]	12	48	1700	22	56	126
1	1517515	1519515	AT4G24610	protein_coding		52.6667	2	31.8399	2	3.04694	0.299344	0	unknown protein; FUNCTIONS IN: molecular_function unknown; INVOLVED IN: biological_process unknown; LOCATED IN: plasma membrane; EXPRESSED IN: 20 plant structures; EXPRESSED DURING: 12 growth stages; BEST Arabidopsis thaliana protein match is: unkno /.../tein (TAIR:AT5G65440.1); Ha. [Source:TAIR;Acc:AT4G24610]	0	110	48	0	6	0
1	1519278	1521278	AT3G49950	protein_coding	SCL32	80.6667	0	80.6667	0	3.04428	0.318092	0	Scarecrow-like protein 32 [Source:UniProtKB/Swiss-Prot;Acc:Q9SN22]	242	0	0	0	0	0
1	1526360	1528360	AT2G15220	protein_coding		282.667	9.33333	282.667	7.42369	3.04383	0.324501	0	At2g15220/F15A23.4 [Source:UniProtKB/TrEMBL;Acc:Q9SKL6]	0	848	0	24	0	4
1	1533767	1535767	AT1G69380	protein_coding		136	6	92.6517	3.4641	3.04366	0.260561	0	RRG [Source:UniProtKB/TrEMBL;Acc:A0A178WN95]	313	95	0	0	12	6
1	1551587	1553587	AT5G40690	protein_coding		36.6667	0.666667	28.1504	0.666667	3.0424	0.316481	0	At5g40690 [Source:UniProtKB/TrEMBL;Acc:Q9FM29]	0	92	18	0	0	2
1	1552712	1554712	AT1G77230	protein_coding		123.333	2	123.333	2	3.04172	0.31658	0	At1g77230 [Source:UniProtKB/TrEMBL;Acc:Q8VZL0]	0	370	0	0	6	0
1	1558917	1560917	AT3G12350	protein_coding		216.667	29.3333	108.458	20.3415	3.04012	0.178117	0	F-box protein At3g12350 [Source:UniProtKB/Swiss-Prot;Acc:Q84WW1]	0	316	334	70	10	8
1	1563409	1565409	AT2G40113	protein_coding		65.3333	0	65.3333	0	3.03974	0.31928	0	Pollen Ole e 1 allergen and extensin family protein [Source:UniProtKB/TrEMBL;Acc:Q58FY6]	0	196	0	0	0	0
1	1563539	1565539	AT5G11380	protein_coding	DXPS3	648	80.6667	312.93	55.8848	3.03937	0.120365	0	1-D-deoxyxylulose 5-phosphate synthase-like protein [Source:UniProtKB/TrEMBL;Acc:Q9LFL9]	652	1188	104	54	188	0
1	1575840	1577840	AT2G38630	protein_coding		232.667	10.6667	136.295	7.85988	3.03764	0.244712	0	Transducin/WD40 repeat-like superfamily protein [Source:UniProtKB/TrEMBL;Acc:Q84J57]	472	0	226	6	0	26
1	1582603	1584603	AT2G27110	protein_coding	FRS3	188	27.3333	85.7049	13.9682	3.03751	0.0669062	0	Protein FAR1-RELATED SEQUENCE 3 [Source:UniProtKB/Swiss-Prot;Acc:Q9ZVC9]	142	354	68	36	46	0
1	1583084	1585084	AT2G46940	protein_coding		46.3333	0	23.1685	0	3.03745	0.319547	0	unknown protein; BEST Arabidopsis thaliana protein match is: unknown protein (TAIR:AT3G62070.1); Ha. [Source:TAIR;Acc:AT2G46940]	0	69	70	0	0	0
1	1586784	1588784	AT3G05600	protein_coding		74.6667	0	74.6667	0	3.03719	0.319547	0	Alpha/beta-Hydrolases superfamily protein [Source:UniProtKB/TrEMBL;Acc:Q9M9W5]	224	0	0	0	0	0
1	1594923	1596923	AT5G48575	protein_coding		74.6667	0	74.6667	0	3.03719	0.319547	0	Mediator of RNA polymerase II transcription subunit-like protein, putative (DUF1216) [Source:UniProtKB/TrEMBL;Acc:Q3E8E3]	224	0	0	0	0	0
1	1610827	1612827	AT5G53710	protein_coding		70.6667	0	65.7301	0	3.03656	0.319547	0	unknown protein; FUNCTIONS IN: molecular_function unknown; INVOLVED IN: biological_process unknown; LOCATED IN: endomembrane system; EXPRESSED IN: 8 plant structures; EXPRESSED DURING: 4 anthesis, C globular stage, petal differentiation and expansio /.../e; Ha. [Source:TAIR;Acc:AT5G53710]	202	0	10	0	0	0
1	1622489	1624489	AT2G26820	protein_coding	ATPP2-A3	74	0	74	0	3.03634	0.319547	0	phloem protein 2-A3 [Source:TAIR;Acc:AT2G26820]	222	0	0	0	0	0
1	1624205	1626205	AT1G14130	protein_coding		686.667	43.3333	677.687	42.3373	3.0354	0.276833	0	2-oxoglutarate (2OG) and Fe(II)-dependent oxygenase superfamily protein [Source:UniProtKB/TrEMBL;Acc:Q9XI75]	18	2042	0	2	128	0
1	1628446	1630446	AT2G42290	protein_coding		89.3333	0	72.0864	0	3.03538	0.323744	0	Leucine-rich repeat protein kinase family protein [Source:UniProtKB/TrEMBL;Acc:Q9SLD0]	232	36	0	0	0	0
1	1635018	1637018	AT5G09210	protein_coding		61.3333	0	61.3333	0	3.03375	0.320358	0	GC-rich sequence DNA-binding factor-like protein [Source:TAIR;Acc:AT5G09210]	0	184	0	0	0	0
1	1638223	1640223	AT3G04580	protein_coding	EIN4	492.667	30	434.745	18.5831	3.03342	0.172133	0	Ethylene receptor [Source:UniProtKB/TrEMBL;Acc:A0A178VKQ4]	112	1360	6	20	4	66
1	1658233	1660233	AT1G10850	protein_coding		37.3333	0.666667	32.4619	0.666667	3.03214	0.31116	0	Leucine-rich repeat protein kinase family protein [Source:UniProtKB/TrEMBL;Acc:Q940B9]	102	10	0	0	2	0
1	1661259	1663259	AT1G53190	protein_coding		240	32.6667	213.57	16.3435	3.03181	0.256096	0	At1g53190 [Source:UniProtKB/TrEMBL;Acc:Q5EAI9]	54	0	666	48	50	0
1	1671038	1673038	AT5G19060	protein_coding		59.3333	0	59.3333	0	3.03048	0.320449	0	Cytochrome P450 family protein [Source:UniProtKB/TrEMBL;Acc:Q5XV39]	0	178	0	0	0	0
1	1675067	1677067	AT2G17010	protein_coding	MSL8	69.3333	0	69.3333	0	3.02999	0.320548	0	Mechanosensitive ion channel protein 8 [Source:UniProtKB/Swiss-Prot;Acc:F4IME2]	208	0	0	0	0	0
1	1678143	1680143	AT3G06780	protein_coding		411	54.6667	107.565	36.7711	3.02964	0.176476	0	F3E22.8 protein [Source:UniProtKB/TrEMBL;Acc:Q9M7Y4]	570	206	457	30	127	7
1	1681276	1683276	AT4G40042	protein_coding		261.333	42	108.458	16.6533	3.02927	0.0550559	0	At4g40042 [Source:UniProtKB/TrEMBL;Acc:Q84MC9]	118	192	474	74	18	34
1	1701749	1703749	AT1G05060	protein_coding		92	1.33333	89.0169	1.33333	3.02575	0.299058	0	At1g05060 [Source:UniProtKB/TrEMBL;Acc:Q9ZVP0]	270	6	0	0	0	4
1	1703838	1705838	AT2G41040	protein_coding		965.333	148	903.066	75.0822	3.02506	0.282122	0	Uncharacterized methyltransferase At2g41040, chloroplastic [Source:UniProtKB/Swiss-Prot;Acc:Q0WPT7]	126	0	2770	244	200	0
1	1705736	1707736	AT1G50240	protein_coding	TIO	66	0	66	0	3.02497	0.320884	0	Serine/threonine-protein kinase TIO [Source:UniProtKB/Swiss-Prot;Acc:Q2QAV0]	198	0	0	0	0	0
1	1708703	1710703	AT1G36050	protein_coding		283.333	13.3333	243.487	13.3333	3.02488	0.288558	0	Endoplasmic reticulum vesicle transporter protein [Source:UniProtKB/TrEMBL;Acc:F4I1K2]	768	82	0	0	40	0
1	1714011	1716011	AT5G27610	protein_coding	ALY1	326.667	38.6667	163.668	36.6667	3.02414	0.145128	0	Protein ALWAYS EARLY 1 [Source:UniProtKB/Swiss-Prot;Acc:Q6A331]	654	162	164	2	112	2
1	1717909	1719909	AT4G26590	protein_coding	OPT5	55.3333	0	55.3333	0	3.02334	0.321219	0	Oligopeptide transporter 5 [Source:UniProtKB/Swiss-Prot;Acc:Q9SUA4]	0	166	0	0	0	0
1	1718141	1720141	AT4G11370	protein_coding	RHA1A	56	0	34.8712	0	3.0222	0.325467	0	Probable E3 ubiquitin-protein ligase RHA1A [Source:UniProtKB/Swiss-Prot;Acc:Q9SUS4]	0	48	120	0	0	0
1	1719593	1721593	AT1G58220	protein_coding		33	1.33333	25.4231	0.666667	3.02185	0.320884	0	At1g58220 [Source:UniProtKB/TrEMBL;Acc:Q8GZ96]	0	16	83	0	2	2
1	1720509	1722509	AT3G45530	protein_coding		64	0	64	0	3.02174	0.321219	0	Cysteine/Histidine-rich C1 domain family protein [Source:UniProtKB/TrEMBL;Acc:Q9M1F4]	192	0	0	0	0	0
1	1725321	1727321	AT3G02990	protein_coding	HSFA1E	26	0.666667	25.0067	0.666667	3.02117	0.276207	0	Heat stress transcription factor A-1e [Source:UniProtKB/Swiss-Prot;Acc:Q9SCW5]	76	0	2	0	2	0
1	1725558	1727558	AT3G57465	protein_coding		54	0	54	0	3.02075	0.321219	0	Zinc-metallopeptidase, peroxisomal protein [Source:UniProtKB/TrEMBL;Acc:A0A1I9LR11]	0	162	0	0	0	0
1	1728789	1730789	AT5G06850	protein_coding	FTIP1	16.6667	0	11.2151	0	3.02065	0.319547	0	FT-interacting protein 1 [Source:UniProtKB/Swiss-Prot;Acc:Q9FL59]	0	12	38	0	0	0
1	1729250	1731250	AT5G54590	protein_coding	CRLK1	281.333	22.6667	107.52	22.6667	3.02062	0.284887	0	Calcium/calmodulin-regulated receptor-like kinase 1 [Source:UniProtKB/Swiss-Prot;Acc:Q9FIU5]	454	84	306	0	68	0
1	1731878	1733878	AT1G74080	protein_coding	MYB122	54.6667	0	43.2255	0	3.02017	0.321219	0	Transcription factor MYB122 [Source:UniProtKB/Swiss-Prot;Acc:Q9C9C8]	140	0	24	0	0	0
1	1743444	1745444	AT3G29590	protein_coding	5MAT	62	0	62	0	3.01833	0.32146	0	Malonyl-CoA:anthocyanidin 5-O-glucoside-6''-O-malonyltransferase [Source:UniProtKB/Swiss-Prot;Acc:Q9LJB4]	186	0	0	0	0	0
1	1747351	1749351	AT5G59500	protein_coding		87.3333	1.33333	87.3333	1.33333	3.01692	0.315117	0	Protein C-terminal S-isoprenylcysteine carboxyl O-methyltransferase [Source:UniProtKB/TrEMBL;Acc:Q9LTI0]	0	262	0	4	0	0
1	1748816	1750816	AT3G16050	protein_coding	PDX12	110	2	64.0937	2	3.01547	0.323744	0	Pyridoxal 5'-phosphate synthase-like subunit PDX1.2 [Source:UniProtKB/Swiss-Prot;Acc:Q9ZNR6]	108	222	0	0	0	6
1	1753166	1755166	AT1G55390	protein_coding		29.3333	0	29.3333	0	3.01493	0.32207	0	Cysteine/Histidine-rich C1 domain family protein [Source:UniProtKB/TrEMBL;Acc:Q9C6G8]	0	0	88	0	0	0
1	1761145	1763145	AT3G60840	protein_coding	MAP65-4	29.3333	0	29.3333	0	3.01493	0.32207	0	65-kDa microtubule-associated protein 4 [Source:UniProtKB/Swiss-Prot;Acc:Q9LZY0]	0	0	88	0	0	0
1	1765283	1767283	AT2G22730	protein_coding		66.6667	0	66.6667	0	3.01484	0.327597	0	Major facilitator superfamily protein [Source:TAIR;Acc:AT2G22730]	0	0	200	0	0	0
1	1767837	1769837	AT2G39240	protein_coding		230.333	10.3333	215.507	5.60753	3.01217	0.200758	0	RNA polymerase I specific transcription initiation factor RRN3 family protein [Source:UniProtKB/TrEMBL;Acc:Q1PEV9]	661	30	0	8	2	21
1	1767988	1769988	AT2G31240	protein_coding		12	0	9.16515	0	3.01159	0.30161	0	Putative kinesin light chain [Source:UniProtKB/TrEMBL;Acc:Q8VZQ8]	0	30	6	0	0	0
1	1772351	1774351	AT1G75880	protein_coding	EXL1	28	0	28	0	3.00964	0.322916	0	GDSL esterase/lipase EXL1 [Source:UniProtKB/Swiss-Prot;Acc:Q94CH8]	0	0	84	0	0	0
1	1778279	1780279	AT4G18870	protein_coding		28	0	28	0	3.00964	0.322916	0	E2F/DP family winged-helix DNA-binding domain-containing protein [Source:UniProtKB/TrEMBL;Acc:O49402]	0	0	84	0	0	0
1	1783736	1785736	AT3G12060	protein_coding	TBL1	57.3333	0	57.3333	0	3.00957	0.322916	0	TBL1 [Source:UniProtKB/TrEMBL;Acc:A0A178VGN3]	172	0	0	0	0	0
1	1785852	1787852	AT5G15980	protein_coding		298	36.6667	173.866	35.6713	3.00907	0.168318	0	Pentatricopeptide repeat-containing protein At5g15980, mitochondrial [Source:UniProtKB/Swiss-Prot;Acc:Q8LPF1]	170	642	82	108	2	0
1	1789216	1791216	AT3G24180	protein_coding		1028.67	148.667	739.226	49.2657	3.00833	0.0667619	0	Non-lysosomal glucosylceramidase [Source:UniProtKB/TrEMBL;Acc:Q8VZ08]	196	387	2503	140	68	238
1	1795778	1797778	AT5G47440	protein_coding		42	0.333333	42	0.333333	3.00505	0.3127	0	At5g47440 [Source:UniProtKB/TrEMBL;Acc:Q9FGL4]	0	126	0	1	0	0
1	1802994	1804994	AT5G17480	protein_coding	CML29	54.6667	0	54.6667	0	3.00399	0.323744	0	PC1 [Source:UniProtKB/TrEMBL;Acc:A0A178UL83]	164	0	0	0	0	0
1	1806670	1808670	AT5G59410	protein_coding		26.6667	0	26.6667	0	3.00389	0.323744	0	At5g59410 [Source:UniProtKB/TrEMBL;Acc:Q6NKV4]	0	0	80	0	0	0
1	1814433	1816433	AT1G27060	protein_coding		959.667	4	959.667	4	3.00385	0.327901	0	At1g27060 [Source:UniProtKB/TrEMBL;Acc:A2RVN2]	0	2879	0	0	12	0
1	1816317	1818317	AT1G09580	protein_coding		98	0	98	0	3.00344	0.331494	0	Transmembrane emp24 domain-containing protein p24delta3 [Source:UniProtKB/Swiss-Prot;Acc:Q6IDL4]	0	294	0	0	0	0
1	1821583	1823583	AT5G57170	protein_coding		211.667	34	178.748	19.0088	3.00315	0.208021	0	Tautomerase/MIF superfamily protein [Source:UniProtKB/TrEMBL;Acc:F4KAK0]	0	68	567	72	16	14
1	1823250	1825250	AT4G05470	protein_coding		54	0	54	0	3.00252	0.323959	0	RNI-like superfamily protein [Source:TAIR;Acc:AT4G05470]	162	0	0	0	0	0
1	1825803	1827803	AT2G29600	protein_coding		53.6667	0	53.1675	0	3.00191	0.323984	0	F-box/kelch-repeat protein At2g29600 [Source:UniProtKB/Swiss-Prot;Acc:Q9ZW38]	160	1	0	0	0	0
1	1828936	1830936	AT4G26510	protein_coding	UKL4	410	64	200.03	19.4251	3.00131	0.0531766	0	Uridine kinase-like protein 4 [Source:UniProtKB/Swiss-Prot;Acc:O65583]	474	36	720	38	102	52
1	1831942	1833942	AT2G17830	protein_coding		363.333	23.3333	350.414	21.3333	3	0.294642	0	At2g17830 [Source:UniProtKB/TrEMBL;Acc:Q058M6]	1064	26	0	2	66	2
1	1836758	1838758	AT4G12330	protein_coding	CYP706A7	25.3333	0	25.3333	0	2.99763	0.324976	0	Cytochrome P450, family 706, subfamily A, polypeptide 7 [Source:UniProtKB/TrEMBL;Acc:Q9STH8]	0	0	76	0	0	0
1	1859818	1861818	AT2G28490	protein_coding		43.3333	0	43.3333	0	2.99521	0.325364	0	Vicilin-like seed storage protein At2g28490 [Source:UniProtKB/Swiss-Prot;Acc:Q9SK09]	0	130	0	0	0	0
1	1861184	1863184	AT5G10820	protein_coding		43.3333	0	43.3333	0	2.99521	0.325364	0	Probable folate-biopterin transporter 6 [Source:UniProtKB/Swiss-Prot;Acc:Q9LEV7]	0	130	0	0	0	0
1	1863774	1865774	AT1G20370	protein_coding		611.333	60	573.71	29.0057	2.99475	0.175132	0	F14O10.3 protein [Source:UniProtKB/TrEMBL;Acc:Q9LN29]	74	1758	2	118	32	30
1	1867905	1869905	AT1G22110	protein_coding		24.6667	0	24.6667	0	2.99428	0.325371	0	F2E2.18 [Source:UniProtKB/TrEMBL;Acc:Q9LM48]	0	0	74	0	0	0
1	1876550	1878550	AT2G46780	protein_coding		13.3333	0	12.3468	0	2.99422	0.301394	0	At2g46780 [Source:UniProtKB/TrEMBL;Acc:Q501B0]	2	38	0	0	0	0
1	1872730	1874730	AT5G56040	protein_coding		118	0.666667	118	0.666667	2.99325	0.321219	0	Leucine-rich receptor-like protein kinase family protein [Source:UniProtKB/TrEMBL;Acc:F4K6B8]	354	0	0	0	0	2
1	1881907	1883907	AT1G66550	protein_coding	WRKY67	24.3333	0	24.3333	0	2.99255	0.325427	0	Probable WRKY transcription factor 67 [Source:UniProtKB/Swiss-Prot;Acc:Q93WV7]	0	0	73	0	0	0
1	1888362	1890362	AT1G06580	protein_coding		96.6667	10	80.6997	4	2.99214	0.0753327	0	Pentatricopeptide repeat-containing protein At1g06580 [Source:UniProtKB/Swiss-Prot;Acc:Q9SHK2]	258	12	20	6	18	6
1	1893149	1895149	AT5G24750	protein_coding		260	36.6667	138.237	19.8102	2.99187	0.0924982	0	UDP-Glycosyltransferase superfamily protein [Source:UniProtKB/TrEMBL;Acc:F4KII1]	536	136	108	68	42	0
1	1896166	1898166	AT4G17615	protein_coding	CBL1	159.333	30	126.809	18.5831	2.99029	0.178037	0	calcineurin B-like protein 1 [Source:TAIR;Acc:AT4G17615]	52	14	412	64	26	0
1	1905995	1907995	AT5G18933	protein_coding		23.6667	0	23.6667	0	2.98892	0.32587	0	@	0	0	71	0	0	0
1	1910095	1912095	AT2G32230	protein_coding	PRORP1	1442.67	193.333	939.345	112.726	2.98762	0.070023	0	Proteinaceous RNase P 1, chloroplastic/mitochondrial [Source:UniProtKB/Swiss-Prot;Acc:Q66GI4]	3252	976	100	394	182	4
1	1913668	1915668	AT1G32970	protein_coding	SBT3.2	23.3333	0	23.3333	0	2.98707	0.326438	0	Subtilisin-like protease SBT3.2 [Source:UniProtKB/Swiss-Prot;Acc:Q9MAP4]	0	0	70	0	0	0
1	1918760	1920760	AT1G70810	protein_coding	CAR7	592	35.3333	389.956	27.7208	2.98663	0.16319	0	Protein C2-DOMAIN ABA-RELATED 7 [Source:UniProtKB/Swiss-Prot;Acc:Q9SSL1]	336	1358	82	0	16	90
1	1921208	1923208	AT1G11210	protein_coding		334	32.6667	232.184	18.7735	2.98652	0.202014	0	At1g11210/T28P6_5 [Source:UniProtKB/TrEMBL;Acc:Q9SXA7]	182	30	790	26	4	68
1	1943993	1945993	AT2G19310	protein_coding	HSP18.5	162.667	13.3333	152.706	9.6148	2.98505	0.219113	0	18.5 kDa class IV heat shock protein [Source:UniProtKB/Swiss-Prot;Acc:O64564]	468	16	4	32	8	0
1	1945768	1947768	AT4G13790	protein_coding		40	0	40	0	2.98488	0.326754	0	At4g13790 [Source:UniProtKB/TrEMBL;Acc:Q9SVN4]	0	120	0	0	0	0
1	1951880	1953880	AT3G10090	protein_coding	RPS28A	125.333	6	28.1504	6	2.98456	0.227855	0	40S ribosomal protein S28-1 [Source:UniProtKB/Swiss-Prot;Acc:Q9SR73]	144	162	70	0	0	18
1	1953693	1955693	AT5G18120	protein_coding	APRL7	627.333	76.6667	592.336	40.205	2.9841	0.224641	0	ATAPRL7 [Source:UniProtKB/TrEMBL;Acc:A0A178UP99]	32	38	1812	0	136	94
1	1957900	1959900	AT1G18197	protein_coding		36.6667	0	30.8617	0	2.98367	0.326807	0	GCK domain protein [Source:UniProtKB/TrEMBL;Acc:A0A1P8AS86]	0	98	12	0	0	0
1	1962039	1964039	AT3G26050	protein_coding		22.6667	0	22.6667	0	2.98321	0.326807	0	TPX2 (Targeting protein for Xklp2) protein family [Source:UniProtKB/TrEMBL;Acc:Q84JG6]	0	0	68	0	0	0
1	1964209	1966209	AT5G09430	protein_coding		46	0	46	0	2.98212	0.327115	0	Alpha/beta-Hydrolases superfamily protein [Source:UniProtKB/TrEMBL;Acc:Q4PSG2]	138	0	0	0	0	0
1	1964840	1966840	AT1G75980	protein_coding		110	0	104.058	0	2.98194	0.329061	0	At1g75980 [Source:UniProtKB/TrEMBL;Acc:A0JQ11]	318	0	12	0	0	0
1	1968656	1970656	AT1G53025	protein_coding		810.667	140.667	733.979	61.3333	2.98166	0.243549	0	Ubiquitin-conjugating enzyme family protein [Source:TAIR;Acc:AT1G53025]	154	2	2276	202	202	18
1	1968702	1970702	AT1G72090	protein_coding		800.667	106.667	652.34	40.5353	2.98057	0.0733512	0	At1g72090/F28P5_4 [Source:UniProtKB/TrEMBL;Acc:Q9C7H2]	288	2096	18	140	154	26
1	1977549	1979549	AT1G70370	protein_coding	PGL3	1566	135.333	1276.72	132.345	2.97886	0.244671	0	Polygalacturonase 1 beta-like protein 3 [Source:UniProtKB/Swiss-Prot;Acc:P92990]	600	4096	2	6	400	0
1	1988486	1990486	AT5G55380	protein_coding	AT1	129	6	66.5658	4	2.97881	0.236829	0	Probable long-chain-alcohol O-fatty-acyltransferase 1 [Source:UniProtKB/Swiss-Prot;Acc:Q9FJ72]	165	222	0	2	2	14
1	1991229	1993229	AT3G47630	protein_coding		886	84	718.885	23.4379	2.97875	0.0732918	0	At3g47630 [Source:UniProtKB/TrEMBL;Acc:Q9SN75]	2312	332	14	48	128	76
1	1995355	1997355	AT5G02660	protein_coding		44	0	44	0	2.97606	0.32822	0	Ubiquitin carboxyl-terminal hydrolase-like protein, putative (DUF627 and DUF629) [Source:UniProtKB/TrEMBL;Acc:Q9LZ36]	132	0	0	0	0	0
1	2006212	2008212	AT4G25840	protein_coding	GPP1	422.667	34.6667	277.307	10.729	2.97598	0.141888	0	(DL)-glycerol-3-phosphatase 1, mitochondrial [Source:UniProtKB/Swiss-Prot;Acc:F4JTE7]	314	948	6	14	40	50
1	2006615	2008615	AT3G18690	protein_coding	MKS1	46.3333	4	41.3374	2.3094	2.97544	0.249173	0	Protein MKS1 [Source:UniProtKB/Swiss-Prot;Acc:Q8LGD5]	4	129	6	8	4	0
1	2012502	2014502	AT2G07749	protein_coding		72.6667	6.33333	31.3546	4.09607	2.975	0.178326	0	Mitovirus RNA-dependent RNA polymerase [Source:UniProtKB/TrEMBL;Acc:Q3EC48]	130	66	22	0	14	5
1	2015261	2017261	AT5G40270	protein_coding		311.333	15.3333	309.335	12.4544	2.97485	0.300825	0	AT5g40270/MSN9_170 [Source:UniProtKB/TrEMBL;Acc:Q9FL05]	0	930	4	0	40	6
1	2023749	2025749	AT3G06830	protein_coding	PME23	37	0	37	0	2.97425	0.328425	0	Probable pectinesterase/pectinesterase inhibitor 23 [Source:UniProtKB/Swiss-Prot;Acc:Q8GXA1]	0	111	0	0	0	0
1	2024544	2026544	AT4G30640	protein_coding	FBL19	43.3333	0	43.3333	0	2.97393	0.328425	0	Putative F-box/LRR-repeat protein 19 [Source:UniProtKB/Swiss-Prot;Acc:Q9M096]	130	0	0	0	0	0
1	2026670	2028670	AT3G12860	protein_coding		55.3333	4.66667	46.3369	3.71184	2.97358	0.166261	0	NOP56-like pre RNA processing ribonucleoprotein [Source:UniProtKB/TrEMBL;Acc:Q9LTV0]	148	10	8	0	12	2
1	2031100	2033100	AT2G46140	protein_coding		42.6667	0	42.6667	0	2.97175	0.329061	0	Desiccation-related protein At2g46140 [Source:UniProtKB/Swiss-Prot;Acc:O82355]	128	0	0	0	0	0
1	2033156	2035156	AT1G68100	protein_coding	IAR1	1914	448.667	1448.32	203.883	2.97113	0.0631327	0	IAA-alanine resistance protein 1 [Source:UniProtKB/Swiss-Prot;Acc:Q9M647]	610	326	4806	796	460	90
1	2034778	2036778	AT4G08150	protein_coding	KNAT1	36	0	36	0	2.97039	0.329061	0	Homeobox protein knotted-1-like 1 [Source:UniProtKB/Swiss-Prot;Acc:P46639]	0	108	0	0	0	0
1	2039419	2041419	AT4G32860	protein_coding		36	0	36	0	2.97039	0.329061	0	At4g32860 [Source:UniProtKB/TrEMBL;Acc:Q6NNI9]	0	108	0	0	0	0
1	2039421	2041421	AT5G42180	protein_coding	PER64	36	0	36	0	2.97039	0.329061	0	Peroxidase [Source:UniProtKB/TrEMBL;Acc:A0A178UJR4]	0	108	0	0	0	0
1	2051170	2053170	AT5G23950	protein_coding		35.3333	0	35.3333	0	2.96771	0.329367	0	Calcium-dependent lipid-binding (CaLB domain) family protein [Source:UniProtKB/TrEMBL;Acc:Q9FF85]	0	106	0	0	0	0
1	2054547	2056547	AT4G32700	protein_coding	TEB	97.3333	5.33333	77.2902	3.52767	2.96645	0.25683	0	Helicase and polymerase-containing protein TEBICHI [Source:UniProtKB/Swiss-Prot;Acc:Q588V7]	250	42	0	0	12	4
1	2059373	2061373	AT2G29890	protein_coding	VLN1	30	1.33333	21.6333	1.33333	2.96582	0.320884	0	Villin-like 1 [Source:UniProtKB/TrEMBL;Acc:F4ILN8]	0	18	72	0	4	0
1	2066393	2068393	AT5G56800	protein_coding		20	0	20	0	2.96565	0.329753	0	Emb [Source:UniProtKB/TrEMBL;Acc:Q9FJT3]	0	0	60	0	0	0
1	2069737	2071737	AT2G35010	protein_coding	ATO1	400	48	305.315	24.2487	2.96466	0.135647	0	TO1 [Source:UniProtKB/TrEMBL;Acc:A0A178VSZ4]	1006	162	32	66	78	0
1	2072461	2074461	AT1G29820	protein_coding		56.6667	0.666667	45.2008	0.666667	2.96364	0.334554	0	Magnesium transporter CorA-like family protein [Source:UniProtKB/TrEMBL;Acc:F4I348]	24	146	0	2	0	0
1	2082333	2084333	AT5G18270	protein_coding	ANAC087	86	4.66667	47.3849	4.66667	2.96015	0.335628	0	NAC domain-containing protein 87 [Source:UniProtKB/Swiss-Prot;Acc:Q9FK44]	90	166	2	0	14	0
1	2086207	2088207	AT3G44620	protein_coding		664	64.6667	433.204	46.9657	2.96007	0.250929	0	Protein-tyrosine phosphatase [Source:UniProtKB/TrEMBL;Acc:F4J355]	514	1478	0	38	156	0
1	2090686	2092686	AT4G35520	protein_coding	MLH3	36.6667	0	19.4022	0	2.95945	0.331172	0	MUTL protein homolog 3 [Source:TAIR;Acc:AT4G35520]	66	44	0	0	0	0
1	2095598	2097598	AT5G62140	protein_coding		190	18	181.001	12.49	2.95812	0.186354	0	ATP-dependent Clp protease ATP-binding subunit [Source:UniProtKB/TrEMBL;Acc:Q9FIS4]	552	8	10	12	42	0
1	2096106	2098106	AT5G52100	protein_coding	DAPB3	180.667	28.3333	151.594	21.7128	2.95639	0.247614	0	CRR1 [Source:UniProtKB/TrEMBL;Acc:A0A178UH15]	1	59	482	14	71	0
1	2102507	2104507	AT2G30660	protein_coding		136.667	12.6667	123.894	5.81187	2.95569	0.315814	0	Probable 3-hydroxyisobutyryl-CoA hydrolase 3 [Source:UniProtKB/Swiss-Prot;Acc:Q6NMB0]	26	0	384	2	14	22
1	2104051	2106051	AT1G30760	protein_coding		18.6667	0	18.6667	0	2.95533	0.331919	0	FAD-binding Berberine family protein [Source:TAIR;Acc:AT1G30760]	0	0	56	0	0	0
1	2107512	2109512	AT3G59200	protein_coding		18.6667	0	18.6667	0	2.95533	0.331919	0	F-box/LRR-repeat protein At3g59200 [Source:UniProtKB/Swiss-Prot;Acc:Q9LX51]	0	0	56	0	0	0
1	2113580	2115580	AT1G32100	protein_coding	PRR1	38	0	38	0	2.95471	0.332021	0	Pinoresinol reductase 1 [Source:UniProtKB/Swiss-Prot;Acc:Q9FVQ6]	114	0	0	0	0	0
1	2119745	2121745	AT5G53742	protein_coding		32	0	32	0	2.95292	0.332384	0	Protein of unknown function (DUF1278) [Source:TAIR;Acc:AT5G53742]	0	96	0	0	0	0
1	2119991	2121991	AT4G11440	protein_coding		24.6667	0	12.3468	0	2.95139	0.332669	0	Mitochondrial substrate carrier family protein [Source:UniProtKB/TrEMBL;Acc:F4JP07]	38	0	36	0	0	0
1	2134703	2136703	AT5G54450	protein_coding		31.6667	0	31.6667	0	2.9513	0.332669	0	Putative uncharacterized protein [Source:UniProtKB/TrEMBL;Acc:Q9LSR0]	0	95	0	0	0	0
1	2134826	2136826	AT4G37660	protein_coding		31.3333	0	31.3333	0	2.94966	0.332948	0	AT4g37660/F19F18_150 [Source:UniProtKB/TrEMBL;Acc:Q9SZF8]	0	94	0	0	0	0
1	2136871	2138871	AT3G22425	protein_coding	HISN5A	74.6667	3.33333	37.618	3.33333	2.9481	0.296579	0	Imidazoleglycerol-phosphate dehydratase 1, chloroplastic [Source:UniProtKB/Swiss-Prot;Acc:P34047]	104	120	0	0	10	0
1	2142977	2144977	AT5G42140	protein_coding		884	87.3333	864.038	47.6422	2.94787	0.228649	0	Regulator of chromosome condensation (RCC1) family with FYVE zinc finger domain [Source:TAIR;Acc:AT5G42140]	2612	34	6	98	164	0
1	2151541	2153541	AT3G23690	protein_coding	BHLH77	256	27.3333	186.915	23.4473	2.94761	0.160491	0	Transcription factor bHLH77 [Source:UniProtKB/Swiss-Prot;Acc:Q9LK48]	628	38	102	0	74	8
1	2151843	2153843	AT5G63290	protein_coding		348.667	0	348.667	0	2.94749	0.334554	0	At5g63290 [Source:UniProtKB/TrEMBL;Acc:Q9FMJ4]	0	0	1046	0	0	0
1	2155153	2157153	AT2G36110	protein_coding		36	0	36	0	2.94632	0.333572	0	Polynucleotidyl transferase, ribonuclease H-like superfamily protein [Source:UniProtKB/TrEMBL;Acc:Q9SIH3]	108	0	0	0	0	0
1	2159818	2161818	AT3G60060	protein_coding		30.6667	0	30.6667	0	2.94628	0.333572	0	Fatty acyl-CoA reductase [Source:UniProtKB/TrEMBL;Acc:Q9M1D7]	0	92	0	0	0	0
1	2162387	2164387	AT1G04360	protein_coding	ATL1	197.333	27.3333	191.365	5.4569	2.94607	0.233851	0	RING-H2 finger protein ATL1 [Source:UniProtKB/Swiss-Prot;Acc:P93823]	0	12	580	24	38	20
1	2164261	2166261	AT3G48390	protein_coding		20.6667	0	14.2517	0	2.94576	0.327625	0	AT3g48390/T29H11_90 [Source:UniProtKB/TrEMBL;Acc:Q9STL9]	48	14	0	0	0	0
1	2174038	2176038	AT5G52220	protein_coding		17.3333	0	17.3333	0	2.9437	0.333695	0	Chromosome transmission fidelity-like protein [Source:UniProtKB/TrEMBL;Acc:F4KEU4]	0	0	52	0	0	0
1	2183193	2185193	AT3G13730	protein_coding	CYP90D1	393.333	51.3333	392.334	30.0296	2.94283	0.304264	0	CYP90D1 [Source:UniProtKB/TrEMBL;Acc:A0A178VDZ8]	0	2	1178	104	50	0
1	2189784	2191784	AT2G37670	protein_coding		30	0	30	0	2.94279	0.333741	0	Transducin/WD40 repeat-like superfamily protein [Source:TAIR;Acc:AT2G37670]	0	90	0	0	0	0
1	2192836	2194836	AT2G02740	protein_coding	WHY3	463.333	21.6667	418.658	11.893	2.94256	0.31658	0	Single-stranded DNA-binding protein WHY3, chloroplastic [Source:UniProtKB/Swiss-Prot;Acc:Q66GR6]	1299	91	0	24	41	0
1	2194897	2196897	AT5G40660	protein_coding		630.333	22.6667	530.837	22.6667	2.94111	0.276857	0	AT5g40660/MNF13_180 [Source:UniProtKB/TrEMBL;Acc:Q94BY8]	1690	157	44	0	0	68
1	2198773	2200773	AT1G78780	protein_coding		90.3333	8.66667	25.3399	8.66667	2.9406	0.268402	0	pathogenesis-related family protein [Source:TAIR;Acc:AT1G78780]	141	66	64	0	26	0
1	2199136	2201136	AT3G01430	protein_coding		68	0	67.0025	0	2.93905	0.334554	0	NHL domain protein [Source:UniProtKB/TrEMBL;Acc:Q9SGH5]	0	202	2	0	0	0
1	2203104	2205104	AT4G21490	protein_coding	NDB3	16.6667	0	16.6667	0	2.93731	0.334894	0	External alternative NAD(P)H-ubiquinone oxidoreductase B3, mitochondrial [Source:UniProtKB/Swiss-Prot;Acc:F4JJJ3]	0	0	50	0	0	0
1	2210869	2212869	AT2G19460	protein_coding		110.667	5.33333	68.5209	5.33333	2.93658	0.333801	0	Protein of unknown function (DUF3511) [Source:TAIR;Acc:AT2G19460]	96	0	236	0	16	0
1	2218649	2220649	AT1G51400	protein_coding		88.3333	0	88.3333	0	2.93651	0.336413	0	At1g51400/F5D21_10 [Source:UniProtKB/TrEMBL;Acc:Q9SYE2]	0	265	0	0	0	0
1	2222018	2224018	AT4G37990	protein_coding	CAD8	1265.33	274.667	929.735	83.6687	2.93496	0.0879038	0	Cinnamyl alcohol dehydrogenase 8 [Source:UniProtKB/Swiss-Prot;Acc:Q02972]	560	128	3108	390	322	112
1	2222625	2224625	AT2G25260	protein_coding	HPAT2	33.3333	0	33.3333	0	2.93388	0.335581	0	Hydroxyproline O-arabinosyltransferase 2 [Source:UniProtKB/Swiss-Prot;Acc:Q494Q2]	100	0	0	0	0	0
1	2224759	2226759	AT1G17810	protein_coding	TIP3-2	28	0	28	0	2.93149	0.335628	0	BETA-TIP [Source:UniProtKB/TrEMBL;Acc:A0A178WI57]	0	84	0	0	0	0
1	2228357	2230357	AT5G64450	protein_coding		28	0	28	0	2.93149	0.335628	0	Emb [Source:UniProtKB/TrEMBL;Acc:Q9FGF1]	0	84	0	0	0	0
1	2231957	2233957	AT4G19430	protein_coding		29.3333	0	24.504	0	2.93122	0.335628	0	At4g19430 [Source:UniProtKB/TrEMBL;Acc:Q67Y03]	78	0	10	0	0	0
1	2237097	2239097	AT2G20430	protein_coding	RIC6	16	0	16	0	2.93049	0.335751	0	CRIB domain-containing protein RIC6 [Source:UniProtKB/Swiss-Prot;Acc:Q1PF35]	0	0	48	0	0	0
1	2243992	2245992	AT5G28460	protein_coding		997.333	117.333	517.184	77.5657	2.92768	0.106433	0	Pentatricopeptide repeat-containing protein At5g28460 [Source:UniProtKB/Swiss-Prot;Acc:Q9LKU8]	316	664	2012	10	74	268
1	2246004	2248004	AT4G29920	protein_coding		32	0	32	0	2.92704	0.336271	0	Double Clp-N motif-containing P-loop nucleoside triphosphate hydrolases superfamily protein [Source:TAIR;Acc:AT4G29920]	96	0	0	0	0	0
1	2247961	2249961	AT5G37760	protein_coding		32	0	32	0	2.92704	0.336271	0	Chaperone DnaJ-domain superfamily protein [Source:UniProtKB/TrEMBL;Acc:F4K8L9]	96	0	0	0	0	0
1	2248092	2250092	AT4G36180	protein_coding		209.333	24	173.368	15.1438	2.92603	0.177485	0	Probable LRR receptor-like serine/threonine-protein kinase At4g36180 [Source:UniProtKB/Swiss-Prot;Acc:C0LGS2]	556	30	42	20	52	0
1	2259141	2261141	AT3G19508	protein_coding		20	0	12.1655	0	2.9241	0.339171	0	LYR motif-containing protein At3g19508 [Source:UniProtKB/Swiss-Prot;Acc:Q1G3M2]	0	42	18	0	0	0
1	2261923	2263923	AT4G16750	protein_coding	ERF039	31.3333	0	31.3333	0	2.92344	0.336413	0	Ethylene-responsive transcription factor ERF039 [Source:UniProtKB/Swiss-Prot;Acc:Q9SUK8]	94	0	0	0	0	0
1	2262037	2264037	AT2G43690	protein_coding	LECRK53	15.3333	0	15.3333	0	2.92319	0.336413	0	Probable L-type lectin-domain containing receptor kinase V.3 [Source:UniProtKB/Swiss-Prot;Acc:O22834]	0	0	46	0	0	0
1	2267713	2269713	AT2G35585	protein_coding		20.6667	0	11.0955	0	2.92265	0.336422	0	At2g35585 [Source:UniProtKB/TrEMBL;Acc:Q8S8M7]	0	38	24	0	0	0
1	2268845	2270845	AT1G77120	protein_coding	ADH1	306.667	54	193.619	35.1568	2.92253	0.226869	0	Alcohol dehydrogenase class-P [Source:UniProtKB/Swiss-Prot;Acc:P06525]	252	2	666	120	42	0
1	2273926	2275926	AT2G38810	protein_coding	HTA8	98.6667	8	26.6417	4	2.9209	0.186925	0	Probable histone H2A variant 2 [Source:UniProtKB/Swiss-Prot;Acc:Q9SII0]	132	118	46	0	12	12
1	2275030	2277030	AT5G15630	protein_coding	COBL4	26.6667	0	20.955	0	2.92064	0.336899	0	COBRA-like protein 4 [Source:UniProtKB/Swiss-Prot;Acc:Q9LFW3]	68	0	12	0	0	0
1	2276692	2278692	AT4G18430	protein_coding	RABA1E	26	0	26	0	2.91882	0.337097	0	Ras-related protein RABA1e [Source:UniProtKB/Swiss-Prot;Acc:O49513]	0	78	0	0	0	0
1	2286760	2288760	AT4G09990	protein_coding	GXM2	187.333	26	162.876	13.1149	2.91608	0.321219	0	Glucuronoxylan 4-O-methyltransferase 2 [Source:UniProtKB/Swiss-Prot;Acc:Q9T0F7]	48	2	512	36	42	0
1	2288336	2290336	AT1G68725	protein_coding	AGP19	30	0	30	0	2.91587	0.337661	0	Lysine-rich arabinogalactan protein 19 [Source:UniProtKB/Swiss-Prot;Acc:Q9S740]	90	0	0	0	0	0
1	2290413	2292413	AT1G05100	protein_coding	MAPKKK18	58.6667	0	58.6667	0	2.91436	0.338551	0	Mitogen-activated protein kinase kinase kinase 18 [Source:UniProtKB/Swiss-Prot;Acc:Q9ZVP5]	0	0	176	0	0	0
1	2294553	2296553	AT5G35430	protein_coding		506	61.3333	484.006	32.3797	2.91371	0.221928	0	AT5g35440/MOK9_2 [Source:UniProtKB/TrEMBL;Acc:Q93ZI7]	18	1474	26	110	74	0
1	2298494	2300494	AT2G02340	protein_coding	PP2B8	29.3333	0	29.3333	0	2.91188	0.338249	0	Putative F-box protein PP2-B8 [Source:UniProtKB/Swiss-Prot;Acc:Q9ZVQ8]	88	0	0	0	0	0
1	2300375	2302375	AT3G62020	protein_coding	GLP10	29.3333	0	29.3333	0	2.91188	0.338249	0	At3g62020 [Source:UniProtKB/TrEMBL;Acc:A0JQ09]	88	0	0	0	0	0
1	2303435	2305435	AT3G14780	protein_coding		24.6667	0	24.6667	0	2.90947	0.338404	0	Callose synthase [Source:UniProtKB/TrEMBL;Acc:Q8GW77]	0	74	0	0	0	0
1	2315507	2317507	AT5G03640	protein_coding		24.6667	0	24.6667	0	2.90947	0.338404	0	Protein kinase superfamily protein [Source:UniProtKB/TrEMBL;Acc:Q9LZS4]	0	74	0	0	0	0
1	2332689	2334689	AT5G49280	protein_coding		75.3333	0	75.3333	0	2.90907	0.343491	0	At5g49280 [Source:UniProtKB/TrEMBL;Acc:Q9FJ12]	0	0	226	0	0	0
1	2338391	2340391	AT2G44080	protein_coding	ARL	110.667	10	89.0343	7.2111	2.90805	0.244848	0	ARGOS-like protein [Source:UniProtKB/Swiss-Prot;Acc:Q8RXL7]	8	36	288	0	6	24
1	2340447	2342447	AT3G12685	protein_coding		275.333	50.6667	101.603	38.4072	2.90697	0.145704	0	Acid phosphatase/vanadium-dependent haloperoxidase-related protein [Source:UniProtKB/TrEMBL;Acc:Q93ZZ7]	78	416	332	126	26	0
1	2343314	2345314	AT3G09080	protein_coding		14	0	14	0	2.90692	0.338483	0	Transducin/WD40 repeat-like superfamily protein [Source:UniProtKB/TrEMBL;Acc:A0A1I9LSE8]	0	0	42	0	0	0
1	2345761	2347761	AT4G08780	protein_coding	PER38	14	0	14	0	2.90692	0.338483	0	Peroxidase 38 [Source:UniProtKB/Swiss-Prot;Acc:Q9LDA4]	0	0	42	0	0	0
1	2347915	2349915	AT3G02480	protein_coding		24	0	24	0	2.90448	0.338901	0	AT3g02480/F16B3_11 [Source:UniProtKB/TrEMBL;Acc:Q9M892]	0	72	0	0	0	0
1	2355129	2357129	AT1G63150	protein_coding		42	2	41.0041	0	2.90232	0.282906	0	Pentatricopeptide repeat-containing protein At1g63150 [Source:UniProtKB/Swiss-Prot;Acc:Q9CAM8]	124	2	0	2	2	2
1	2364980	2366980	AT4G22580	protein_coding	GT19	478.667	82	243.268	44.0606	2.90201	0.174173	0	Probable xyloglucan galactosyltransferase GT19 [Source:UniProtKB/Swiss-Prot;Acc:Q9SUW1]	34	872	530	154	90	2
1	2367835	2369835	AT5G17390	protein_coding		36.3333	0	32.8955	0	2.90114	0.343846	0	Adenine nucleotide alpha hydrolases-like superfamily protein [Source:UniProtKB/TrEMBL;Acc:Q9LF45]	102	0	7	0	0	0
1	2373523	2375523	AT2G41850	protein_coding	ADPG2	27.3333	0	25.3596	0	2.90056	0.339379	0	Polygalacturonase ADPG2 [Source:UniProtKB/Swiss-Prot;Acc:Q8RY29]	78	4	0	0	0	0
1	2378615	2380615	AT3G58820	protein_coding		198.667	20	104.111	10.2632	2.89966	0.205403	0	Putative F-box protein At3g58820 [Source:UniProtKB/Swiss-Prot;Acc:Q9LXS0]	352	244	0	26	34	0
1	2391564	2393564	AT1G71870	protein_coding	DTX54	26.6667	0	26.6667	0	2.89438	0.340044	0	Protein DETOXIFICATION 54 [Source:UniProtKB/Swiss-Prot;Acc:Q9LE20]	80	0	0	0	0	0
1	2399508	2401508	AT5G27093	protein_coding		26.6667	0	26.6667	0	2.89438	0.340044	0	@	80	0	0	0	0	0
1	2401916	2403916	AT1G12740	protein_coding	CYP87A2	22.6667	0	22.6667	0	2.89383	0.340044	0	Cytochrome P450, family 87, subfamily A, polypeptide 2 [Source:UniProtKB/TrEMBL;Acc:Q9LN73]	0	68	0	0	0	0
1	2405049	2407049	AT5G35770	protein_coding	SAP	22.6667	0	22.6667	0	2.89383	0.340044	0	Transcriptional regulator STERILE APETALA [Source:UniProtKB/Swiss-Prot;Acc:Q9FKH1]	0	68	0	0	0	0
1	2408673	2410673	AT5G61480	protein_coding	TDR	768	114.667	343.595	82.5618	2.89173	0.142396	0	Leucine-rich repeat receptor-like protein kinase TDR [Source:UniProtKB/Swiss-Prot;Acc:Q9FII5]	630	1420	254	54	278	12
1	2411710	2413710	AT1G61170	protein_coding		181.333	0	181.333	0	2.88968	0.341876	0	At1g61170 [Source:UniProtKB/TrEMBL;Acc:O22729]	544	0	0	0	0	0
1	2411938	2413938	AT1G70130	protein_coding	LECRK52	22	0	22	0	2.88812	0.340044	0	Putative L-type lectin-domain containing receptor kinase V.2 [Source:UniProtKB/Swiss-Prot;Acc:O04533]	0	66	0	0	0	0
1	2421066	2423066	AT1G74660	protein_coding	MIF1	22	0	22	0	2.88812	0.340044	0	Mini zinc finger protein 1 [Source:UniProtKB/Swiss-Prot;Acc:Q9CA51]	0	66	0	0	0	0
1	2421126	2423126	AT4G29250	protein_coding		22	0	22	0	2.88812	0.340044	0	HXXXD-type acyl-transferase family protein [Source:UniProtKB/TrEMBL;Acc:F4JMX1]	0	66	0	0	0	0
1	2423054	2425054	AT4G30120	protein_coding	HMA3	22	0	22	0	2.88812	0.340044	0	Putative inactive cadmium/zinc-transporting ATPase HMA3 [Source:UniProtKB/Swiss-Prot;Acc:P0CW77]	0	66	0	0	0	0
1	2431074	2433074	AT1G09935	protein_coding		12.6667	0	12.6667	0	2.88801	0.340044	0	Phosphoglycerate mutase family protein [Source:UniProtKB/TrEMBL;Acc:F4I2N3]	0	0	38	0	0	0
1	2434858	2436858	AT1G49910	protein_coding	BUB3.2	12.6667	0	12.6667	0	2.88801	0.340044	0	BUB3.2 [Source:UniProtKB/TrEMBL;Acc:A0A178W7L6]	0	0	38	0	0	0
1	2436467	2438467	AT2G44300	protein_coding		12.6667	0	12.6667	0	2.88801	0.340044	0	At2g44300 [Source:UniProtKB/TrEMBL;Acc:O64865]	0	0	38	0	0	0
1	2441570	2443570	AT3G60966	protein_coding		12.6667	0	12.6667	0	2.88801	0.340044	0	RING/U-box superfamily protein [Source:UniProtKB/TrEMBL;Acc:Q1G3N1]	0	0	38	0	0	0
1	2443123	2445123	AT5G58010	protein_coding	BHLH82	12.6667	0	12.6667	0	2.88801	0.340044	0	LRL3 [Source:UniProtKB/TrEMBL;Acc:A0A178UI77]	0	0	38	0	0	0
1	2442918	2444918	AT1G45545	protein_coding		1211.67	112.667	975.09	42.0331	2.88738	0.0980229	0	Plant protein of unknown function (DUF827) [Source:TAIR;Acc:AT1G45545]	452	3147	36	105	44	189
1	2453771	2455771	AT3G47160	protein_coding		333.333	56.6667	146.662	30.3827	2.88718	0.0975187	0	RING/U-box superfamily protein [Source:UniProtKB/TrEMBL;Acc:F4JAD0]	204	626	170	104	66	0
1	2457214	2459214	AT3G56570	protein_coding		574.667	58	299.119	31.4325	2.88652	0.25992	0	N-lysine methyltransferase [Source:UniProtKB/TrEMBL;Acc:A0A1I9LQY7]	1006	718	0	66	108	0
1	2464502	2466502	AT4G21100	protein_coding	DDB1B	869.333	94.6667	681.886	47.3474	2.88632	0.19109	0	DNA damage-binding protein 1b [Source:UniProtKB/Swiss-Prot;Acc:O49552]	2214	394	0	176	96	12
1	2466111	2468111	AT2G20920	protein_coding		1702.67	408.667	1177.47	178.069	2.88504	0.0852678	0	At2g20920/F5H14.11 [Source:UniProtKB/TrEMBL;Acc:Q9SKS8]	874	208	4026	558	614	54
1	2466164	2468164	AT1G49480	protein_coding	REM19	1105.33	238	647.356	125.862	2.88381	0.161443	0	B3 domain-containing protein REM19 [Source:UniProtKB/Swiss-Prot;Acc:Q9XIB5]	396	522	2398	286	428	0
1	2471806	2473806	AT2G46910	protein_coding	PAP10	432.667	42.6667	219.765	22.1008	2.88278	0.254705	0	Probable plastid-lipid-associated protein 10, chloroplastic [Source:UniProtKB/Swiss-Prot;Acc:Q8W4F1]	582	716	0	54	74	0
1	2474070	2476070	AT5G24400	protein_coding	PGL3	450.667	106	401.041	51.0294	2.88212	0.166388	0	Probable 6-phosphogluconolactonase 5, chloroplastic [Source:UniProtKB/Swiss-Prot;Acc:Q84WW2]	80	20	1252	160	154	4
1	2475953	2477953	AT1G63340	protein_coding		25	0	25	0	2.88196	0.341075	0	Flavin-containing monooxygenase family protein [Source:TAIR;Acc:AT1G63340]	75	0	0	0	0	0
1	2484318	2486318	AT2G21237	protein_coding		24.6667	0	24.6667	0	2.87932	0.341713	0	At2g21237 [Source:UniProtKB/TrEMBL;Acc:Q8L8K9]	74	0	0	0	0	0
1	2486813	2488813	AT3G27490	protein_coding		24.6667	0	24.6667	0	2.87932	0.341713	0	Cysteine/Histidine-rich C1 domain family protein [Source:UniProtKB/TrEMBL;Acc:Q9LT63]	74	0	0	0	0	0
1	2492147	2494147	AT2G25560	protein_coding		230	7.33333	92.2894	7.33333	2.87886	0.332701	0	At2g25560/F13B15.22 [Source:UniProtKB/TrEMBL;Acc:Q9SLA7]	86	202	402	0	0	22
1	2493435	2495435	AT1G80550	protein_coding		407.333	55.3333	374.569	32.6667	2.87875	0.165414	0	Pentatricopeptide repeat-containing protein At1g80550, mitochondrial [Source:UniProtKB/Swiss-Prot;Acc:Q9M8M3]	56	1156	10	46	116	4
1	2497733	2499733	AT1G13960	protein_coding	WRKY4	698	114.667	564.022	8.74325	2.87874	0.16319	0	Probable WRKY transcription factor 4 [Source:UniProtKB/Swiss-Prot;Acc:Q9XI90]	238	36	1820	104	108	132
1	2500581	2502581	AT5G42750	protein_coding	BKI1	515.333	90	283.315	44.0151	2.87769	0.0553719	0	BRI1 kinase inhibitor 1 [Source:UniProtKB/Swiss-Prot;Acc:Q9FMZ0]	1076	164	306	136	132	2
1	2509899	2511899	AT3G02640	protein_coding		12	0	12	0	2.87731	0.342208	0	F16B3.27 protein [Source:UniProtKB/TrEMBL;Acc:Q9M878]	0	0	36	0	0	0
1	2515620	2517620	AT1G11630	protein_coding		226.667	14	172.829	8.0829	2.8757	0.283156	0	Pentatricopeptide repeat-containing protein At1g11630, mitochondrial [Source:UniProtKB/Swiss-Prot;Acc:Q9SAB4]	566	114	0	0	28	14
1	2523023	2525023	AT1G09180	protein_coding	ATSAR1	294	25.3333	257.886	18.7735	2.875	0.281315	0	Putative GTP-binding protein, SAR1B [Source:UniProtKB/TrEMBL;Acc:O80489]	808	74	0	62	14	0
1	2534306	2536306	AT2G34060	protein_coding	PER19	1185.33	188	728.587	105.249	2.8747	0.285299	0	Peroxidase 19 [Source:UniProtKB/Swiss-Prot;Acc:O22959]	1044	0	2512	364	200	0
1	2541341	2543341	AT1G05835	protein_coding		24	0	24	0	2.87388	0.342649	0	Uncharacterized protein At1g05835 [Source:UniProtKB/Swiss-Prot;Acc:A8MS78]	72	0	0	0	0	0
1	2546946	2548946	AT4G08160	protein_coding	XYN3	24	0	24	0	2.87388	0.342649	0	Endo-1,4-beta-xylanase 3 [Source:UniProtKB/Swiss-Prot;Acc:F4JG10]	72	0	0	0	0	0
1	2561316	2563316	AT4G33370	protein_coding	RH43	24	0	24	0	2.87388	0.342649	0	Putative DEAD-box ATP-dependent RNA helicase 43 [Source:UniProtKB/Swiss-Prot;Acc:Q9SZB4]	72	0	0	0	0	0
1	2564318	2566318	AT5G43250	protein_coding	NF-YC13	24	0	24	0	2.87388	0.342649	0	Nuclear factor Y, subunit C13 [Source:UniProtKB/TrEMBL;Acc:Q9FHS0]	72	0	0	0	0	0
1	2566420	2568420	AT5G57840	protein_coding		24	0	24	0	2.87388	0.342649	0	AT5g57840/MTI20_9 [Source:UniProtKB/TrEMBL;Acc:Q9FJN0]	72	0	0	0	0	0
1	2575844	2577844	AT5G15950	protein_coding	SAMDC2	251.333	47.3333	220.969	31.5454	2.87277	0.244831	0	S-adenosylmethionine decarboxylase proenzyme 2 [Source:UniProtKB/Swiss-Prot;Acc:Q9S7T9]	60	2	692	32	108	2
1	2582355	2584355	AT5G06820	protein_coding	SRF2	115.667	0.666667	115.667	0.666667	2.87047	0.353675	0	Protein STRUBBELIG-RECEPTOR FAMILY 2 [Source:UniProtKB/Swiss-Prot;Acc:Q9FG24]	0	347	0	0	2	0
1	2585916	2587916	AT3G61670	protein_coding		538	88.6667	371.081	33.6518	2.8698	0.0959869	0	Extra-large G-like protein, putative (DUF3133) [Source:UniProtKB/TrEMBL;Acc:Q9M371]	66	1270	278	114	130	22
1	2589609	2591609	AT5G09260	protein_coding	VPS20.2	476	44.6667	251.351	31.714	2.86948	0.276833	0	Vacuolar protein sorting-associated protein 20 homolog 2 [Source:UniProtKB/Swiss-Prot;Acc:Q9FY89]	574	854	0	28	106	0
1	2587854	2589854	AT5G05820	protein_coding		607.333	66	325.917	43.0968	2.86941	0.222654	0	Probable sugar phosphate/phosphate translocator At5g05820 [Source:UniProtKB/Swiss-Prot;Acc:Q6DBP3]	1116	706	0	48	148	2
1	2606422	2608422	AT3G14467	protein_coding		20	0	20	0	2.86924	0.343638	0	Uncharacterized protein (Fragment) [Source:UniProtKB/TrEMBL;Acc:A0A1I9LT65]	0	60	0	0	0	0
1	2606877	2608877	AT3G48180	protein_coding		20	0	20	0	2.86924	0.343638	0	At3g48180 [Source:UniProtKB/TrEMBL;Acc:Q9STS0]	0	60	0	0	0	0
1	2612377	2614377	AT5G64100	protein_coding	PER69	149.333	2	149.333	2	2.86661	0.349707	0	Peroxidase [Source:UniProtKB/TrEMBL;Acc:A0A178U798]	0	0	448	0	0	6
1	2617647	2619647	AT5G03440	protein_coding		282	45.3333	248.776	5.696	2.86585	0.222654	0	At5g03440 [Source:UniProtKB/TrEMBL;Acc:Q8LBJ0]	68	0	778	52	50	34
1	2626667	2628667	AT5G14320	protein_coding	RPS13	1803.33	204	930.705	25.0067	2.86499	0.0585735	0	30S ribosomal protein S13, chloroplastic [Source:UniProtKB/Swiss-Prot;Acc:P42732]	3180	2200	30	164	250	198
1	2629891	2631891	AT5G01260	protein_coding		36	1.33333	31.1341	0.666667	2.86486	0.314609	0	Carbohydrate-binding-like fold [Source:UniProtKB/TrEMBL;Acc:Q9LFB0]	98	0	10	0	2	2
1	2634850	2636850	AT2G39900	protein_coding	WLIN2A	164	16	86.5563	8	2.86472	0.270815	0	WLIM2a [Source:UniProtKB/TrEMBL;Acc:A0A178VU35]	294	198	0	24	24	0
1	2634939	2636939	AT2G44730	protein_coding		139.333	23.3333	46.3657	6.35959	2.86391	0.0607388	0	Alcohol dehydrogenase transcription factor Myb/SANT-like family protein [Source:UniProtKB/TrEMBL;Acc:O80512]	210	52	156	24	34	12
1	2637037	2639037	AT4G14640	protein_coding	CML8	16.6667	0	9.26163	0	2.86389	0.344553	0	Calmodulin-like protein 8 [Source:UniProtKB/Swiss-Prot;Acc:O23320]	32	0	18	0	0	0
1	2640934	2642934	AT2G03850	protein_coding		22.6667	0	22.6667	0	2.86224	0.344725	0	At2g03850 [Source:UniProtKB/TrEMBL;Acc:Q9SI55]	68	0	0	0	0	0
1	2641142	2643142	AT5G53700	protein_coding		15.3333	0	8.66667	0	2.86128	0.344939	0	RNA-binding (RRM/RBD/RNP motifs) family protein [Source:UniProtKB/TrEMBL;Acc:Q5BPG8]	0	30	16	0	0	0
1	2645048	2647048	AT4G01270	protein_coding		10.6667	0	8.74325	0	2.85903	0.329987	0	Putative RING zinc finger protein [Source:UniProtKB/TrEMBL;Acc:Q9M143]	0	28	4	0	0	0
1	2645144	2647144	AT2G17430	protein_coding	MLO7	256	29.3333	256	16.2207	2.85506	0.333572	0	MLO-like protein 7 [Source:UniProtKB/Swiss-Prot;Acc:O22752]	0	0	768	56	32	0
1	2648498	2650498	AT5G06470	protein_coding		18.6667	0	18.6667	0	2.85486	0.346676	0	Emb [Source:UniProtKB/TrEMBL;Acc:Q9FNG2]	0	56	0	0	0	0
1	2670891	2672891	AT5G58080	protein_coding	ARR18	18.6667	0	18.6667	0	2.85486	0.346676	0	Two-component response regulator ARR18 [Source:UniProtKB/Swiss-Prot;Acc:Q9FGT7]	0	56	0	0	0	0
1	2674813	2676813	AT3G60380	protein_coding		172	14.6667	171.001	6.9602	2.85289	0.311181	0	Cotton fiber protein [Source:UniProtKB/TrEMBL;Acc:Q9M221]	0	514	2	16	26	2
1	2683171	2685171	AT3G60290	protein_coding		52.6667	5.33333	24.3402	3.33333	2.85158	0.229695	0	2-oxoglutarate (2OG) and Fe(II)-dependent oxygenase superfamily protein [Source:UniProtKB/TrEMBL;Acc:F4JAP7]	76	78	4	2	12	2
1	2683176	2685176	AT3G12130	protein_coding		756.667	35.3333	579.593	30.4704	2.8491	0.271567	0	Zinc finger CCCH domain-containing protein 36 [Source:UniProtKB/Swiss-Prot;Acc:Q9C7C3]	1896	372	2	10	0	96
1	2687880	2689880	AT3G20450	protein_coding		18	0	18	0	2.84699	0.348732	0	At3g20450 [Source:UniProtKB/TrEMBL;Acc:Q9LTP7]	0	54	0	0	0	0
1	2693547	2695547	AT1G20065	protein_coding		75.3333	0	75.3333	0	2.84521	0.35055	0	DNA-directed RNA polymerase I subunit RPA12-like protein [Source:UniProtKB/TrEMBL;Acc:Q1G3U4]	226	0	0	0	0	0
1	2695381	2697381	AT5G07710	protein_coding	NEN1	164	24	80.6722	12.8582	2.84482	0.159386	0	Protein NEN1 [Source:UniProtKB/Swiss-Prot;Acc:Q9FLR0]	324	102	66	28	44	0
1	2700050	2702050	AT5G16600	protein_coding	MYB43	92	0.666667	92	0.666667	2.84481	0.350766	0	MYB transcription factor [Source:UniProtKB/TrEMBL;Acc:Q9SPG7]	276	0	0	2	0	0
1	2702295	2704295	AT5G20000	protein_coding	RPT6B	1210	173.333	698.464	127.464	2.84437	0.0907112	0	26S proteasome regulatory subunit 8 homolog B [Source:UniProtKB/Swiss-Prot;Acc:Q94BQ2]	2444	1160	26	428	56	36
1	2705948	2707948	AT5G36970	protein_coding	NHL25	20	0	18	0	2.84385	0.348986	0	NHL25 [Source:UniProtKB/TrEMBL;Acc:A0A178UFH9]	56	2	2	0	0	0
1	2710000	2712000	AT2G15400	protein_coding	NRPD3B	18	0	14.1892	0	2.84347	0.348986	0	DNA-directed RNA polymerase II, third largest subunit [Source:UniProtKB/TrEMBL;Acc:Q0WRA4]	46	0	8	0	0	0
1	2711849	2713849	AT5G51920	protein_coding		20.6667	0	20.6667	0	2.84239	0.349063	0	Pyridoxal phosphate (PLP)-dependent transferases superfamily protein [Source:UniProtKB/TrEMBL;Acc:Q9FGL6]	62	0	0	0	0	0
1	2715532	2717532	AT1G15980	protein_coding	PNSB1	196.667	17.3333	91.5138	9.6148	2.84233	0.079184	0	Photosynthetic NDH subunit of subcomplex B 1, chloroplastic [Source:UniProtKB/Swiss-Prot;Acc:Q9S9N6]	240	329	21	12	4	36
1	2734819	2736819	AT3G26630	protein_coding	PCMP-A6	6.66667	0	4.8074	0	2.84094	0.316481	0	Pentatricopeptide repeat-containing protein At3g26630, chloroplastic [Source:UniProtKB/Swiss-Prot;Acc:Q38959]	4	16	0	0	0	0
1	2735800	2737800	AT5G13670	protein_coding		10.3333	0	9.35117	0	2.84039	0.349375	0	WAT1-related protein At5g13670 [Source:UniProtKB/Swiss-Prot;Acc:Q9FNA5]	0	2	29	0	0	0
1	2746473	2748473	AT3G24715	protein_coding		194	5.33333	192.003	5.33333	2.84033	0.354265	0	Kinase superfamily with octicosapeptide/Phox/Bem1p domain-containing protein [Source:UniProtKB/TrEMBL;Acc:Q9LRY7]	0	578	4	0	16	0
1	2750620	2752620	AT4G28650	protein_coding	MIK1	20	0	16.1658	0	2.84026	0.349375	0	MDIS1-interacting receptor like kinase 1 [Source:UniProtKB/Swiss-Prot;Acc:Q9M0G7]	52	8	0	0	0	0
1	2751139	2753139	AT1G10220	protein_coding		10	0	10	0	2.83934	0.349417	0	BEST Arabidopsis thaliana protein match is: ZCF37 (TAIR:AT1G59590.1); Ha. [Source:TAIR;Acc:AT1G10220]	0	0	30	0	0	0
1	2758685	2760685	AT2G01035	protein_coding		10	0	10	0	2.83934	0.349417	0	@	0	0	30	0	0	0
1	2761588	2763588	AT5G62480	protein_coding	GSTU9	17.3333	0	17.3333	0	2.83892	0.349536	0	Glutathione S-transferase U9 [Source:UniProtKB/Swiss-Prot;Acc:Q9FUT0]	0	52	0	0	0	0
1	2770477	2772477	AT4G25280	protein_coding	UMK2	532	92	267.958	46.2313	2.83804	0.138441	0	P-loop containing nucleoside triphosphate hydrolases superfamily protein [Source:TAIR;Acc:AT4G25280]	990	62	544	130	146	0
1	2770620	2772620	AT2G07669	protein_coding		554.667	22.3333	507.362	17.1302	2.83762	0.339171	0	Putative uncharacterized protein [Source:UniProtKB/TrEMBL;Acc:Q2V492]	94	1568	2	0	11	56
1	2772941	2774941	AT2G28060	protein_coding	KINB3	176	20.6667	121.062	12.0185	2.8376	0.229774	0	SNF1-related protein kinase regulatory subunit beta-3 [Source:UniProtKB/Swiss-Prot;Acc:Q9ZUU8]	0	408	120	44	4	14
1	2778700	2780700	AT3G55420	protein_coding		147.333	0.666667	147.333	0.666667	2.83655	0.353185	0	Uncharacterized protein At3g55420 [Source:UniProtKB/TrEMBL;Acc:Q9M2T7]	0	442	0	0	0	2
1	2804044	2806044	AT1G22220	protein_coding		20	0	20	0	2.83532	0.350459	0	AUF2 [Source:UniProtKB/TrEMBL;Acc:A0A178W7K5]	60	0	0	0	0	0
1	2807760	2809760	AT5G38520	protein_coding		682	72	400.165	28.0951	2.83466	0.0643151	0	Alpha/beta-Hydrolases superfamily protein [Source:UniProtKB/TrEMBL;Acc:F4KBJ3]	398	1472	176	48	40	128
1	2810313	2812313	AT1G04100	protein_coding	IAA10	210	24	210	12.0554	2.83452	0.342208	0	Auxin-responsive protein IAA10 [Source:UniProtKB/Swiss-Prot;Acc:Q38828]	0	0	630	34	38	0
1	2816855	2818855	AT1G63250	protein_coding	RH48	229.333	30.6667	194.643	16.0139	2.83419	0.224626	0	Probable DEAD-box ATP-dependent RNA helicase 48 [Source:UniProtKB/Swiss-Prot;Acc:Q9C8S9]	54	618	16	38	54	0
1	2819325	2821325	AT5G01760	protein_coding	TOL7	148.333	1.33333	145.344	1.33333	2.83411	0.354265	0	TOM1-like protein 7 [Source:UniProtKB/Swiss-Prot;Acc:F4KAU9]	0	439	6	0	0	4
1	2824439	2826439	AT2G38490	protein_coding	CIPK22	358	0	358	0	2.83409	0.353675	0	CBL-interacting serine/threonine-protein kinase 22 [Source:UniProtKB/Swiss-Prot;Acc:O80902]	0	0	1074	0	0	0
1	2826089	2828089	AT5G50230	protein_coding	ATG16	413.333	40.6667	129.637	22.9298	2.83393	0.0755551	0	Autophagy-related protein 16 [Source:UniProtKB/Swiss-Prot;Acc:Q6NNP0]	502	580	158	32	6	84
1	2837699	2839699	AT2G48150	protein_coding	GPX4	39.3333	0	39.3333	0	2.8328	0.353106	0	Probable glutathione peroxidase 4 [Source:UniProtKB/Swiss-Prot;Acc:Q8L910]	0	118	0	0	0	0
1	2838208	2840208	AT1G73110	protein_coding		1496	375	970.905	263.365	2.83201	0.0778778	0	At1g73110/F3N23_39 [Source:UniProtKB/TrEMBL;Acc:Q9AST9]	658	398	3432	175	897	53
1	2840969	2842969	AT3G15780	protein_coding		165.333	10	83.8199	9.0185	2.83181	0.312452	0	Transmembrane protein [Source:UniProtKB/TrEMBL;Acc:Q9LW01]	0	224	272	2	0	28
1	2847100	2849100	AT1G26480	protein_coding	GRF12	16.6667	0	16.6667	0	2.83017	0.351433	0	GRF12 [Source:UniProtKB/TrEMBL;Acc:A0A178WJF9]	0	50	0	0	0	0
1	2847149	2849149	AT1G47655	protein_coding	DOF1.6	16.6667	0	16.6667	0	2.83017	0.351433	0	Dof zinc finger protein DOF1.6 [Source:UniProtKB/Swiss-Prot;Acc:Q9SX97]	0	50	0	0	0	0
1	2851422	2853422	AT1G69630	protein_coding	FBL13	16.6667	0	16.6667	0	2.83017	0.351433	0	F-box/LRR-repeat protein 13 [Source:UniProtKB/Swiss-Prot;Acc:Q9FWZ1]	0	50	0	0	0	0
1	2855162	2857162	AT2G46930	protein_coding	PAE3	731	87.3333	581.553	43.9747	2.82972	0.21561	0	Pectin acetylesterase 3 [Source:UniProtKB/Swiss-Prot;Acc:O80731]	1884	287	22	122	140	0
1	2866244	2868244	AT3G25740	protein_coding	MAP1C	211.333	29.3333	169.282	17.3333	2.82968	0.17566	0	Methionine aminopeptidase [Source:UniProtKB/TrEMBL;Acc:Q24JL4]	74	548	12	28	60	0
1	2872382	2874382	AT4G19840	protein_coding	PP2A1	479.333	63.3333	430.084	25.6732	2.82959	0.127207	0	Protein PHLOEM PROTEIN 2-LIKE A1 [Source:UniProtKB/Swiss-Prot;Acc:O81865]	1338	6	94	90	88	12
1	2876430	2878430	AT2G19930	protein_coding		404.667	44	252.194	41.0366	2.82726	0.221503	0	RNA-dependent RNA polymerase family protein [Source:TAIR;Acc:AT2G19930]	874	330	10	0	126	6
1	2878506	2880506	AT4G31930	protein_coding		76	0	75.0022	0	2.82682	0.360006	0	AT4g31930/F10N7_260 [Source:UniProtKB/TrEMBL;Acc:Q9AST4]	226	2	0	0	0	0
1	2881513	2883513	AT2G29070	protein_coding		56.6667	2.66667	27.3577	2.66667	2.82621	0.339848	0	At2g29070 [Source:UniProtKB/TrEMBL;Acc:Q6NLS0]	82	86	2	8	0	0
1	2883351	2885351	AT1G55950	protein_coding		357.333	0	357.333	0	2.82432	0.356409	0	DNA-binding storekeeper protein-related transcriptional regulator [Source:TAIR;Acc:AT1G55950]	0	1072	0	0	0	0
1	2890020	2892020	AT2G03760	protein_coding	SOT12	808.667	104	453.81	20.2978	2.8243	0.117831	0	Cytosolic sulfotransferase 12 [Source:UniProtKB/Swiss-Prot;Acc:P52839]	1598	26	802	130	64	118
1	2898446	2900446	AT4G17960	protein_coding		570	60.3333	422.101	11.348	2.8237	0.12593	0	Phospholipid hydroperoxide glutathione peroxidase [Source:UniProtKB/TrEMBL;Acc:O49695]	308	1396	6	68	38	75
1	2903862	2905862	AT3G05180	protein_coding		406.333	26	406.333	17.0098	2.82312	0.336471	0	GDSL esterase/lipase At3g05180 [Source:UniProtKB/Swiss-Prot;Acc:Q9MAA1]	0	1219	0	20	58	0
1	2910250	2912250	AT1G77390	protein_coding	CYCA1-2	259.333	5.33333	259.333	5.33333	2.82294	0.355354	0	TAM [Source:UniProtKB/TrEMBL;Acc:A0A178WDV8]	0	778	0	16	0	0
1	2916489	2918489	AT4G03495	protein_coding		16	0	16	0	2.82108	0.353392	0	@	0	48	0	0	0	0
1	2924682	2926682	AT5G07880	protein_coding	SNAP29	16	0	16	0	2.82108	0.353392	0	SNAP25 homologous protein SNAP29 [Source:UniProtKB/Swiss-Prot;Acc:Q9SD96]	0	48	0	0	0	0
1	2926502	2928502	AT1G06390	protein_coding	ASK9	1074.67	97.3333	678.652	56.004	2.82077	0.3127	0	SK22 [Source:UniProtKB/TrEMBL;Acc:A0A178WCN5]	2330	894	0	194	98	0
1	2930845	2932845	AT1G15080	protein_coding	LPP2	278.667	10	278.667	5.7735	2.82062	0.340044	0	Lipid phosphate phosphatase 2 [Source:UniProtKB/Swiss-Prot;Acc:Q9XI60]	0	836	0	10	0	20
1	2931739	2933739	AT3G56870	protein_coding		12.6667	0	6.35959	0	2.8204	0.350181	0	Putative uncharacterized protein [Source:UniProtKB/TrEMBL;Acc:Q5XVA1]	18	0	20	0	0	0
1	2938363	2940363	AT4G35360	protein_coding		1642	199.333	840.405	96.6942	2.81942	0.227903	0	At4g35360/F23E12_80 [Source:UniProtKB/TrEMBL;Acc:Q8W4Q1]	2774	2152	0	292	300	6
1	2941300	2943300	AT2G26060	protein_coding	CIA1	1200.67	318	924.136	191.235	2.81761	0.126218	0	Protein CIA1 [Source:UniProtKB/Swiss-Prot;Acc:O80990]	226	328	3048	671	269	14
1	2949989	2951989	AT5G54230	protein_coding	MYB49	69.3333	0.666667	69.3333	0.666667	2.81495	0.355285	0	Myb domain protein 49 [Source:UniProtKB/TrEMBL;Acc:Q9SPG6]	0	208	0	2	0	0
1	2951490	2953490	AT1G03100	protein_coding		56	0.666667	41.0528	0.666667	2.81463	0.355285	0	Pentatricopeptide repeat-containing protein At1g03100, mitochondrial [Source:UniProtKB/Swiss-Prot;Acc:Q9SA60]	0	32	136	0	0	2
1	2954745	2956745	AT3G09455	protein_coding	OST4C	234.667	12.6667	143.802	6.9602	2.81419	0.282647	0	Dolichyl-diphosphooligosaccharide--protein glycosyltransferase subunit 4C [Source:UniProtKB/Swiss-Prot;Acc:Q9SF57]	496	208	0	0	14	24
1	2961391	2963391	AT5G45520	protein_coding		452.667	80	219.093	66.3626	2.81406	0.202014	0	Leucine-rich repeat (LRR) family protein [Source:UniProtKB/TrEMBL;Acc:Q9FHI4]	18	622	718	2	212	26
1	2963015	2965015	AT5G11730	protein_coding		299.333	17.3333	209.126	14.4376	2.81226	0.22769	0	At5g11730 [Source:UniProtKB/TrEMBL;Acc:Q9LYF7]	712	152	34	0	6	46
1	2964023	2966023	AT1G22440	protein_coding		17.3333	0	11.8509	0	2.81196	0.354265	0	Alcohol dehydrogenase-like 2 [Source:UniProtKB/Swiss-Prot;Acc:Q9SK87]	40	12	0	0	0	0
1	2966733	2968733	AT2G38060	protein_coding	PHT4;2	18	0	18	0	2.81166	0.354265	0	phosphate transporter 4;2 [Source:TAIR;Acc:AT2G38060]	54	0	0	0	0	0
1	2970534	2972534	AT3G03341	protein_coding		18	0	18	0	2.81166	0.354265	0	Cold-regulated protein [Source:UniProtKB/TrEMBL;Acc:Q1G3B4]	54	0	0	0	0	0
1	2971334	2973334	AT5G41040	protein_coding	HHT1	18	0	18	0	2.81166	0.354265	0	Omega-hydroxypalmitate O-feruloyl transferase [Source:UniProtKB/Swiss-Prot;Acc:Q94CD1]	54	0	0	0	0	0
1	2976002	2978002	AT5G59230	protein_coding		18	0	18	0	2.81166	0.354265	0	TFIIA-L3 [Source:UniProtKB/TrEMBL;Acc:Q9FIF4]	54	0	0	0	0	0
1	2978466	2980466	AT2G20625	protein_coding		15.3333	0	15.3333	0	2.81141	0.354265	0	UPF0725 protein At2g20625 [Source:UniProtKB/Swiss-Prot;Acc:Q8S8D8]	0	46	0	0	0	0
1	2981548	2983548	AT3G26930	protein_coding		15.3333	0	15.3333	0	2.81141	0.354265	0	Protein with RNI-like/FBD-like domain [Source:UniProtKB/TrEMBL;Acc:A0A1I9LSS0]	0	46	0	0	0	0
1	2983829	2985829	AT5G17600	protein_coding	ATL52	70	8	56.1902	2	2.81115	0.174173	0	RING-H2 finger protein ATL52 [Source:UniProtKB/Swiss-Prot;Acc:Q9LF64]	182	6	22	10	10	4
1	2992381	2994381	AT1G77610	protein_coding	UDP-GALT1	144	17.3333	106.533	10.4137	2.81102	0.292359	0	UDP-galactose transporter 1 [Source:UniProtKB/Swiss-Prot;Acc:Q9C521]	0	352	80	36	16	0
1	3000362	3002362	AT2G07771	protein_coding		288.667	52.3333	260.206	20.0361	2.80853	0.288965	0	Putative cytochrome c biosynthesis ccmC-like mitochondrial protein [Source:UniProtKB/TrEMBL;Acc:F4IL76]	0	58	808	48	89	20
1	3002629	3004629	AT4G00400	protein_coding	GPAT8	623.333	38.6667	621.334	18.4872	2.80805	0.30191	0	Probable glycerol-3-phosphate acyltransferase 8 [Source:UniProtKB/Swiss-Prot;Acc:Q5XF03]	4	1866	0	6	40	70
1	3007910	3009910	AT1G29640	protein_coding		518	2	275.175	2	2.80674	0.356719	0	At1g29640 [Source:UniProtKB/TrEMBL;Acc:Q9C7N7]	616	0	938	0	0	6
1	3011407	3013407	AT4G05430	protein_coding		8.66667	0	8.66667	0	2.80597	0.355116	0	Carbohydrate-binding X8 domain superfamily protein [Source:TAIR;Acc:AT4G05430]	0	0	26	0	0	0
1	3014255	3016255	AT5G01740	protein_coding		156	0	156	0	2.80586	0.364111	0	AT5g01740/T20L15_10 [Source:UniProtKB/TrEMBL;Acc:Q9LZX2]	0	468	0	0	0	0
1	3018930	3020930	AT3G18230	protein_coding		232.667	24	196.829	4	2.80409	0.329061	0	At3g18230 [Source:UniProtKB/TrEMBL;Acc:Q9LJQ7]	0	74	624	20	20	32
1	3030046	3032046	AT4G25410	protein_coding	BHLH126	15.3333	0	10.729	0	2.80391	0.355285	0	Transcription factor bHLH126 [Source:UniProtKB/Swiss-Prot;Acc:Q9STJ6]	10	36	0	0	0	0
1	3034400	3036400	AT3G45710	protein_coding	NPF2.5	17.3333	0	17.3333	0	2.80293	0.355285	0	Protein NRT1/ PTR FAMILY 2.5 [Source:UniProtKB/Swiss-Prot;Acc:Q9M172]	52	0	0	0	0	0
1	3037408	3039408	AT3G25230	protein_coding	ROF1	505.333	80	298.667	51.4328	2.80128	0.199327	0	Peptidylprolyl isomerase [Source:UniProtKB/TrEMBL;Acc:B3H746]	1060	36	420	64	176	0
1	3040846	3042846	AT1G04635	protein_coding	EMB1687	14.6667	0	14.6667	0	2.80116	0.355285	0	Probable ribonuclease P/MRP protein subunit POP5 [Source:UniProtKB/Swiss-Prot;Acc:Q6AWV1]	0	44	0	0	0	0
1	3040996	3042996	AT1G21850	protein_coding	sks8	14.6667	0	14.6667	0	2.80116	0.355285	0	Sks8 [Source:UniProtKB/TrEMBL;Acc:A0A178W9U5]	0	44	0	0	0	0
1	3046949	3048949	AT3G57950	protein_coding		14.6667	0	14.6667	0	2.80116	0.355285	0	At3g57950 [Source:UniProtKB/TrEMBL;Acc:Q9M2Q3]	0	44	0	0	0	0
1	3052698	3054698	AT5G61180	protein_coding		14.6667	0	14.6667	0	2.80116	0.355285	0	Putative endonuclease or glycosyl hydrolase [Source:TAIR;Acc:AT5G61180]	0	44	0	0	0	0
1	3056361	3058361	AT1G68500	protein_coding		15.3333	0	8.66667	0	2.79924	0.355337	0	Uncharacterized protein At1g68500 [Source:UniProtKB/TrEMBL;Acc:Q84K42]	16	30	0	0	0	0
1	3057185	3059185	AT1G76405	protein_coding	OEP21B	120	13	67.0025	4.3589	2.79807	0.0991418	0	Outer envelope pore protein 21B, chloroplastic [Source:UniProtKB/Swiss-Prot;Acc:Q9FPG2]	238	116	6	5	20	14
1	3062936	3064936	AT5G26280	protein_coding		97.3333	2	52.4764	2	2.79756	0.366192	0	TRAF-like family protein [Source:TAIR;Acc:AT5G26280]	112	180	0	0	6	0
1	3065708	3067708	AT1G16000	protein_coding		18	0	16.0416	0	2.79596	0.350606	0	GAG1At protein [Source:UniProtKB/TrEMBL;Acc:P93048]	4	50	0	0	0	0
1	3071074	3073074	AT1G17455	protein_coding	EFL4	16.6667	0	16.6667	0	2.79373	0.355961	0	ELF4-L4 [Source:UniProtKB/TrEMBL;Acc:A0A178WKX5]	50	0	0	0	0	0
1	3075084	3077084	AT1G70660	protein_coding	UEV1B	16.6667	0	16.6667	0	2.79373	0.355961	0	Ubiquitin-conjugating enzyme E2 variant 1B [Source:UniProtKB/Swiss-Prot;Acc:Q9CAB6]	50	0	0	0	0	0
1	3092644	3094644	AT5G42480	protein_coding	ARC6	230	29	230	19.1398	2.79301	0.335628	0	Protein ACCUMULATION AND REPLICATION OF CHLOROPLASTS 6, chloroplastic [Source:UniProtKB/Swiss-Prot;Acc:Q9FIG9]	0	0	690	2	66	19
1	3099391	3101391	AT5G49500	protein_coding	SRP-54B	244.667	49.3333	164.699	23.1325	2.79034	0.243843	0	Signal recognition particle 54 kDa protein 2 [Source:UniProtKB/Swiss-Prot;Acc:P49966]	176	0	558	88	52	8
1	3102426	3104426	AT5G23600	protein_coding		14	0	14	0	2.79025	0.356551	0	At5g23600 [Source:UniProtKB/TrEMBL;Acc:Q9LT04]	0	42	0	0	0	0
1	3103492	3105492	AT2G37180	protein_coding	PIP2-3	1180.67	216.667	925.103	73.4151	2.79019	0.175132	0	Aquaporin PIP2-3 [Source:UniProtKB/Swiss-Prot;Acc:P30302]	26	506	3010	86	340	224
1	3105367	3107367	AT4G39720	protein_coding		178.667	25.3333	46.6238	13.9204	2.78905	0.320884	0	VQ motif-containing protein [Source:TAIR;Acc:AT4G39720]	234	86	216	28	48	0
1	3106896	3108896	AT1G68340	protein_coding		1038.67	162.667	855.064	48.3368	2.78858	0.19992	0	Protein of unknown function (DUF1639) [Source:TAIR;Acc:AT1G68340]	338	38	2740	86	150	252
1	3115699	3117699	AT3G59910	protein_coding	SKIP35	28.6667	6	11.6237	2	2.78815	0.0758121	0	Ankyrin repeat protein SKIP35 [Source:UniProtKB/Swiss-Prot;Acc:Q9M1Y3]	10	26	50	8	8	2
1	3118815	3120815	AT3G12390	protein_coding		1211.67	277	575.993	133.135	2.78752	0.121322	0	Nascent polypeptide-associated complex subunit alpha-like protein 1 [Source:UniProtKB/Swiss-Prot;Acc:Q9LHG9]	60	1764	1811	387	432	12
1	3118853	3120853	AT1G05920	protein_coding		8	0	8	0	2.78683	0.357324	0	B3 domain-containing protein At1g05920 [Source:UniProtKB/Swiss-Prot;Acc:Q5RM09]	0	0	24	0	0	0
1	3121926	3123926	AT1G50350	protein_coding		54	0	54	0	2.78527	0.360238	0	BEST Arabidopsis thaliana protein match is: RING/U-box superfamily protein (TAIR:AT3G19950.1); Ha. [Source:TAIR;Acc:AT1G50350]	0	162	0	0	0	0
1	3134976	3136976	AT1G78390	protein_coding	NCED9	16	0	16	0	2.78384	0.357726	0	9-cis-epoxycarotenoid dioxygenase NCED9, chloroplastic [Source:UniProtKB/Swiss-Prot;Acc:Q9M9F5]	48	0	0	0	0	0
1	3136684	3138684	AT5G18320	protein_coding	PUB46	16	0	16	0	2.78384	0.357726	0	Putative U-box domain-containing protein 46 [Source:UniProtKB/Swiss-Prot;Acc:Q3E9F7]	48	0	0	0	0	0
1	3139937	3141937	AT4G25225	protein_coding		67.3333	7.33333	34.4932	1.76383	2.78379	0.344553	0	unknown protein; LOCATED IN: endomembrane system; BEST Arabidopsis thaliana protein match is: unknown protein (TAIR:AT2G35736.2); Ha. [Source:TAIR;Acc:AT4G25225]	114	0	88	10	8	4
1	3153402	3155402	AT4G02010	protein_coding		172	8	172	7.02377	2.78337	0.34103	0	AT4g02010/T10M13_2 [Source:UniProtKB/TrEMBL;Acc:Q8L7V7]	516	0	0	22	2	0
1	3156501	3158501	AT1G27460	protein_coding	NPGR1	431.333	46.6667	324.087	22.281	2.78235	0.217536	0	Protein NPGR1 [Source:UniProtKB/Swiss-Prot;Acc:Q9CB03]	228	1066	0	90	16	34
1	3160692	3162692	AT1G66460	protein_coding		13.3333	0	13.3333	0	2.77798	0.358923	0	Protein kinase superfamily protein [Source:TAIR;Acc:AT1G66460]	0	40	0	0	0	0
1	3160832	3162832	AT5G05010	protein_coding		3003.33	812.667	1927.36	385.096	2.77731	0.0621793	0	Coatomer subunit delta [Source:UniProtKB/TrEMBL;Acc:B9DGK9]	840	1322	6848	816	1478	144
1	3166924	3168924	AT5G02750	protein_coding	SGR9	11.3333	0	7.68838	0	2.77689	0.35921	0	E3 ubiquitin-protein ligase SGR9, amyloplastic [Source:UniProtKB/Swiss-Prot;Acc:Q8GXF8]	0	26	8	0	0	0
1	3170905	3172905	AT1G61680	protein_coding	TPS14	7.66667	0	7.66667	0	2.77604	0.359539	0	S-(+)-linalool synthase, chloroplastic [Source:UniProtKB/Swiss-Prot;Acc:Q84UV0]	0	0	23	0	0	0
1	3172534	3174534	AT4G11980	protein_coding	NUDT14	98.6667	14	61.1046	7.57188	2.77525	0.230329	0	Nudix hydrolase 14, chloroplastic [Source:UniProtKB/Swiss-Prot;Acc:Q9SZ63]	6	76	214	26	0	16
1	3179734	3181734	AT5G57130	protein_coding	SMXL5	227.333	14.6667	223.345	2.4037	2.77417	0.351459	0	SMXL5 [Source:UniProtKB/TrEMBL;Acc:A0A178UNM9]	0	674	8	16	18	10
1	3182815	3184815	AT4G25000	protein_coding	AMY1	304	6.66667	304	6.66667	2.77377	0.370796	0	Alpha-amylase 1 [Source:UniProtKB/Swiss-Prot;Acc:Q8VZ56]	912	0	0	0	20	0
1	3191488	3193488	AT4G00850	protein_coding	GIF3	26.6667	0	24.6937	0	2.77361	0.367463	0	GRF1-interacting factor 3 [Source:UniProtKB/Swiss-Prot;Acc:Q93VH6]	0	76	4	0	0	0
1	3194044	3196044	AT1G09890	protein_coding		15.3333	0	15.3333	0	2.77293	0.360006	0	Rhamnogalacturonate lyase family protein [Source:TAIR;Acc:AT1G09890]	46	0	0	0	0	0
1	3199086	3201086	AT4G38140	protein_coding	ATL18	15.3333	0	15.3333	0	2.77293	0.360006	0	RING-H2 finger protein ATL18 [Source:UniProtKB/Swiss-Prot;Acc:Q9SZL4]	46	0	0	0	0	0
1	3204579	3206579	AT3G27460	protein_coding		142.667	15.3333	91.7702	6.56591	2.76871	0.299797	0	SGF29 tudor-like domain-containing protein [Source:UniProtKB/TrEMBL;Acc:A0A1I9LNL0]	314	0	114	12	28	6
1	3216583	3218583	AT5G67510	protein_coding	RPL26B	520	86.3333	87.1856	32.4568	2.76752	0.261142	0	60S ribosomal protein L26-2 [Source:UniProtKB/Swiss-Prot;Acc:Q9FJX2]	518	370	672	126	111	22
1	3217133	3219133	AT4G27950	protein_coding	CRF4	60.6667	0	60.6667	0	2.76591	0.364111	0	Ethylene-responsive transcription factor CRF4 [Source:UniProtKB/Swiss-Prot;Acc:Q9SUE3]	0	182	0	0	0	0
1	3223444	3225444	AT5G39090	protein_coding		7.33333	0	7.33333	0	2.76455	0.362012	0	Acyltransferase-like protein [Source:UniProtKB/TrEMBL;Acc:Q9FID1]	0	0	22	0	0	0
1	3226083	3228083	AT1G19340	protein_coding		86	15.3333	35.2326	7.85988	2.76344	0.248298	0	Methyltransferase-like protein 2 [Source:UniProtKB/Swiss-Prot;Acc:Q8LFA9]	18	136	104	26	20	0
1	3229257	3231257	AT2G45695	protein_coding	URM1-1	200	29.3333	157.535	18.5592	2.7617	0.169423	0	Ubiquitin-related modifier 1 homolog [Source:UniProtKB/TrEMBL;Acc:A0A178VS32]	82	512	6	16	66	6
1	3232186	3234186	AT3G51320	protein_coding		161.333	21.3333	137.455	10.6667	2.76148	0.239779	0	Pentatricopeptide repeat-containing protein At3g51320 [Source:UniProtKB/Swiss-Prot;Acc:Q0WVU0]	436	14	34	32	32	0
1	3234530	3236530	AT1G52110	protein_coding		14.6667	0	14.6667	0	2.76128	0.362577	0	Mannose-binding lectin superfamily protein [Source:UniProtKB/TrEMBL;Acc:F4IBA0]	44	0	0	0	0	0
1	3240863	3242863	AT4G31960	protein_coding		14.6667	0	14.6667	0	2.76128	0.362577	0	Putative uncharacterized protein [Source:UniProtKB/TrEMBL;Acc:Q5Q0B2]	44	0	0	0	0	0
1	3242986	3244986	AT5G34830	protein_coding		14.6667	0	14.6667	0	2.76128	0.362577	0	unknown protein; Ha. [Source:TAIR;Acc:AT5G34830]	44	0	0	0	0	0
1	3251207	3253207	AT5G48730	protein_coding		128.333	3	128.333	3	2.76075	0.360006	0	Pentatricopeptide repeat-containing protein At5g48730, chloroplastic [Source:UniProtKB/Swiss-Prot;Acc:Q9FKC3]	385	0	0	0	9	0
1	3260684	3262684	AT1G06030	protein_coding		24	0	24	0	2.76002	0.365199	0	Probable fructokinase-2 [Source:UniProtKB/Swiss-Prot;Acc:Q9LNE3]	0	0	72	0	0	0
1	3264176	3266176	AT1G62420	protein_coding		24	0	24	0	2.76002	0.365199	0	DUF506 family protein (DUF506) [Source:UniProtKB/TrEMBL;Acc:O48807]	0	0	72	0	0	0
1	3271110	3273110	AT4G30570	protein_coding		876.333	227.333	818.837	148.298	2.75901	0.208021	0	Probable mannose-1-phosphate guanylyltransferase 3 [Source:UniProtKB/Swiss-Prot;Acc:Q8H1Q7]	53	62	2514	516	142	24
1	3277738	3279738	AT4G17215	protein_coding		11.3333	0	9.40449	0	2.75716	0.363599	0	Pollen Ole e 1 allergen and extensin family protein [Source:UniProtKB/TrEMBL;Acc:Q8RXZ6]	0	30	4	0	0	0
1	3278022	3280022	AT4G09810	protein_coding	URGT5	207.667	18.6667	204.674	12.5742	2.75684	0.348708	0	UDP-rhamnose/UDP-galactose transporter 5 [Source:UniProtKB/Swiss-Prot;Acc:Q9SZ96]	6	617	0	12	43	1
1	3283215	3285215	AT2G43280	protein_coding		130	8	128.005	5.2915	2.75559	0.335628	0	Far-red impaired responsive (FAR1) family protein [Source:UniProtKB/TrEMBL;Acc:Q84J94]	4	386	0	0	18	6
1	3287087	3289087	AT1G63120	protein_coding	RBL2	103.333	4	101.34	2.3094	2.75307	0.338053	0	RHOMBOID-like protein 2 [Source:UniProtKB/Swiss-Prot;Acc:Q9CAN1]	306	4	0	0	4	8
1	3295198	3297198	AT4G34490	protein_coding	ATCAP1	64.6667	12.6667	14.1107	10.729	2.75302	0.169902	0	cyclase associated protein 1 [Source:TAIR;Acc:AT4G34490]	38	70	86	4	34	0
1	3299515	3301515	AT1G62085	protein_coding		14	0	13.0128	0	2.75198	0.364111	0	F19K23.4 protein [Source:UniProtKB/TrEMBL;Acc:O04576]	40	2	0	0	0	0
1	3309930	3311930	AT5G56900	protein_coding		3162	786	2529.33	198.464	2.75165	0.0927338	0	Zinc finger CCCH domain-containing protein 64 [Source:UniProtKB/Swiss-Prot;Acc:Q84WU9]	1018	266	8202	1108	826	424
1	3322735	3324735	AT4G02710	protein_coding	NET1C	296	42	160.079	33.2466	2.75138	0.257898	0	Protein NETWORKED 1C [Source:UniProtKB/Swiss-Prot;Acc:Q9ZQX8]	580	26	282	2	108	16
1	3327448	3329448	AT3G16920	protein_coding	CTL2	12	0	12	0	2.75089	0.364111	0	Chitinase-like protein [Source:UniProtKB/TrEMBL;Acc:A0A1I9LSA0]	0	36	0	0	0	0
1	3336980	3338980	AT4G38905	protein_coding		12	0	12	0	2.75089	0.364111	0	Transmembrane protein [Source:UniProtKB/TrEMBL;Acc:A0A1P8B399]	0	36	0	0	0	0
1	3340628	3342628	AT1G11755	protein_coding	LEW1	305	24.3333	305	18.9414	2.75072	0.341075	0	Undecaprenyl pyrophosphate synthetase family protein [Source:UniProtKB/TrEMBL;Acc:Q8H0V2]	0	915	0	62	9	2
1	3348173	3350173	AT2G15440	protein_coding		100	1.33333	100	1.33333	2.75015	0.368425	0	At2g15440 [Source:UniProtKB/TrEMBL;Acc:Q9SJN8]	0	300	0	0	4	0
1	3350926	3352926	AT1G70670	protein_coding	PXG4	204.667	6	147.92	6	2.74988	0.355285	0	Probable peroxygenase 4 [Source:UniProtKB/Swiss-Prot;Acc:Q9CAB7]	492	0	122	0	0	18
1	3358853	3360853	AT1G12850	protein_coding		741.333	112.667	475.036	37.7771	2.7493	0.129553	0	At1g12850/F13K23_8 [Source:UniProtKB/TrEMBL;Acc:Q94BZ6]	1630	6	588	80	188	70
1	3362432	3364432	AT5G41910	protein_coding	MED10A	32.6667	2.66667	17.9753	2.66667	2.74872	0.348846	0	Mediator of RNA polymerase II transcription subunit 10a [Source:UniProtKB/Swiss-Prot;Acc:Q9FHZ2]	0	36	62	0	8	0
1	3369402	3371402	AT2G03610	protein_coding		27.3333	0	27.3333	0	2.74555	0.367961	0	Putative F-box protein At2g03610 [Source:UniProtKB/Swiss-Prot;Acc:Q9ZPR5]	0	82	0	0	0	0
1	3377054	3379054	AT5G11690	protein_coding	TIM17-3	814.667	158.667	436.886	108.814	2.74336	0.170266	0	Mitochondrial import inner membrane translocase subunit TIM17-3 [Source:UniProtKB/Swiss-Prot;Acc:Q9LYG1]	1518	14	912	370	98	8
1	3394181	3396181	AT5G43401	protein_coding		6.66667	0	6.66667	0	2.7393	0.367297	0	Putative defensin-like protein 254 [Source:UniProtKB/Swiss-Prot;Acc:Q2V318]	0	0	20	0	0	0
1	3395953	3397953	AT5G56510	protein_coding	APUM12	6.66667	0	6.66667	0	2.7393	0.367297	0	Pumilio homolog 12 [Source:UniProtKB/Swiss-Prot;Acc:Q9LVC3]	0	0	20	0	0	0
1	3397358	3399358	AT3G51430	protein_coding	SSL5	1766	427.333	1046.21	151.333	2.73805	0.0519713	0	Protein STRICTOSIDINE SYNTHASE-LIKE 5 [Source:UniProtKB/Swiss-Prot;Acc:Q9CAZ7]	684	756	3858	730	276	276
1	3399557	3401557	AT4G02100	protein_coding		64	5.33333	60.0444	5.33333	2.73732	0.364111	0	At4g02100 [Source:UniProtKB/TrEMBL;Acc:Q84VX5]	0	8	184	0	16	0
1	3411862	3413862	AT5G38310	protein_coding		54.6667	1.33333	54.6667	1.33333	2.73716	0.371529	0	Putative uncharacterized protein [Source:UniProtKB/TrEMBL;Acc:Q9FKN2]	0	0	164	0	4	0
1	3415474	3417474	AT1G18250	protein_coding	ATLP-1	13.3333	0	13.3333	0	2.73705	0.367644	0	Pathogenesis-related thaumatin superfamily protein [Source:UniProtKB/TrEMBL;Acc:F4IAP1]	40	0	0	0	0	0
1	3418691	3420691	AT3G17465	protein_coding	RPL3B	436.667	10.6667	434.668	10.6667	2.73642	0.372056	0	50S ribosomal protein L3-2, chloroplastic [Source:UniProtKB/Swiss-Prot;Acc:Q9LRN8]	1306	4	0	32	0	0
1	3426468	3428468	AT4G30810	protein_coding	SCPL29	891.333	115.333	548.27	42.978	2.73585	0.105533	0	Serine carboxypeptidase-like 29 [Source:UniProtKB/Swiss-Prot;Acc:Q949Q7]	76	1934	664	106	46	194
1	3429780	3431780	AT1G16705	protein_coding		11.3333	0	11.3333	0	2.73582	0.36784	0	p300/CBP acetyltransferase-related protein-like protein [Source:UniProtKB/TrEMBL;Acc:F4I4I6]	0	34	0	0	0	0
1	3430896	3432896	AT1G52450	protein_coding		510.333	61.3333	499.374	22.5191	2.73474	0.276833	0	F6D8.33 [Source:UniProtKB/TrEMBL;Acc:Q9SSP9]	22	1509	0	100	62	22
1	3443091	3445091	AT1G65520	protein_coding	ECI1	254	54	207.56	23.0651	2.73319	0.225497	0	Enoyl-CoA delta isomerase 1, peroxisomal [Source:UniProtKB/Swiss-Prot;Acc:O04469]	4	92	666	34	100	28
1	3452209	3454209	AT4G00110	protein_coding	GAE3	469.333	29.3333	340.502	28.3392	2.73242	0.289543	0	GAE3 [Source:UniProtKB/TrEMBL;Acc:A0A178V2K1]	225	1142	41	0	2	86
1	3460485	3462485	AT5G11860	protein_coding	SSP5	1165.33	284	1128.44	145.634	2.73222	0.235739	0	At5g11860 [Source:UniProtKB/TrEMBL;Acc:Q9LYI7]	10	64	3422	568	198	86
1	3460635	3462635	AT3G17840	protein_coding	RLK902	152.667	14	88.6742	14	2.73174	0.343491	0	Probable inactive receptor kinase RLK902 [Source:UniProtKB/Swiss-Prot;Acc:Q9LVI6]	66	330	62	0	42	0
1	3464926	3466926	AT3G02930	protein_coding		379.333	45.3333	162.88	16.1795	2.7308	0.212677	0	WEB family protein At3g02930, chloroplastic [Source:UniProtKB/Swiss-Prot;Acc:Q9M8T5]	666	102	370	14	54	68
1	3468546	3470546	AT5G65687	protein_coding		56	7.33333	29.1433	3.71184	2.73065	0.30433	0	Probable sphingolipid transporter spinster homolog 1 [Source:UniProtKB/Swiss-Prot;Acc:Q6NMN6]	98	0	70	12	10	0
1	3471674	3473674	AT5G67270	protein_coding	EB1C	130	0	130	0	2.72879	0.373348	0	EB1C [Source:UniProtKB/TrEMBL;Acc:A0A178UNG3]	0	390	0	0	0	0
1	3476986	3478986	AT5G17560	protein_coding	BOLA4	402	28.6667	163.009	23.8421	2.72811	0.231347	0	Protein BOLA4, chloroplastic/mitochondrial [Source:UniProtKB/Swiss-Prot;Acc:Q9LF68]	616	508	82	0	10	76
1	3483399	3485399	AT4G15570	protein_coding	MAA3	229.333	34	108.593	3.05505	2.72773	0.0896463	0	Probable helicase MAGATAMA 3 [Source:UniProtKB/Swiss-Prot;Acc:B6SFA4]	414	38	236	32	30	40
1	3486502	3488502	AT2G35030	protein_coding	PCMP-E15	21.3333	0	16.5865	0	2.72557	0.371998	0	Pentatricopeptide repeat-containing protein At2g35030, mitochondrial [Source:UniProtKB/Swiss-Prot;Acc:O64766]	54	0	10	0	0	0
1	3492834	3494834	AT5G09590	protein_coding	HSP70-10	1071.33	144	586.338	95.247	2.72358	0.256714	0	Heat shock 70 kDa protein 10, mitochondrial [Source:UniProtKB/Swiss-Prot;Acc:Q9LDZ0]	2126	988	100	108	324	0
1	3493964	3495964	AT2G38080	protein_coding	IRX12	12	0	7.57188	0	2.72123	0.371503	0	Laccase-4 [Source:UniProtKB/Swiss-Prot;Acc:O80434]	26	10	0	0	0	0
1	3497557	3499557	AT2G28340	protein_coding	GATA13	10.6667	0	10.6667	0	2.71949	0.371529	0	Putative GATA transcription factor 13 [Source:UniProtKB/Swiss-Prot;Acc:Q9SKN6]	0	32	0	0	0	0
1	3502465	3504465	AT2G32300	protein_coding	UCC1	10.6667	0	10.6667	0	2.71949	0.371529	0	uclacyanin 1 [Source:TAIR;Acc:AT2G32300]	0	32	0	0	0	0
1	3502666	3504666	AT5G22550	protein_coding		10.6667	0	10.6667	0	2.71949	0.371529	0	Emb [Source:UniProtKB/TrEMBL;Acc:Q9FK84]	0	32	0	0	0	0
1	3505417	3507417	AT2G16440	protein_coding	MCM4	90	0	90	0	2.71826	0.375609	0	DNA replication licensing factor MCM4 [Source:UniProtKB/Swiss-Prot;Acc:Q0WVF5]	0	0	270	0	0	0
1	3513800	3515800	AT1G17270	protein_coding	OFUT5	148.667	12.6667	92.3784	5.81187	2.71732	0.335628	0	O-fucosyltransferase 5 [Source:UniProtKB/Swiss-Prot;Acc:Q84WU0]	128	318	0	14	22	2
1	3525438	3527438	AT5G67160	protein_coding	EPS1	38	0.666667	36.0185	0.666667	2.71663	0.355778	0	Protein ENHANCED PSEUDOMONAS SUSCEPTIBILTY 1 [Source:UniProtKB/Swiss-Prot;Acc:Q9FH97]	110	4	0	0	0	2
1	3529377	3531377	AT1G07420	protein_coding	SMO2-2	101.333	12	59.9592	6.1101	2.71543	0.274249	0	Methylsterol monooxygenase 2-2 [Source:UniProtKB/Swiss-Prot;Acc:Q8VWZ8]	86	6	212	0	16	20
1	3531344	3533344	AT3G27000	protein_coding	ARP2	1010	268	298.376	141.483	2.71478	0.0525319	0	Actin-related protein 2 [Source:UniProtKB/Swiss-Prot;Acc:Q9LSD6]	572	878	1580	516	262	26
1	3534402	3536402	AT3G18580	protein_coding		138	0	138	0	2.71314	0.381567	0	Nucleic acid-binding, OB-fold-like protein [Source:UniProtKB/TrEMBL;Acc:Q9LII1]	0	414	0	0	0	0
1	3549848	3551848	AT4G29890	protein_coding		1263	269.667	1104.56	54.3946	2.71099	0.144046	0	Choline monooxygenase, chloroplastic [Source:UniProtKB/Swiss-Prot;Acc:Q9SZR0]	220	98	3471	172	360	277
1	3553104	3555104	AT5G51180	protein_coding		746.667	74.6667	736.681	50.0178	2.71066	0.268723	0	AT5G51180 protein [Source:UniProtKB/TrEMBL;Acc:Q949V0]	2220	2	18	172	6	46
1	3561841	3563841	AT1G72990	protein_coding	BGAL17	273.333	50.6667	108.212	25.4646	2.71057	0.0855279	0	Beta-galactosidase 17 [Source:UniProtKB/Swiss-Prot;Acc:Q93Z24]	446	300	74	88	62	2
1	3564257	3566257	AT1G74290	protein_coding		49.3333	0.666667	49.3333	0.666667	2.71035	0.376279	0	Alpha/beta-Hydrolases superfamily protein [Source:UniProtKB/TrEMBL;Acc:Q9C914]	0	148	0	0	2	0
1	3569899	3571899	AT3G45720	protein_coding	NPF2.1	6	0	6	0	2.71024	0.373348	0	Protein NRT1/ PTR FAMILY 2.1 [Source:UniProtKB/Swiss-Prot;Acc:Q9M171]	0	0	18	0	0	0
1	3577699	3579699	AT1G67270	protein_coding		105.333	16	27.552	12.2202	2.70999	0.326444	0	Zinc-finger domain of monoamine-oxidase A repressor R1 protein [Source:TAIR;Acc:AT1G67270]	144	120	52	40	8	0
1	3589852	3591852	AT4G19090	protein_coding		278	19.3333	145.588	9.82061	2.70998	0.311342	0	Transmembrane protein, putative (DUF594) [Source:UniProtKB/TrEMBL;Acc:O50072]	342	492	0	32	0	26
1	3591580	3593580	AT3G03330	protein_coding		387	96	191.798	45.7056	2.70975	0.0540554	0	AT3g03330/T21P5_25 [Source:UniProtKB/TrEMBL;Acc:Q8L7U0]	214	177	770	58	187	43
1	3593836	3595836	AT5G55170	protein_coding	SUMO3	9.33333	0	7.42369	0	2.70962	0.373517	0	Small ubiquitin-related modifier 3 [Source:UniProtKB/Swiss-Prot;Acc:Q9FLP5]	0	24	4	0	0	0
1	3595264	3597264	AT1G43245	protein_coding		69.3333	5.33333	42.978	2.66667	2.7093	0.363573	0	SET domain-containing protein [Source:TAIR;Acc:AT1G43245]	0	148	60	8	8	0
1	3597876	3599876	AT5G58470	protein_coding	TAF15B	1841.33	275.667	804.629	114.703	2.70921	0.0899935	0	Transcription initiation factor TFIID subunit 15b [Source:UniProtKB/Swiss-Prot;Acc:Q94KD0]	2166	314	3044	166	156	505
1	3604067	3606067	AT4G14650	protein_coding		12	0	12	0	2.70857	0.37359	0	At4g14650 [Source:UniProtKB/TrEMBL;Acc:Q6NKT4]	36	0	0	0	0	0
1	3606538	3608538	AT4G34810	protein_coding		12	0	12	0	2.70857	0.37359	0	SAUR-like auxin-responsive protein family [Source:TAIR;Acc:AT4G34810]	36	0	0	0	0	0
1	3609501	3611501	AT5G42000	protein_coding		629.333	31.3333	536.371	31.3333	2.70768	0.326786	0	At5g42000 [Source:UniProtKB/TrEMBL;Acc:Q9FHY3]	1702	82	104	0	0	94
1	3610490	3612490	AT4G01395	protein_coding	COG4	154.667	29.3333	63.7948	21.8276	2.70693	0.174173	0	Conserved oligomeric Golgi complex subunit 4 [Source:UniProtKB/Swiss-Prot;Acc:Q8L838]	98	282	84	72	16	0
1	3615233	3617233	AT3G47640	protein_coding	BHLH47	181.333	17.3333	167.528	12.6667	2.70251	0.306941	0	Transcription factor bHLH47 [Source:UniProtKB/Swiss-Prot;Acc:Q9SN74]	516	28	0	42	10	0
1	3622806	3624806	AT4G02660	protein_coding		368.667	16	368.667	8.32666	2.7021	0.369839	0	Beige/BEACH domain ;WD domain, G-beta repeat protein [Source:TAIR;Acc:AT4G02660]	0	1106	0	28	0	20
1	3626759	3628759	AT1G20320	protein_coding		10	0	10	0	2.7016	0.375157	0	F14O10.8 protein [Source:UniProtKB/TrEMBL;Acc:Q9LN24]	0	30	0	0	0	0
1	3636250	3638250	AT2G45550	protein_coding	CYP76C4	10	0	10	0	2.7016	0.375157	0	Cytochrome P450 76C4 [Source:UniProtKB/Swiss-Prot;Acc:O64635]	0	30	0	0	0	0
1	3638835	3640835	AT3G50450	protein_coding	HR1	10	0	10	0	2.7016	0.375157	0	HR1 [Source:UniProtKB/TrEMBL;Acc:A0A178V9M9]	0	30	0	0	0	0
1	3646726	3648726	AT5G35688	protein_coding		10	0	10	0	2.7016	0.375157	0	unknown protein; Ha. [Source:TAIR;Acc:AT5G35688]	0	30	0	0	0	0
1	3654685	3656685	AT5G65160	protein_coding	TPR14	10	0	10	0	2.7016	0.375157	0	At5g65160 [Source:UniProtKB/TrEMBL;Acc:Q9FJQ0]	0	30	0	0	0	0
1	3657610	3659610	AT1G22790	protein_coding		48.6667	2.66667	20.955	2.66667	2.70128	0.363735	0	Low affinity potassium transport system protein [Source:UniProtKB/TrEMBL;Acc:Q8L8X4]	90	34	22	0	8	0
1	3658204	3660204	AT3G59640	protein_coding		466	55.3333	201.465	10.729	2.70024	0.30161	0	Glycine-rich protein [Source:UniProtKB/TrEMBL;Acc:Q9M1A4]	308	866	224	76	50	40
1	3663187	3665187	AT5G05920	protein_coding	DHS	42.6667	0	42.6667	0	2.69953	0.367551	0	Deoxyhypusine synthase [Source:UniProtKB/Swiss-Prot;Acc:Q9FI94]	128	0	0	0	0	0
1	3665832	3667832	AT3G06590	protein_coding	BHLH148	148	10.6667	142.042	10.6667	2.69919	0.363809	0	Transcription factor bHLH148 [Source:UniProtKB/Swiss-Prot;Acc:Q9C8Z9]	0	432	12	0	32	0
1	3675077	3677077	AT5G13920	protein_coding		59.3333	10	41.7985	7.2111	2.69867	0.313519	0	GRF zinc finger / Zinc knuckle protein [Source:TAIR;Acc:AT5G13920]	38	0	140	24	6	0
1	3675691	3677691	AT1G49540	protein_coding	ELP2	57.3333	6.33333	38.7485	5.84047	2.69815	0.274249	0	Elongator protein 2 [Source:UniProtKB/TrEMBL;Acc:F4I1S8]	133	34	5	0	18	1
1	3683568	3685568	AT5G42810	protein_coding	IPK1	70	0	70	0	2.69796	0.380256	0	Inositol-pentakisphosphate 2-kinase [Source:UniProtKB/Swiss-Prot;Acc:Q93YN9]	210	0	0	0	0	0
1	3708282	3710282	AT5G16200	protein_coding		211.333	20.6667	172.883	18.7023	2.69767	0.343909	0	50S ribosomal protein-like protein [Source:UniProtKB/TrEMBL;Acc:Q9LF08]	0	554	80	0	58	4
1	3714134	3716134	AT3G04550	protein_coding	RAF1.2	908.667	156.333	704	41.1272	2.69475	0.0509869	0	Rubisco accumulation factor 1.2, chloroplastic [Source:UniProtKB/Swiss-Prot;Acc:Q9SR19]	281	2314	131	224	163	82
1	3717652	3719652	AT3G45870	protein_coding		126	0	125.001	0	2.69447	0.382228	0	WAT1-related protein At3g45870 [Source:UniProtKB/Swiss-Prot;Acc:Q5PP32]	376	2	0	0	0	0
1	3722138	3724138	AT3G01650	protein_coding	RGLG1	238.667	42.6667	135.771	17.9382	2.69334	0.0509869	0	E3 ubiquitin-protein ligase RGLG1 [Source:UniProtKB/Swiss-Prot;Acc:Q9SS90]	504	156	56	52	68	8
1	3732074	3734074	AT3G19630	protein_coding		446	74.6667	308.409	36.3746	2.69268	0.260059	0	Radical SAM superfamily protein [Source:UniProtKB/TrEMBL;Acc:Q84JV6]	0	1038	300	138	74	12
1	3739931	3741931	AT1G04580	protein_coding	AAO4	11.3333	0	11.3333	0	2.6925	0.376684	0	Benzaldehyde dehydrogenase (NAD(+)) [Source:UniProtKB/Swiss-Prot;Acc:Q7G191]	34	0	0	0	0	0
1	3744777	3746777	AT3G14200	protein_coding		152.667	21.3333	133.698	10.729	2.69206	0.295663	0	Chaperone DnaJ-domain superfamily protein [Source:UniProtKB/TrEMBL;Acc:Q9LJG5]	14	420	24	30	34	0
1	3752213	3754213	AT4G35490	protein_coding	MRPL11	216	12	65.0231	12	2.69071	0.324609	0	At4g35490 [Source:UniProtKB/TrEMBL;Acc:Q9SVW7]	316	238	94	0	0	36
1	3755998	3757998	AT3G61530	protein_coding	KPHMT2	893.333	34	893.333	25.5343	2.69001	0.38722	0	3-methyl-2-oxobutanoate hydroxymethyltransferase 2, mitochondrial [Source:UniProtKB/Swiss-Prot;Acc:Q9M315]	0	0	2680	84	18	0
1	3768799	3770799	AT1G77122	protein_coding		86.3333	0	81.3845	0	2.68998	0.380256	0	At1g77122 [Source:UniProtKB/TrEMBL;Acc:Q56XE2]	249	0	10	0	0	0
1	3776236	3778236	AT5G02710	protein_coding		49.6667	2	49.6667	1.1547	2.68918	0.373348	0	At5g02710 [Source:UniProtKB/TrEMBL;Acc:Q9LZ14]	0	0	149	0	4	2
1	3786038	3788038	AT4G15070	protein_coding		170	6	125.108	6	2.68849	0.371427	0	Cysteine/Histidine-rich C1 domain family protein [Source:UniProtKB/TrEMBL;Acc:O23361]	414	96	0	0	0	18
1	3789887	3791887	AT5G27720	protein_coding	LSM4	688	88.6667	362.626	41.5746	2.68759	0.122674	0	LSM4 [Source:UniProtKB/TrEMBL;Acc:A0A178UIB9]	700	1310	54	16	160	90
1	3793088	3795088	AT1G21480	protein_coding		469.333	52.6667	466.337	30.6014	2.68633	0.340044	0	Exostosin family protein [Source:UniProtKB/TrEMBL;Acc:F4HY10]	0	1402	6	106	52	0
1	3793281	3795281	AT1G25450	protein_coding	KCS5	830	0	830	0	2.68407	0.381159	0	3-ketoacyl-CoA synthase 5 [Source:UniProtKB/Swiss-Prot;Acc:Q9C6L5]	2490	0	0	0	0	0
1	3796667	3798667	AT3G18295	protein_coding		34.6667	0.666667	34.6667	0.666667	2.68304	0.382251	0	At3g18295 [Source:UniProtKB/TrEMBL;Acc:Q9LS61]	0	0	104	0	2	0
1	3803037	3805037	AT2G40080	protein_coding	ELF4	9.33333	0	9.33333	0	2.68207	0.378542	0	Protein EARLY FLOWERING 4 [Source:UniProtKB/Swiss-Prot;Acc:O04211]	0	28	0	0	0	0
1	3805822	3807822	AT5G17150	protein_coding		9.33333	0	9.33333	0	2.68207	0.378542	0	Cystatin/monellin superfamily protein [Source:UniProtKB/TrEMBL;Acc:F4KFM6]	0	28	0	0	0	0
1	3808937	3810937	AT4G19590	protein_coding		54	0	18.5831	0	2.6813	0.386716	0	Chaperone DnaJ-domain superfamily protein [Source:TAIR;Acc:AT4G19590]	80	64	18	0	0	0
1	3816352	3818352	AT2G03820	protein_coding		1042.67	302	894.66	149.804	2.68069	0.156092	0	60S ribosomal export protein NMD3 [Source:UniProtKB/TrEMBL;Acc:Q9SI58]	76	222	2830	570	284	52
1	3819887	3821887	AT4G19450	protein_coding		2849.33	588.667	1412.44	85.2004	2.68018	0.0501612	0	Major facilitator superfamily protein [Source:UniProtKB/TrEMBL;Acc:Q8H132]	2398	660	5490	420	694	652
1	3822088	3824088	AT5G58920	protein_coding		328	43.3333	316.019	29.5372	2.67962	0.285299	0	Homeobox prospero protein [Source:UniProtKB/TrEMBL;Acc:Q8GWJ8]	6	18	960	8	20	102
1	3831563	3833563	AT1G15410	protein_coding		218.333	41.3333	172.573	33.6518	2.67893	0.325358	0	Aspartate-glutamate racemase family [Source:UniProtKB/TrEMBL;Acc:Q9XI28]	0	96	559	108	16	0
1	3836676	3838676	AT1G69230	protein_coding	SP1L2	5.33333	0	5.33333	0	2.6762	0.379448	0	Protein SPIRAL1-like 2 [Source:UniProtKB/Swiss-Prot;Acc:Q9LE54]	0	0	16	0	0	0
1	3836792	3838792	AT5G62940	protein_coding	DOF5.6	5.33333	0	5.33333	0	2.6762	0.379448	0	HCA2 [Source:UniProtKB/TrEMBL;Acc:A0A178UF22]	0	0	16	0	0	0
1	3840071	3842071	AT1G26360	protein_coding	MES13	10.6667	0	10.6667	0	2.6752	0.379448	0	Putative methylesterase 13, chloroplastic [Source:UniProtKB/Swiss-Prot;Acc:F4IE65]	32	0	0	0	0	0
1	3845956	3847956	AT3G21550	protein_coding	DMP2	10.6667	0	10.6667	0	2.6752	0.379448	0	DMP2 [Source:UniProtKB/TrEMBL;Acc:A0A178VDX9]	32	0	0	0	0	0
1	3846220	3848220	AT4G39060	protein_coding		10.6667	0	10.6667	0	2.6752	0.379448	0	BEST Arabidopsis thaliana protein match is: Galactose oxidase/kelch repeat superfamily protein (TAIR:AT4G19250.1); Ha. [Source:TAIR;Acc:AT4G39060]	32	0	0	0	0	0
1	3848201	3850201	AT5G43790	protein_coding	PCMP-E30	74	0	74	0	2.67459	0.382553	0	Pentatricopeptide repeat-containing protein At5g43790 [Source:UniProtKB/Swiss-Prot;Acc:Q9FG85]	0	222	0	0	0	0
1	3852308	3854308	AT4G23730	protein_coding		948.667	206.667	325.073	105.883	2.67429	0.174173	0	Galactose mutarotase-like superfamily protein [Source:TAIR;Acc:AT4G23730]	1482	360	1004	350	270	0
1	3861399	3863399	AT1G17930	protein_coding	MAIN	131.333	12.6667	32.9916	9.82061	2.67373	0.268257	0	Protein MAINTENANCE OF MERISTEMS [Source:UniProtKB/Swiss-Prot;Acc:Q9LMT7]	136	72	186	6	0	32
1	3865984	3867984	AT4G18800	protein_coding	RABA1D	80.6667	0	80.6667	0	2.67062	0.383552	0	RABA1d [Source:UniProtKB/TrEMBL;Acc:A0A178V3A0]	242	0	0	0	0	0
1	3873396	3875396	AT5G19360	protein_coding	CPK34	30.6667	0	30.6667	0	2.67006	0.382429	0	Calcium-dependent protein kinase 34 [Source:UniProtKB/Swiss-Prot;Acc:Q3E9C0]	92	0	0	0	0	0
1	3879391	3881391	AT5G51330	protein_coding	DYAD	14.6667	0	12.7192	0	2.66791	0.372672	0	Protein DYAD [Source:UniProtKB/Swiss-Prot;Acc:Q9FGN8]	0	40	4	0	0	0
1	3891580	3893580	AT4G16955	protein_coding		45	0.333333	45	0.333333	2.66623	0.383833	0	@	0	135	0	0	0	1
1	3904579	3906579	AT1G69180	protein_coding	CRC	10.3333	0	10.3333	0	2.66594	0.380487	0	Transcription factor CRC [Source:UniProtKB/TrEMBL;Acc:Q1PFF1]	31	0	0	0	0	0
1	3913465	3915465	AT3G59820	protein_coding		1081.33	164	568.261	113.496	2.66502	0.0943828	0	LETM1-like protein [Source:UniProtKB/TrEMBL;Acc:F4J9G6]	2150	882	212	12	386	94
1	3919571	3921571	AT3G20015	protein_coding	ASPG2	664	0	662.001	0	2.66319	0.385568	0	Protein ASPARTIC PROTEASE IN GUARD CELL 2 [Source:UniProtKB/Swiss-Prot;Acc:Q9LHE3]	0	4	1988	0	0	0
1	3930701	3932701	AT5G02820	protein_coding	TOP6A	256.667	70.6667	213.667	34.4545	2.66273	0.233536	0	DNA topoisomerase 6 subunit A [Source:UniProtKB/TrEMBL;Acc:A0A178UQD3]	42	44	684	100	110	2
1	3937422	3939422	AT1G49350	protein_coding		211	28.6667	176.529	16.7465	2.6626	0.299464	0	PfkB-like carbohydrate kinase family protein [Source:UniProtKB/TrEMBL;Acc:Q94AT3]	29	40	564	28	0	58
1	3940459	3942459	AT1G52191	protein_coding		8.66667	0	8.66667	0	2.66037	0.381567	0	Thioesterase superfamily protein [Source:UniProtKB/TrEMBL;Acc:B3H4T3]	0	26	0	0	0	0
1	3944584	3946584	AT2G20870	protein_coding		8.66667	0	8.66667	0	2.66037	0.381567	0	At2g20870 [Source:UniProtKB/TrEMBL;Acc:A6QRC7]	0	26	0	0	0	0
1	3947714	3949714	AT5G48310	protein_coding		8.66667	0	8.66667	0	2.66037	0.381567	0	Portal protein [Source:UniProtKB/TrEMBL;Acc:Q9LK83]	0	26	0	0	0	0
1	3950459	3952459	AT3G04181	protein_coding		101.333	0	101.333	0	2.6589	0.386609	0	unknown protein; FUNCTIONS IN: molecular_function unknown; INVOLVED IN: biological_process unknown; LOCATED IN: cellular_component unknown; Ha. [Source:TAIR;Acc:AT3G04181]	0	0	304	0	0	0
1	3956284	3958284	AT1G23040	protein_coding		282.667	56	225.345	51.0816	2.65852	0.341075	0	At1g23040 [Source:UniProtKB/TrEMBL;Acc:O23120]	120	0	728	158	10	0
1	3966479	3968479	AT5G39250	protein_coding		362	6	360.002	6	2.65835	0.391747	0	F-box protein At5g39250 [Source:UniProtKB/Swiss-Prot;Acc:Q9FL82]	1082	4	0	0	0	18
1	3970911	3972911	AT4G13270	protein_coding		187	22	97.4389	14	2.65634	0.316481	0	At4g13270 [Source:UniProtKB/TrEMBL;Acc:Q52K84]	328	233	0	48	18	0
1	3972294	3974294	AT5G14990	protein_coding		10	0	10	0	2.65629	0.382251	0	WPP domain associated protein [Source:UniProtKB/TrEMBL;Acc:Q9LFQ6]	30	0	0	0	0	0
1	3974607	3976607	AT5G15290	protein_coding	CASP5	10	0	10	0	2.65629	0.382251	0	Casparian strip membrane protein 5 [Source:UniProtKB/Swiss-Prot;Acc:Q9LXF3]	30	0	0	0	0	0
1	3978237	3980237	AT2G39990	protein_coding	TIF3F1	1251.33	178.667	700.355	53.1957	2.65498	0.0899935	0	Eukaryotic translation initiation factor 3 subunit F [Source:UniProtKB/Swiss-Prot;Acc:O04202]	1264	2458	32	278	96	162
1	3980079	3982079	AT1G69540	protein_coding	AGL94	18.6667	0	18.6667	0	2.65458	0.386521	0	AGAMOUS-like 94 [Source:TAIR;Acc:AT1G69540]	0	0	56	0	0	0
1	3980200	3982200	AT1G15710	protein_coding	TYRAAT2	699.333	72.6667	692.345	44.0051	2.65451	0.343243	0	Arogenate dehydrogenase 2, chloroplastic [Source:UniProtKB/Swiss-Prot;Acc:Q9LMR3]	2084	14	0	66	152	0
1	3986290	3988290	AT1G47380	protein_coding		127.333	18	71.9475	3.05505	2.65401	0.0749399	0	Probable protein phosphatase 2C 12 [Source:UniProtKB/Swiss-Prot;Acc:Q9FX08]	264	98	20	24	14	16
1	3992613	3994613	AT5G14080	protein_coding		605.333	79.3333	338.879	62.2075	2.65395	0.326444	0	Pentatricopeptide repeat-containing protein At5g14080 [Source:UniProtKB/Swiss-Prot;Acc:Q9FMU2]	644	1172	0	202	36	0
1	3994285	3996285	AT1G69020	protein_coding		35.6667	0	19.0292	0	2.65194	0.38722	0	Prolyl oligopeptidase family protein [Source:TAIR;Acc:AT1G69020]	0	65	42	0	0	0
1	3998189	4000189	AT1G04520	protein_coding	CRRSP3	112.667	3.33333	69.6691	3.33333	2.65116	0.355975	0	Cysteine-rich repeat secretory protein 3 [Source:UniProtKB/Swiss-Prot;Acc:Q6NM73]	240	98	0	0	0	10
1	4000195	4002195	AT3G07580	protein_coding		96	6	90.0666	6	2.65113	0.381424	0	At3g07580 [Source:UniProtKB/TrEMBL;Acc:Q6NME2]	276	0	12	0	18	0
1	4002923	4004923	AT4G15230	protein_coding	ABCG30	292.667	82	138.835	37.0405	2.64879	0.0792323	0	ABC transporter G family member 30 [Source:UniProtKB/Swiss-Prot;Acc:Q8GZ52]	224	94	560	138	96	12
1	4009445	4011445	AT3G12820	protein_coding	AtMYB10	8.33333	0	8.33333	0	2.64868	0.383833	0	Transcription factor MYB10 [Source:UniProtKB/Swiss-Prot;Acc:Q9LTV4]	0	25	0	0	0	0
1	4009757	4011757	AT5G56120	protein_coding		8.33333	0	8.33333	0	2.64868	0.383833	0	At5g56120 [Source:UniProtKB/TrEMBL;Acc:Q6NPP2]	0	25	0	0	0	0
1	4013688	4015688	AT5G42670	protein_coding		24.6667	1.33333	15.0702	1.33333	2.64694	0.341061	0	Agenet domain-containing protein [Source:TAIR;Acc:AT5G42670]	0	22	52	0	0	4
1	4013870	4015870	AT5G41940	protein_coding		154.667	23.3333	64.4602	5.4569	2.64596	0.15886	0	GTPase activator protein of Rab-like small GTPases-like protein [Source:UniProtKB/TrEMBL;Acc:Q67YN2]	226	26	212	20	16	34
1	4019904	4021904	AT1G35680	protein_coding	RPL21	417.333	40	396.455	7.57188	2.64558	0.199079	0	50S ribosomal protein L21, chloroplastic [Source:UniProtKB/Swiss-Prot;Acc:P51412]	1210	38	4	28	38	54
1	4027643	4029643	AT1G26470	protein_coding		297.333	70	85.3568	44.2869	2.64515	0.22072	0	Chromatin modification-like protein [Source:UniProtKB/TrEMBL;Acc:Q9FZD2]	254	176	462	152	58	0
1	4033155	4035155	AT3G49550	protein_coding		58	0	58	0	2.64439	0.397756	0	At3g49550 [Source:UniProtKB/TrEMBL;Acc:Q9SCK4]	174	0	0	0	0	0
1	4042925	4044925	AT5G04260	protein_coding	WCRKC2	143.333	0.666667	143.333	0.666667	2.64193	0.397403	0	Thioredoxin-like 3-2, chloroplastic [Source:UniProtKB/Swiss-Prot;Acc:Q8VZT6]	0	430	0	0	2	0
1	4048139	4050139	AT1G16350	protein_coding		158.667	38.6667	70.1079	16.5865	2.64088	0.112917	0	Inosine-5'-monophosphate dehydrogenase 2 [Source:UniProtKB/Swiss-Prot;Acc:Q9SA34]	210	20	246	50	60	6
1	4052871	4054871	AT1G69030	protein_coding		932	128	714.561	23.4379	2.63861	0.121207	0	BSD domain-containing protein [Source:UniProtKB/TrEMBL;Acc:F4I0I6]	2340	440	16	136	164	84
1	4055165	4057165	AT3G02690	protein_coding		1420.33	220	1333.35	124.134	2.63698	0.200028	0	WAT1-related protein At3g02690, chloroplastic [Source:UniProtKB/Swiss-Prot;Acc:Q93V85]	4087	76	98	434	222	4
1	4062549	4064549	AT2G02850	protein_coding	ARPN	8	0	8	0	2.63633	0.386716	0	Basic blue protein [Source:UniProtKB/Swiss-Prot;Acc:Q8LG89]	0	24	0	0	0	0
1	4065344	4067344	AT3G18200	protein_coding		8	0	8	0	2.63633	0.386716	0	WAT1-related protein At3g18200 [Source:UniProtKB/Swiss-Prot;Acc:Q9LV20]	0	24	0	0	0	0
1	4071741	4073741	AT3G57430	protein_coding	PCMP-H81	84	6	7.2111	6	2.63578	0.311678	0	Pentatricopeptide repeat-containing protein At3g57430, chloroplastic [Source:UniProtKB/Swiss-Prot;Acc:Q7Y211]	74	98	80	0	0	18
1	4075226	4077226	AT1G72720	protein_coding		4.66667	0	4.66667	0	2.63561	0.386716	0	At1g72720 [Source:UniProtKB/TrEMBL;Acc:Q9CAI6]	0	0	14	0	0	0
1	4089857	4091857	AT5G06250	protein_coding		4.66667	0	4.66667	0	2.63561	0.386716	0	DPA4 [Source:UniProtKB/TrEMBL;Acc:A0A178UF66]	0	0	14	0	0	0
1	4094246	4096246	AT4G09880	protein_coding		8	0	6.1101	0	2.6356	0.386716	0	Uncharacterized protein AT4g09880 [Source:UniProtKB/TrEMBL;Acc:Q9M0N6]	20	0	4	0	0	0
1	4104223	4106223	AT1G35230	protein_coding	AGP5	295.333	40	120.667	20	2.63529	0.327901	0	Classical arabinogalactan protein 5 [Source:UniProtKB/Swiss-Prot;Acc:Q8LCE4]	54	416	416	0	60	60
1	4117594	4119594	AT4G11640	protein_coding	SR	176.667	25.3333	134.205	6.9602	2.6342	0.281315	0	Serine racemase [Source:UniProtKB/Swiss-Prot;Acc:Q2PGG3]	0	440	90	38	24	14
1	4136513	4138513	AT5G38220	protein_coding		447.333	82.6667	275.614	26.2636	2.63368	0.186336	0	Alpha/beta-Hydrolases superfamily protein [Source:UniProtKB/TrEMBL;Acc:Q9FF34]	84	270	988	96	32	120
1	4139463	4141463	AT4G27900	protein_coding		312.667	41.6667	166.855	32.9157	2.63317	0.319547	0	CCT motif family protein [Source:UniProtKB/TrEMBL;Acc:Q9SUE8]	368	570	0	16	107	2
1	4143666	4145666	AT1G54740	protein_coding		502	92	216.576	66.0908	2.63109	0.093891	0	Protein of unknown function (DUF3049) [Source:TAIR;Acc:AT1G54740]	898	456	152	32	224	20
1	4146976	4148976	AT3G59340	protein_coding		26	0	26	0	2.63072	0.391921	0	Solute carrier family 35 protein (DUF914) [Source:UniProtKB/TrEMBL;Acc:A0A1I9LLD6]	0	0	78	0	0	0
1	4152641	4154641	AT2G17300	protein_coding		50.6667	0	30.0518	0	2.63069	0.398199	0	At2g17300 [Source:UniProtKB/TrEMBL;Acc:Q6NLF1]	104	48	0	0	0	0
1	4158244	4160244	AT5G24980	protein_coding		66.6667	13.3333	32.0902	7.05534	2.62967	0.30433	0	At5g24980 [Source:UniProtKB/TrEMBL;Acc:Q6NQ43]	4	86	110	16	24	0
1	4180797	4182797	AT4G01935	protein_coding		110	0	110	0	2.62296	0.399155	0	unknown protein; FUNCTIONS IN: molecular_function unknown; INVOLVED IN: biological_process unknown; LOCATED IN: chloroplast; Ha. [Source:TAIR;Acc:AT4G01935]	0	330	0	0	0	0
1	4185247	4187247	AT3G48720	protein_coding		221.333	36.6667	186.806	16.5059	2.62013	0.238367	0	HXXXD-type acyl-transferase family protein [Source:UniProtKB/TrEMBL;Acc:Q9SMM7]	58	12	594	12	30	68
1	4193420	4195420	AT1G11200	protein_coding		194	5.33333	176.307	5.33333	2.61944	0.39861	0	Protein of unknown function (DUF300) [Source:TAIR;Acc:AT1G11200]	0	36	546	0	0	16
1	4196396	4198396	AT4G23400	protein_coding	PIP1-5	1771.33	528.667	1512.69	210.809	2.61792	0.140453	0	PIP1D [Source:UniProtKB/TrEMBL;Acc:A0A178V129]	202	316	4796	888	540	158
1	4197351	4199351	AT3G01080	protein_coding	WRKY58	199.333	17.3333	134.196	4.66667	2.61686	0.325364	0	WRKY DNA-binding protein 58 [Source:UniProtKB/TrEMBL;Acc:A0A1I9LLS8]	458	132	8	10	16	26
1	4199864	4201864	AT1G22180	protein_coding		457.667	117.333	325.902	49.6566	2.61608	0.225003	0	F16L1.9 protein [Source:UniProtKB/TrEMBL;Acc:Q9LM14]	200	68	1105	96	212	44
1	4207967	4209967	AT5G07080	protein_coding		40.6667	0	40.6667	0	2.61585	0.395562	0	HXXXD-type acyl-transferase family protein [Source:UniProtKB/TrEMBL;Acc:Q9LYQ7]	122	0	0	0	0	0
1	4216412	4218412	AT1G71750	protein_coding	HGPT	334.667	26.6667	334.667	16.2207	2.61544	0.381159	0	Hypoxanthine phosphoribosyltransferase [Source:UniProtKB/TrEMBL;Acc:F4IA25]	0	1004	0	24	56	0
1	4219044	4221044	AT1G12700	protein_coding		112	26	72.2311	22.1209	2.61471	0.3127	0	ATP binding;nucleic acid binding;helicases [Source:TAIR;Acc:AT1G12700]	6	80	250	70	8	0
1	4220795	4222795	AT2G03780	protein_coding		442	69.3333	378.24	17.5246	2.61346	0.149877	0	At2g03780 [Source:UniProtKB/TrEMBL;Acc:Q8GZ75]	118	1196	12	102	64	42
1	4222030	4224030	AT1G69588	protein_coding	CLE45	8.66667	0	8.66667	0	2.61282	0.391747	0	CLAVATA3/ESR (CLE)-related protein 45 [Source:UniProtKB/Swiss-Prot;Acc:Q6IWA9]	26	0	0	0	0	0
1	4227841	4229841	AT4G34510	protein_coding	KCS17	8.66667	0	8.66667	0	2.61282	0.391747	0	3-ketoacyl-CoA synthase [Source:UniProtKB/TrEMBL;Acc:A0A178UZI2]	26	0	0	0	0	0
1	4237779	4239779	AT5G52630	protein_coding	PCMP-H52	14.6667	0	10.0885	0	2.61259	0.397942	0	Putative pentatricopeptide repeat-containing protein At5g52630 [Source:UniProtKB/Swiss-Prot;Acc:Q9LTF4]	0	34	10	0	0	0
1	4242131	4244131	AT5G67080	protein_coding	MAPKKK19	288	40	277.029	19.6977	2.61253	0.281315	0	Mitogen-activated protein kinase kinase kinase 19 [Source:UniProtKB/TrEMBL;Acc:Q9FHA5]	842	4	18	50	68	2
1	4242904	4244904	AT2G26360	protein_coding		84	7	57.0993	5.1316	2.61176	0.383008	0	Mitochondrial substrate carrier family protein [Source:UniProtKB/TrEMBL;Acc:F4IUJ2]	193	59	0	4	17	0
1	4249945	4251945	AT5G19930	protein_coding	PGR	322.667	45.3333	311.693	22.0404	2.61126	0.264399	0	Protein PGR [Source:UniProtKB/Swiss-Prot;Acc:Q0WP96]	946	4	18	74	60	2
1	4258300	4260300	AT3G54650	protein_coding	FBL17	257.333	65.3333	146.362	21.6744	2.60946	0.142396	0	F-box/LRR-repeat protein 17 [Source:UniProtKB/Swiss-Prot;Acc:Q8W104]	116	106	550	106	58	32
1	4259783	4261783	AT1G74000	protein_coding	SSL11	7.33333	0	7.33333	0	2.60942	0.392088	0	Protein STRICTOSIDINE SYNTHASE-LIKE 11 [Source:UniProtKB/Swiss-Prot;Acc:P92976]	0	22	0	0	0	0
1	4264156	4266156	AT1G76430	protein_coding	PHT1-9	7.33333	0	7.33333	0	2.60942	0.392088	0	Putative phosphate transporter [Source:UniProtKB/TrEMBL;Acc:Q0WRM8]	0	22	0	0	0	0
1	4267939	4269939	AT3G24514	protein_coding		7.33333	0	7.33333	0	2.60942	0.392088	0	@	0	22	0	0	0	0
1	4269907	4271907	AT5G10610	protein_coding	CYP81K1	279.667	32.3333	128.888	14.24	2.60923	0.156387	0	Cytochrome P450, family 81, subfamily K, polypeptide 1 [Source:UniProtKB/TrEMBL;Acc:Q9LXB3]	402	415	22	44	4	49
1	4273531	4275531	AT1G55150	protein_coding		324	79.3333	149.055	43.7163	2.6058	0.0984465	0	DEA(D/H)-box RNA helicase family protein [Source:TAIR;Acc:AT1G55150]	32	522	418	166	46	26
1	4281794	4283794	AT2G04160	protein_coding	AIR3	246.667	46	165.055	24.8462	2.60276	0.130385	0	Subtilisin-like protease SBT5.3 [Source:UniProtKB/Swiss-Prot;Acc:Q9ZSP5]	574	120	46	88	48	2
1	4304907	4306907	AT1G06980	protein_coding		103.333	2	103.333	2	2.60177	0.398115	0	6,7-dimethyl-8-ribityllumazine synthase [Source:UniProtKB/TrEMBL;Acc:Q9LMJ2]	310	0	0	6	0	0
1	4322265	4324265	AT1G49890	protein_coding	QWRF2	132	28	108.885	12.7017	2.59946	0.323629	0	QWRF motif-containing protein 2 [Source:UniProtKB/Swiss-Prot;Acc:Q94AI1]	0	48	348	50	28	6
1	4325312	4327312	AT3G03920	protein_coding		297.333	34.6667	171.872	15.857	2.59868	0.221299	0	Putative H/ACA ribonucleoprotein complex subunit 1-like protein 1 [Source:UniProtKB/Swiss-Prot;Acc:Q8VZT0]	285	601	6	57	4	43
1	4327581	4329581	AT5G11470	protein_coding		588	84.6667	525.016	61.9928	2.59823	0.198554	0	bromo-adjacent homology (BAH) domain-containing protein [Source:TAIR;Acc:AT5G11470]	1638	70	56	12	208	34
1	4333541	4335541	AT4G24940	protein_coding	SAE1A	992.667	276	850.186	158.207	2.5981	0.299601	0	SUMO-activating enzyme subunit 1A [Source:UniProtKB/Swiss-Prot;Acc:Q8VY78]	232	56	2690	280	548	0
1	4341263	4343263	AT4G33100	protein_coding		127.667	19.3333	68.863	13.776	2.59664	0.266636	0	Uncharacterized protein At4g33100 [Source:UniProtKB/Swiss-Prot;Acc:Q9SMZ9]	242	137	4	46	12	0
1	4347171	4349171	AT2G03750	protein_coding	SOT11	472	142	289.014	56.7098	2.59607	0.0846471	0	Sulfotransferase [Source:UniProtKB/TrEMBL;Acc:A0A178VL58]	126	244	1046	226	166	34
1	4347498	4349498	AT1G16030	protein_coding	HSP70-5	154	6	100.18	6	2.5957	0.408452	0	Hsp70b [Source:UniProtKB/TrEMBL;Acc:A0A178W9N7]	0	120	342	0	18	0
1	4350019	4352019	AT3G56970	protein_coding	ORG2	78	0	78	0	2.5953	0.407	0	Transcription factor ORG2 [Source:UniProtKB/Swiss-Prot;Acc:Q9M1K1]	0	234	0	0	0	0
1	4352842	4354842	AT1G22900	protein_coding	DIR11	9.33333	0	9.33333	0	2.59492	0.397942	0	Dirigent protein 11 [Source:UniProtKB/Swiss-Prot;Acc:Q67YM6]	0	0	28	0	0	0
1	4357894	4359894	AT2G44800	protein_coding		7	0	7	0	2.5947	0.396241	0	2-oxoglutarate (2OG) and Fe(II)-dependent oxygenase superfamily protein [Source:UniProtKB/TrEMBL;Acc:F4IV21]	0	21	0	0	0	0
1	4364414	4366414	AT5G13430	protein_coding	UCR1-1	339.333	35.3333	248.463	7.68838	2.59401	0.2077	0	Cytochrome b-c1 complex subunit Rieske-1, mitochondrial [Source:UniProtKB/Swiss-Prot;Acc:Q94JS0]	824	192	2	32	24	50
1	4366256	4368256	AT5G60270	protein_coding	LECRK17	1328	196.667	1166.13	67.7676	2.59245	0.173008	0	L-type lectin-domain containing receptor kinase I.7 [Source:UniProtKB/Swiss-Prot;Acc:Q9LSS0]	3660	192	132	160	328	102
1	4373205	4375205	AT5G16320	protein_coding	FRL1	8	0	7.02377	0	2.59203	0.396876	0	FRIGIDA-like protein 1 [Source:UniProtKB/Swiss-Prot;Acc:Q9FFF1]	22	2	0	0	0	0
1	4378607	4380607	AT2G26860	protein_coding		416.667	56.6667	383.008	45.2008	2.59097	0.298642	0	FBD-associated F-box protein At2g26860 [Source:UniProtKB/Swiss-Prot;Acc:Q84X02]	1182	62	6	146	24	0
1	4380764	4382764	AT1G16070	protein_coding	TULP8	24	0	24	0	2.59055	0.399155	0	TLP8 [Source:UniProtKB/TrEMBL;Acc:A0A178WHW0]	0	72	0	0	0	0
1	4388678	4390678	AT5G45550	protein_coding	MOB1A	719.333	189.333	295.297	105.131	2.58985	0.151859	0	MOB1-like protein [Source:UniProtKB/TrEMBL;Acc:A0A178UCG9]	150	1140	868	368	196	4
1	4390671	4392671	AT4G20270	protein_coding	BAM3	394.667	39.3333	394.667	20.6667	2.58938	0.387353	0	Leucine-rich repeat receptor-like serine/threonine-protein kinase BAM3 [Source:UniProtKB/Swiss-Prot;Acc:O65440]	0	1184	0	70	48	0
1	4393398	4395398	AT3G53340	protein_coding	NFYB10	604.667	122.333	387.295	93.6346	2.58855	0.186761	0	Nuclear transcription factor Y subunit B-10 [Source:UniProtKB/Swiss-Prot;Acc:Q67XJ2]	1335	16	463	309	42	16
1	4397193	4399193	AT2G19880	protein_coding		114	22	58.5263	8.32666	2.58787	0.110664	0	Nucleotide-diphospho-sugar transferases superfamily protein [Source:TAIR;Acc:AT2G19880]	80	228	34	34	26	6
1	4404669	4406669	AT4G09780	protein_coding		8	0	8	0	2.58758	0.39761	0	TRAF-like family protein [Source:UniProtKB/TrEMBL;Acc:F4JKT0]	24	0	0	0	0	0
1	4415315	4417315	AT5G24110	protein_coding	WRKY30	5.33333	0	2.66667	0	2.58664	0.397769	0	Probable WRKY transcription factor 30 [Source:UniProtKB/Swiss-Prot;Acc:Q9FL62]	8	0	8	0	0	0
1	4428718	4430718	AT4G01090	protein_coding		565.333	94.6667	292.338	19.3678	2.58659	0.055915	0	AT4G01090 protein [Source:UniProtKB/TrEMBL;Acc:Q9M155]	270	1150	276	116	56	112
1	4432605	4434605	AT4G21323	protein_coding		85.3333	0	85.3333	0	2.5862	0.402613	0	Subtilase family protein [Source:TAIR;Acc:AT4G21323]	0	0	256	0	0	0
1	4438588	4440588	AT2G19130	protein_coding		1343.33	351.333	926.395	35.2956	2.58507	0.0946959	0	G-type lectin S-receptor-like serine/threonine-protein kinase At2g19130 [Source:UniProtKB/Swiss-Prot;Acc:O64477]	312	526	3192	410	356	288
1	4442954	4444954	AT3G07000	protein_coding		143.333	11.3333	143.333	3.52767	2.58339	0.367551	0	At3g07000 [Source:UniProtKB/TrEMBL;Acc:Q9M8Z9]	430	0	0	10	18	6
1	4446412	4448412	AT3G18980	protein_coding	ETP1	528	76.6667	387.888	24.2304	2.57944	0.150879	0	F-box protein ETP1 [Source:UniProtKB/Swiss-Prot;Acc:Q9LJ68]	1286	292	6	124	62	44
1	4446593	4448593	AT1G21650	protein_coding	SECA2	334.667	43.3333	217.514	17.901	2.57907	0.148649	0	Protein translocase subunit SecA [Source:UniProtKB/TrEMBL;Acc:F4HY36]	168	766	70	8	56	66
1	4449050	4451050	AT2G27010	protein_coding	CYP705A9	6.66667	0	6.66667	0	2.57903	0.398115	0	Cytochrome P450, family 705, subfamily A, polypeptide 9 [Source:UniProtKB/TrEMBL;Acc:Q9ZVD6]	0	20	0	0	0	0
1	4451204	4453204	AT4G30180	protein_coding	BHLH146	6.66667	0	6.66667	0	2.57903	0.398115	0	Transcription factor bHLH146 [Source:UniProtKB/Swiss-Prot;Acc:Q9SUM5]	0	20	0	0	0	0
1	4458084	4460084	AT4G25210	protein_coding	GEBPL	1439.33	175.333	680.202	132.888	2.57776	0.20724	0	GLABROUS1 enhancer-binding protein-like [Source:UniProtKB/Swiss-Prot;Acc:Q9SB42]	2264	90	1964	22	64	440
1	4460738	4462738	AT1G11190	protein_coding	ENDO1	38	0.666667	38	0.666667	2.57711	0.403747	0	ENDO1 [Source:UniProtKB/TrEMBL;Acc:A0A178WKD4]	114	0	0	2	0	0
1	4466094	4468094	AT1G08465	protein_coding	YAB2	206	22.6667	130.91	9.68389	2.57674	0.207198	0	Putative axial regulator YABBY 2 [Source:UniProtKB/Swiss-Prot;Acc:Q9XFB0]	134	460	24	14	12	42
1	4472319	4474319	AT5G46100	protein_coding		44	0	44	0	2.57424	0.405116	0	Pentatricopeptide repeat-containing protein At5g46100 [Source:UniProtKB/Swiss-Prot;Acc:Q9FNL2]	132	0	0	0	0	0
1	4479326	4481326	AT1G53470	protein_coding	MSL4	69.3333	0	69.3333	0	2.5741	0.4099	0	Mechanosensitive ion channel protein 4 [Source:UniProtKB/Swiss-Prot;Acc:Q9LPG3]	0	0	208	0	0	0
1	4483584	4485584	AT5G08580	protein_coding		257	23	250.528	19.1398	2.57375	0.364111	0	Calcium-binding EF hand family protein [Source:UniProtKB/TrEMBL;Acc:Q9FNN0]	758	0	13	0	61	8
1	4491627	4493627	AT1G63390	protein_coding		178	9.33333	107.685	9.33333	2.57373	0.394566	0	Putative flavin-containing monooxygenase FMO GS-OX-like 11 [Source:UniProtKB/Swiss-Prot;Acc:Q9SH25]	0	372	162	0	0	28
1	4497764	4499764	AT1G19580	protein_coding	GAMMACA1	1214.67	218.667	890.236	109.723	2.57331	0.323744	0	GAMMA CA1 [Source:UniProtKB/TrEMBL;Acc:A0A178WHZ1]	2	2950	692	312	344	0
1	4502609	4504609	AT2G44210	protein_coding		3296	1005.33	2059.67	499.168	2.57295	0.159324	0	AT2G44210 protein [Source:UniProtKB/TrEMBL;Acc:B9DGK6]	1992	564	7332	1814	1108	94
1	4513010	4515010	AT3G16500	protein_coding	IAA26	454.667	118.667	312.103	27.2845	2.57251	0.110343	0	Auxin-responsive protein IAA26 [Source:UniProtKB/Swiss-Prot;Acc:Q8LAL2]	226	66	1072	102	172	82
1	4514589	4516589	AT5G64490	protein_coding	APUM26	126	23.3333	63.0026	18.415	2.56924	0.320731	0	Pumilio homolog 26 [Source:UniProtKB/Swiss-Prot;Acc:Q9FGE7]	0	188	190	60	2	8
1	4529222	4531222	AT2G38695	protein_coding		124	30	88.7543	14.0475	2.56645	0.320358	0	unknown protein; Ha. [Source:TAIR;Acc:AT2G38695]	0	76	296	46	42	2
1	4541168	4543168	AT1G19970	protein_coding		245.667	31.3333	192.403	30.3388	2.56517	0.401811	0	ER lumen protein retaining receptor family protein [Source:UniProtKB/TrEMBL;Acc:F4HR00]	0	112	625	2	92	0
1	4546388	4548388	AT2G27020	protein_coding	PAG1	1479.33	481.333	1006.47	226.175	2.5642	0.105298	0	20S proteasome alpha subunit G1 [Source:TAIR;Acc:AT2G27020]	502	444	3492	850	524	70
1	4555878	4557878	AT5G04270	protein_coding		161.333	31	149.494	28.0535	2.56333	0.377867	0	DHHC-type zinc finger family protein [Source:TAIR;Acc:AT5G04270]	0	24	460	6	87	0
1	4566792	4568792	AT4G40070	protein_coding	ATL32	131.333	0	131.333	0	2.56195	0.408689	0	RING-H2 finger protein ATL32 [Source:UniProtKB/Swiss-Prot;Acc:Q8W571]	394	0	0	0	0	0
1	4566935	4568935	AT1G79710	protein_coding		134.667	16.6667	132.667	14.7121	2.56103	0.357063	0	Probable folate-biopterin transporter 3 [Source:UniProtKB/Swiss-Prot;Acc:Q9SQN2]	2	400	2	46	4	0
1	4570229	4572229	AT4G00270	protein_coding	GEBP	327.333	88	168.009	66.0101	2.56019	0.151287	0	GLABROUS1 enhancer-binding protein [Source:UniProtKB/Swiss-Prot;Acc:Q9ASZ1]	240	90	652	20	220	24
1	4575658	4577658	AT5G64250	protein_coding		1217.33	309.667	640.526	120.665	2.5595	0.1938	0	2-nitropropane dioxygenase-like protein [Source:UniProtKB/TrEMBL;Acc:Q9FMG0]	1456	8	2188	405	454	70
1	4577101	4579101	AT5G05085	protein_coding		6.66667	0	5.696	0	2.55899	0.403236	0	Transmembrane protein [Source:UniProtKB/TrEMBL;Acc:A0A1R7T3C4]	18	0	2	0	0	0
1	4587661	4589661	AT1G12410	protein_coding	CLPR2	677.333	122.667	489.348	47.754	2.55823	0.0870496	0	ATP-dependent Clp protease proteolytic subunit-related protein 2, chloroplastic [Source:UniProtKB/Swiss-Prot;Acc:Q9XJ36]	338	1642	52	218	80	70
1	4600235	4602235	AT5G44930	protein_coding	ARAD2	256.333	25.3333	113.211	11.6237	2.55584	0.305999	0	Probable arabinosyltransferase ARAD2 [Source:UniProtKB/Swiss-Prot;Acc:Q9FLA5]	480	175	114	28	4	44
1	4609762	4611762	AT4G16141	protein_coding		175.333	50.6667	90.953	40.7322	2.55541	0.170964	0	GATA type zinc finger transcription factor family protein [Source:UniProtKB/TrEMBL;Acc:Q8GW81]	44	132	350	132	14	6
1	4614282	4616282	AT2G26000	protein_coding	BRIZ2	477.333	128	234.192	85.5648	2.55471	0.164712	0	At2g26000 [Source:UniProtKB/TrEMBL;Acc:O80996]	24	602	806	60	298	26
1	4614767	4616767	AT2G25250	protein_coding		383.333	83.3333	214.552	24.6667	2.54848	0.279933	0	At2g25250 [Source:UniProtKB/TrEMBL;Acc:Q9SIR8]	408	0	742	108	108	34
1	4620585	4622585	AT5G40200	protein_coding	DEGP9	213.333	42	142.428	26.1534	2.54848	0.227427	0	Protease Do-like 9 [Source:UniProtKB/Swiss-Prot;Acc:Q9FL12]	80	498	62	36	90	0
1	4623081	4625081	AT3G04960	protein_coding		196	37.3333	144.531	2.90593	2.54823	0.292359	0	Trichohyalin, putative (DUF3444) [Source:UniProtKB/TrEMBL;Acc:F4J631]	110	0	478	42	32	38
1	4632299	4634299	AT3G44740	protein_coding		806	224.667	553.783	40.3375	2.54819	0.0962634	0	Class II aaRS and biotin synthetases superfamily protein [Source:UniProtKB/TrEMBL;Acc:F4J376]	304	202	1912	264	266	144
1	4634129	4636129	AT4G30440	protein_coding	GAE1	1663.33	538.667	1192.41	310.609	2.54734	0.163875	0	GAE1 [Source:UniProtKB/TrEMBL;Acc:A0A384LBP5]	122	858	4010	1122	432	62
1	4635805	4637805	AT5G65780	protein_coding	ATBCAT-5	372	21.6667	370.002	13.6667	2.54605	0.348708	0	Branched-chain amino acid aminotransferase 5 / branched-chain amino acid transaminase 5 (BCAT5) [Source:UniProtKB/TrEMBL;Acc:F4JXK3]	1112	0	4	8	8	49
1	4637330	4639330	AT2G28790	protein_coding		56.6667	0	56.6667	0	2.5452	0.41336	0	Pathogenesis-related thaumatin superfamily protein [Source:TAIR;Acc:AT2G28790]	0	170	0	0	0	0
1	4640912	4642912	AT5G03920	protein_coding		6	0	6	0	2.54436	0.40708	0	unknown protein; BEST Arabidopsis thaliana protein match is: unknown protein (TAIR:AT5G03930.1); Ha. [Source:TAIR;Acc:AT5G03920]	0	18	0	0	0	0
1	4643290	4645290	AT5G40510	protein_coding		6	0	6	0	2.54436	0.40708	0	Sucrase/ferredoxin-like family protein [Source:TAIR;Acc:AT5G40510]	0	18	0	0	0	0
1	4646045	4648045	AT5G57420	protein_coding	IAA33	6	0	6	0	2.54436	0.40708	0	Auxin-responsive protein IAA33 [Source:UniProtKB/Swiss-Prot;Acc:Q9FKM7]	0	18	0	0	0	0
1	4659778	4661778	AT1G73065	protein_coding		7	0	7	0	2.54405	0.40716	0	@	21	0	0	0	0	0
1	4661725	4663725	AT3G47340	protein_coding	ASN1	2307.33	260.333	1186.09	93.0454	2.54274	0.206477	0	DIN6 [Source:UniProtKB/TrEMBL;Acc:A0A178VBT4]	2864	4026	32	84	297	400
1	4671888	4673888	AT4G13330	protein_coding		97.3333	7.33333	97.3333	4.05518	2.54268	0.398199	0	At4g13330 [Source:UniProtKB/TrEMBL;Acc:Q9T0K4]	0	292	0	14	8	0
1	4678728	4680728	AT5G45930	protein_coding	CHLI2	47.6667	6	40.867	3.4641	2.54174	0.338483	0	Magnesium-chelatase subunit ChlI-2, chloroplastic [Source:UniProtKB/Swiss-Prot;Acc:Q5XF33]	14	129	0	12	6	0
1	4681363	4683363	AT1G51405	protein_coding		22	0	21.0079	0	2.54083	0.41333	0	Myosin-like protein [Source:UniProtKB/TrEMBL;Acc:F4I9I6]	64	0	2	0	0	0
1	4687018	4689018	AT5G37890	protein_coding		119.333	20	113.386	10.0664	2.53778	0.382228	0	E3 ubiquitin-protein ligase SINA-like 7 [Source:UniProtKB/Swiss-Prot;Acc:Q9FKD7]	0	12	346	32	28	0
1	4694923	4696923	AT2G28930	protein_coding	APK1B	1207.33	163.333	1063.12	39.5573	2.53535	0.138334	0	At2g28930 [Source:UniProtKB/TrEMBL;Acc:A1L4W8]	3332	216	74	231	94	165
1	4708987	4710987	AT5G42100	protein_coding	ATBG_PPAP	1992.67	619.333	1756.19	290.198	2.53425	0.205403	0	Glucan endo-1,3-beta-glucosidase 10 [Source:UniProtKB/Swiss-Prot;Acc:Q9FHX5]	76	402	5500	1174	490	194
1	4712433	4714433	AT2G21550	protein_coding		435.333	21.6667	435.333	16.2925	2.53388	0.417087	0	Bifunctional dihydrofolate reductase-thymidylate synthase [Source:UniProtKB/TrEMBL;Acc:Q9SIK4]	0	0	1306	54	9	2
1	4717269	4719269	AT3G01370	protein_coding	CFM2	4128.67	1303	2311.93	678.167	2.53164	0.186336	0	CRM-domain containing factor CFM2, chloroplastic [Source:UniProtKB/Swiss-Prot;Acc:Q8L7C2]	1552	2092	8742	2302	1598	9
1	4720588	4722588	AT1G75000	protein_coding		407.333	58	329.667	24.8462	2.53154	0.295405	0	F25A4.4 [Source:UniProtKB/TrEMBL;Acc:Q9S804]	1060	162	0	100	60	14
1	4725817	4727817	AT3G08010	protein_coding	ATAB2	750	68.6667	747.501	14.5297	2.53113	0.346676	0	ATAB2 [Source:UniProtKB/TrEMBL;Acc:A0A178V658]	0	2245	5	42	72	92
1	4732804	4734804	AT3G49420	protein_coding		105.333	9.33333	52.6667	7.42369	2.53091	0.383833	0	At3g49420 [Source:UniProtKB/TrEMBL;Acc:Q9SCL4]	158	158	0	24	0	4
1	4732991	4734991	AT5G23860	protein_coding	TUBB8	786	150	658.83	75.4983	2.53055	0.276833	0	Tubulin beta chain [Source:UniProtKB/TrEMBL;Acc:A0A178UKM5]	44	2100	214	240	210	0
1	4734474	4736474	AT3G05640	protein_coding		406	74.6667	133.806	20.6667	2.52855	0.110343	0	Probable protein phosphatase 2C 34 [Source:UniProtKB/Swiss-Prot;Acc:Q9M9W9]	454	154	610	54	54	116
1	4740015	4742015	AT5G41880	protein_coding	POLA3	150.667	9.33333	150.667	8.35331	2.52852	0.423791	0	DNA primase [Source:UniProtKB/TrEMBL;Acc:F4JZZ1]	0	452	0	26	2	0
1	4745934	4747934	AT5G09840	protein_coding		574.667	52	548.872	23.6925	2.5282	0.373705	0	Emb [Source:UniProtKB/TrEMBL;Acc:Q9FIC2]	52	1672	0	92	10	54
1	4747859	4749859	AT4G23010	protein_coding	UTR2	516.667	63.3333	315.512	27.6064	2.5254	0.223883	0	UDP-galactose transporter 2 [Source:TAIR;Acc:AT4G23010]	1099	436	15	99	9	82
1	4754656	4756656	AT3G50780	protein_coding		71.3333	5.33333	35.8949	4.37163	2.52425	0.357063	0	BTB/POZ domain-containing protein At3g50780 [Source:UniProtKB/Swiss-Prot;Acc:Q9SVM0]	114	0	100	0	2	14
1	4754780	4756780	AT5G25360	protein_coding		620	98	311.078	45.4899	2.52338	0.112358	0	unknown protein; BEST Arabidopsis thaliana protein match is: unknown protein (TAIR:AT4G32342.1); Ha. [Source:TAIR;Acc:AT5G25360]	1094	732	34	34	186	74
1	4757128	4759128	AT2G05320	protein_coding	GNT2	49.3333	0	25.6212	0	2.52332	0.426975	0	Alpha-1,6-mannosyl-glycoprotein 2-beta-N-acetylglucosaminyltransferase [Source:UniProtKB/Swiss-Prot;Acc:Q9FT88]	62	86	0	0	0	0
1	4759993	4761993	AT5G59300	protein_coding	UBC7	700.667	203.667	372.199	103.875	2.52231	0.257898	0	Ubiquitin-conjugating enzyme E2 7 [Source:UniProtKB/Swiss-Prot;Acc:Q42540]	320	337	1445	341	270	0
1	4765852	4767852	AT3G60590	protein_coding		792	209.667	786.008	113.244	2.52162	0.348986	0	Cytochrome P450 family protein [Source:UniProtKB/TrEMBL;Acc:F4JBW0]	0	12	2364	410	201	18
1	4772434	4774434	AT1G61310	protein_coding		402	81.3333	276.241	38.8215	2.52155	0.135744	0	LRR and NB-ARC domains-containing disease resistance protein [Source:TAIR;Acc:AT1G61310]	954	146	106	114	126	4
1	4775664	4777664	AT2G27330	protein_coding		219.333	23.3333	192.964	18.5592	2.5207	0.366291	0	At2g27330 [Source:UniProtKB/TrEMBL;Acc:Q1ECN0]	54	604	0	0	60	10
1	4781546	4783546	AT1G30160	protein_coding		36.6667	0	36.6667	0	2.51753	0.420527	0	At1g30160 [Source:UniProtKB/TrEMBL;Acc:Q6DBP6]	110	0	0	0	0	0
1	4787506	4789506	AT1G48380	protein_coding	RHL1	181.667	50	137.988	11.1355	2.51737	0.220264	0	root hair initiation protein root hairless 1 (RHL1) [Source:TAIR;Acc:AT1G48380]	12	78	455	58	64	28
1	4800850	4802850	AT3G26370	protein_coding	PAGR	1418.67	119.333	1399.71	67.5311	2.51381	0.347041	0	Protein PECTIC ARABINOGALACTAN SYNTHESIS-RELATED [Source:UniProtKB/Swiss-Prot;Acc:Q9LIN9]	0	4218	38	12	102	244
1	4801720	4803720	AT4G33700	protein_coding	CBSDUF6	767.333	85.3333	349.099	74.3894	2.51369	0.232936	0	DUF21 domain-containing protein At4g33700 [Source:UniProtKB/Swiss-Prot;Acc:Q8VZI2]	280	1444	578	6	16	234
1	4806517	4808517	AT4G33950	protein_coding	SRK2E	87.3333	14	44.5172	5.7735	2.51278	0.320731	0	Serine/threonine-protein kinase SRK2E [Source:UniProtKB/Swiss-Prot;Acc:Q940H6]	0	116	146	4	24	14
1	4809115	4811115	AT1G69290	protein_coding		27.6667	0	27.6667	0	2.51238	0.422354	0	Pentatricopeptide repeat-containing protein At1g69290 [Source:UniProtKB/Swiss-Prot;Acc:P0C7R4]	0	0	83	0	0	0
1	4817112	4819112	AT2G05920	protein_coding	SBT1.8	131.333	22.6667	74.4789	12.2384	2.51225	0.264647	0	Subtilisin-like protease SBT1.8 [Source:UniProtKB/Swiss-Prot;Acc:Q9ZUF6]	132	260	2	42	26	0
1	4826961	4828961	AT4G00530	protein_coding		37.3333	0	19.2296	0	2.51215	0.422396	0	UvrABC system protein A [Source:UniProtKB/TrEMBL;Acc:Q6DYB5]	48	0	64	0	0	0
1	4829297	4831297	AT5G64813	protein_coding	LIP1	1460.67	345.333	773.72	113.551	2.51025	0.0931553	0	Small GTPase LIP1 [Source:UniProtKB/Swiss-Prot;Acc:Q9C5J9]	2768	90	1524	506	404	126
1	4834089	4836089	AT1G64620	protein_coding	DOF1.8	144.667	26.6667	42.3688	11.8509	2.51015	0.281315	0	Dof zinc finger protein DOF1.8 [Source:UniProtKB/Swiss-Prot;Acc:Q84JQ8]	184	190	60	32	44	4
1	4836771	4838771	AT1G02390	protein_coding	GPAT2	352.667	32.6667	302.049	18.7023	2.50988	0.341075	0	Probable glycerol-3-phosphate acyltransferase 2 [Source:UniProtKB/Swiss-Prot;Acc:Q9FZ22]	102	954	2	16	12	70
1	4838827	4840827	AT4G17730	protein_coding	SYP23	785.333	66.6667	699.018	41.1555	2.50936	0.295655	0	AT4G17730 protein [Source:UniProtKB/TrEMBL;Acc:A8MS65]	2180	172	4	8	46	146
1	4844891	4846891	AT1G51540	protein_coding		22.6667	0	22.6667	0	2.50909	0.422961	0	At1g51540 [Source:UniProtKB/TrEMBL;Acc:Q84VX7]	0	0	68	0	0	0
1	4846162	4848162	AT3G07880	protein_coding	GDI1	986	98.6667	986	15.7621	2.50789	0.369355	0	Putative RHO GDP-dissociation inhibitor 1 [Source:UniProtKB/TrEMBL;Acc:Q541X0]	0	2958	0	128	94	74
1	4856975	4858975	AT5G15190	protein_coding		884	163.333	160.902	90.3647	2.50449	0.382553	0	At5g15190 [Source:UniProtKB/TrEMBL;Acc:Q8GW49]	666	788	1198	312	178	0
1	4860168	4862168	AT5G40240	protein_coding		1208	235.333	795.042	31.798	2.50324	0.306098	0	WAT1-related protein [Source:UniProtKB/TrEMBL;Acc:F4KHA9]	832	58	2734	232	182	292
1	4867346	4869346	AT3G56830	protein_coding		188	21	185.008	19.0351	2.50172	0.387353	0	At3g56830 [Source:UniProtKB/TrEMBL;Acc:Q9LES5]	0	558	6	0	59	4
1	4871943	4873943	AT4G37580	protein_coding	HLS1	371.333	13.3333	371.333	6.76593	2.50072	0.429136	0	Probable N-acetyltransferase HLS1 [Source:UniProtKB/Swiss-Prot;Acc:Q42381]	0	0	1114	18	22	0
1	4876250	4878250	AT3G14080	protein_coding	LSM1B	915.333	298.667	535.107	144.395	2.50055	0.160106	0	Sm-like protein LSM1B [Source:UniProtKB/Swiss-Prot;Acc:Q8LFL8]	240	534	1972	528	336	32
1	4876506	4878506	AT5G40700	protein_coding		204.667	17.3333	141.395	17.3333	2.5001	0.435501	0	At5g40700 [Source:UniProtKB/TrEMBL;Acc:Q5PP69]	138	476	0	52	0	0
1	4881134	4883134	AT3G25730	protein_coding	ARF14	57.3333	0	45.8597	0	2.49955	0.432027	0	AP2/ERF and B3 domain-containing transcription factor ARF14 [Source:UniProtKB/Swiss-Prot;Acc:Q9LS06]	0	24	148	0	0	0
1	4883804	4885804	AT5G55760	protein_coding	SRT1	235.333	62.6667	120.827	19.3333	2.49931	0.20089	0	SRT1 [Source:UniProtKB/TrEMBL;Acc:A0A178UR49]	14	262	430	82	82	24
1	4883951	4885951	AT3G15110	protein_coding		493.333	48.6667	143.501	35.5965	2.499	0.292893	0	At3g15110 [Source:UniProtKB/TrEMBL;Acc:Q2HIU0]	710	548	222	0	28	118
1	4886686	4888686	AT2G26070	protein_coding	RTE1	279.333	40.6667	199.881	5.92546	2.49768	0.239051	0	Protein of unknown function (DUF778) [Source:TAIR;Acc:AT2G26070]	166	668	4	32	52	38
1	4887164	4889164	AT4G18375	protein_coding		53.3333	9.33333	26.6917	6.56591	2.497	0.364101	0	KH domain-containing protein At4g18375 [Source:UniProtKB/Swiss-Prot;Acc:P58223]	0	78	82	22	6	0
1	4891332	4893332	AT5G37055	protein_coding	SWC6	403.333	61.3333	379.361	33.6518	2.49484	0.313029	0	SWR1 complex subunit 6 [Source:UniProtKB/Swiss-Prot;Acc:Q9FHW2]	1162	32	16	68	116	0
1	4896346	4898346	AT5G43450	protein_coding		1106.67	254	828.58	51.1599	2.49472	0.172835	0	1-aminocyclopropane-1-carboxylate oxidase homolog 10 [Source:UniProtKB/Swiss-Prot;Acc:Q9LSW6]	470	100	2750	266	160	336
1	4898045	4900045	AT4G29000	protein_coding	TCX5	118.667	16.6667	45.3921	8.51143	2.49275	0.290644	0	Protein tesmin/TSO1-like CXC 5 [Source:UniProtKB/Swiss-Prot;Acc:Q9SZD1]	168	28	160	0	22	28
1	4912167	4914167	AT1G78300	protein_coding	GRF2	1043.33	162	882.402	134.005	2.4918	0.284794	0	14-3-3-like protein GF14 omega [Source:UniProtKB/Swiss-Prot;Acc:Q01525]	180	142	2808	26	30	430
1	4914491	4916491	AT5G46720	protein_coding		27.3333	0	27.3333	0	2.49177	0.426975	0	AIG2-like (Avirulence induced gene) family protein [Source:UniProtKB/TrEMBL;Acc:Q9FIQ3]	82	0	0	0	0	0
1	4920596	4922596	AT1G06850	protein_coding	AtbZIP52	423.333	54	392.354	26.4575	2.49169	0.276833	0	AtbZIP transcription factor [Source:UniProtKB/TrEMBL;Acc:Q8VWG0]	1208	38	24	104	14	44
1	4923037	4925037	AT3G12090	protein_coding	TET6	161.333	9.33333	161.333	8.35331	2.48942	0.414043	0	TET6 [Source:UniProtKB/TrEMBL;Acc:A0A178VCX6]	0	0	484	0	2	26
1	4927672	4929672	AT2G31900	protein_coding	XIF	50.6667	5.33333	44.7263	3.52767	2.48712	0.375466	0	myosin-like protein XIF [Source:TAIR;Acc:AT2G31900]	140	10	2	4	12	0
1	4930080	4932080	AT2G22100	protein_coding	UBA1B	636	74.6667	569.541	24.3402	2.48612	0.207534	0	UBP1-associated proteins 1B [Source:UniProtKB/Swiss-Prot;Acc:Q9SHZ5]	1774	110	24	86	28	110
1	4933120	4935120	AT1G60610	protein_coding		742	172.667	274.586	81.6197	2.48558	0.0870496	0	At1g60610 [Source:UniProtKB/TrEMBL;Acc:Q4TU35]	1126	890	210	278	228	12
1	4946643	4948643	AT1G07430	protein_coding	AIP1	1141.33	298	502.391	108.573	2.48285	0.201848	0	Protein phosphatase 2C 3 [Source:UniProtKB/Swiss-Prot;Acc:Q9LNW3]	1428	164	1832	468	330	96
1	4946121	4948121	AT5G13170	protein_coding	SWEET15	548	84	438.202	12	2.48085	0.329367	0	Bidirectional sugar transporter SWEET15 [Source:UniProtKB/Swiss-Prot;Acc:Q9FY94]	36	1420	188	108	72	72
1	4952284	4954284	AT1G16730	protein_coding	UP6	73	2.33333	64.2106	2.33333	2.4785	0.422067	0	F17F16.6 protein [Source:UniProtKB/TrEMBL;Acc:Q9FWQ7]	18	201	0	0	0	7
1	4953037	4955037	AT5G28850	protein_coding	B''BETA	494.667	68.6667	339.973	10.0885	2.47835	0.19801	0	Serine/threonine protein phosphatase 2A regulatory subunit B''beta [Source:UniProtKB/Swiss-Prot;Acc:Q5QIT3]	324	1150	10	54	64	88
1	4955306	4957306	AT4G39670	protein_coding		290.667	17.3333	220.839	13.5319	2.47406	0.426975	0	ACD11 homolog protein [Source:UniProtKB/Swiss-Prot;Acc:Q8L7U7]	724	0	148	0	8	44
1	4963515	4965515	AT3G23530	protein_coding		135.333	36	122.444	8.32666	2.47244	0.249362	0	AT3g23510/MEE5_5 [Source:UniProtKB/TrEMBL;Acc:Q8VZH1]	4	22	380	52	32	24
1	4969235	4971235	AT5G57460	protein_coding		74	14.6667	43.6501	7.42369	2.47223	0.377067	0	At5g57460 [Source:UniProtKB/TrEMBL;Acc:Q9FKM4]	18	44	160	20	24	0
1	4972726	4974726	AT4G00310	protein_coding	MEE46	67.3333	4	34.4932	4	2.47132	0.402613	0	AT4G00310 protein [Source:UniProtKB/TrEMBL;Acc:O23071]	0	88	114	0	0	12
1	4974705	4976705	AT4G38490	protein_coding		490.667	141.333	208.839	47.5582	2.4709	0.104196	0	Transmembrane protein [Source:UniProtKB/TrEMBL;Acc:Q940H5]	80	630	762	210	164	50
1	4979625	4981625	AT5G63440	protein_coding		338	42	261.353	25.482	2.46727	0.292092	0	UPF0235 protein At5g63440 [Source:UniProtKB/Swiss-Prot;Acc:Q8GWQ6]	858	124	32	0	88	38
1	4982531	4984531	AT1G32220	protein_coding		865.333	112.667	864.334	68.3358	2.46652	0.394566	0	Uncharacterized protein At1g32220, chloroplastic [Source:UniProtKB/Swiss-Prot;Acc:Q9FVR6]	2	2594	0	236	102	0
1	4988930	4990930	AT2G23080	protein_coding	CKA3	102	12	101.002	9.16515	2.46509	0.382251	0	Casein kinase II subunit alpha-3 [Source:UniProtKB/Swiss-Prot;Acc:O64817]	0	304	2	30	6	0
1	4999710	5001710	AT1G61790	protein_coding	OST3B	1425.33	416.667	1054.98	98.5382	2.46488	0.165668	0	Probable dolichyl-diphosphooligosaccharide--protein glycosyltransferase subunit 3B [Source:UniProtKB/Swiss-Prot;Acc:Q9SYB5]	270	474	3532	376	604	270
1	5002637	5004637	AT5G38640	protein_coding		214.667	16.6667	121.832	12.0185	2.46402	0.346073	0	At5g38640 [Source:UniProtKB/TrEMBL;Acc:Q9FFV8]	424	218	2	0	10	40
1	5013533	5015533	AT3G13480	protein_coding		665	149	460.211	30.5123	2.46331	0.228638	0	Nuclear polyadenylated RNA-binding protein [Source:UniProtKB/TrEMBL;Acc:F4JDC7]	14	427	1554	90	165	192
1	5015656	5017656	AT2G44980	protein_coding	CHR10	756.667	198	436.12	77.4855	2.46186	0.0810498	0	Probable helicase CHR10 [Source:UniProtKB/Swiss-Prot;Acc:F4IV45]	108	1586	576	226	316	52
1	5022539	5024539	AT4G24550	protein_coding	AP4M	1085.33	307.667	396.749	199.125	2.45811	0.0767305	0	AP4M [Source:UniProtKB/TrEMBL;Acc:A0A178UX13]	1612	308	1336	176	699	48
1	5025364	5027364	AT2G15020	protein_coding		49.3333	2.66667	28.8752	2.66667	2.45483	0.386716	0	At2g15020 [Source:UniProtKB/TrEMBL;Acc:Q9ZUK9]	0	100	48	0	0	8
1	5026530	5028530	AT1G26650	protein_coding		197.333	59	88.9744	32.4705	2.45435	0.250929	0	Son of sevenless protein [Source:UniProtKB/TrEMBL;Acc:Q9LQY7]	60	168	364	112	65	0
1	5035543	5037543	AT5G21280	protein_coding		60.6667	0	60.6667	0	2.45296	0.45104	0	At5g21280 [Source:UniProtKB/TrEMBL;Acc:Q9C589]	182	0	0	0	0	0
1	5036576	5038576	AT5G40830	protein_coding		132.667	29.3333	109.547	17.3333	2.45268	0.380554	0	At5g40830 [Source:UniProtKB/TrEMBL;Acc:Q9FKS3]	48	0	350	28	60	0
1	5039754	5041754	AT2G16990	protein_coding		110.667	8.66667	95.9606	4.37163	2.45238	0.3973	0	Major facilitator superfamily protein [Source:UniProtKB/TrEMBL;Acc:F4IMD9]	302	28	2	0	12	14
1	5041474	5043474	AT1G35830	protein_coding		42	3.33333	42	2.4037	2.45035	0.429798	0	VQ motif-containing protein [Source:UniProtKB/TrEMBL;Acc:Q9C8B9]	0	0	126	8	0	2
1	5046782	5048782	AT4G38050	protein_coding	NAT11	15.3333	0	15.3333	0	2.44925	0.438371	0	Nucleobase-ascorbate transporter 11 [Source:UniProtKB/Swiss-Prot;Acc:Q6SZ87]	46	0	0	0	0	0
1	5054299	5056299	AT2G24260	protein_coding	BHLH66	149.333	6	92.9898	6	2.44818	0.444267	0	Transcription factor bHLH66 [Source:UniProtKB/Swiss-Prot;Acc:Q9ZUG9]	0	320	128	0	0	18
1	5064303	5066303	AT1G42560	protein_coding	MLO9	22	0	21.0079	0	2.4473	0.451157	0	MLO-like protein 9 [Source:UniProtKB/Swiss-Prot;Acc:Q94KB4]	64	0	2	0	0	0
1	5067677	5069677	AT4G35980	protein_coding		46	0	23.5797	0	2.44607	0.451157	0	At4g35980 [Source:UniProtKB/TrEMBL;Acc:Q8L969]	78	60	0	0	0	0
1	5072031	5074031	AT2G21290	protein_coding		810.667	219.333	517.409	24.2579	2.44562	0.113262	0	30S ribosomal protein S31, mitochondrial [Source:UniProtKB/Swiss-Prot;Acc:Q9SJU8]	246	342	1844	262	178	218
1	5076981	5078981	AT2G17640	protein_coding	SAT2	1868.67	398	448.809	102.313	2.44449	0.0618313	0	Serine acetyltransferase 2 [Source:UniProtKB/Swiss-Prot;Acc:Q8S895]	1078	1896	2632	408	216	570
1	5087811	5089811	AT4G11090	protein_coding	TBL23	102	25.3333	39.3446	11.3333	2.44345	0.180706	0	Protein trichome birefringence-like 23 [Source:UniProtKB/Swiss-Prot;Acc:O82509]	24	132	150	14	48	14
1	5089809	5091809	AT1G55090	protein_coding		540.667	113.333	373.992	65.8213	2.44257	0.312452	0	Glutamine-dependent NAD(+) synthetase [Source:UniProtKB/Swiss-Prot;Acc:Q9C723]	140	1288	194	112	228	0
1	5097270	5099270	AT2G43790	protein_coding	MPK6	1126.33	231.667	910.993	112.538	2.44075	0.100184	0	Mitogen-activated protein kinase [Source:UniProtKB/TrEMBL;Acc:A0A178VTX8]	2948	186	245	446	184	65
1	5105972	5107972	AT1G64320	protein_coding		426.667	86.6667	260.554	18.415	2.4381	0.0553719	0	myosin heavy chain-related [Source:TAIR;Acc:AT1G64320]	258	938	84	78	122	60
1	5110746	5112746	AT1G07640	protein_coding	OBP2	559.333	92	546.385	57.0731	2.43751	0.351199	0	Dof-type zinc finger DNA-binding family protein [Source:UniProtKB/TrEMBL;Acc:Q2V4Q1]	26	1652	0	70	200	6
1	5114505	5116505	AT3G49180	protein_coding	RID3	102.333	13.6667	98.3604	7.31057	2.43592	0.388841	0	Protein ROOT INITIATION DEFECTIVE 3 [Source:UniProtKB/Swiss-Prot;Acc:Q9M3B4]	8	299	0	16	25	0
1	5122559	5124559	AT1G48860	protein_coding		1345.33	311.333	528.172	139.056	2.43417	0.0830222	0	3-phosphoshikimate 1-carboxyvinyltransferase [Source:UniProtKB/TrEMBL;Acc:Q9FVP6]	1960	1782	294	354	528	52
1	5128627	5130627	AT2G45450	protein_coding	ZPR1	372	80	164.758	57.1431	2.4339	0.321219	0	Protein LITTLE ZIPPER 1 [Source:UniProtKB/Swiss-Prot;Acc:F4IG60]	586	48	482	194	16	30
1	5132860	5134860	AT1G62850	protein_coding		196	31	100.684	10.7858	2.43226	0.294928	0	Class I peptide chain release factor [Source:UniProtKB/TrEMBL;Acc:Q84JF2]	254	334	0	28	51	14
1	5135874	5137874	AT1G17530	protein_coding	TIM23-1	190	36	159.554	34.0196	2.43134	0.349375	0	Mitochondrial import inner membrane translocase subunit TIM23-1 [Source:UniProtKB/Swiss-Prot;Acc:Q9LNQ1]	8	508	54	104	4	0
1	5138467	5140467	AT5G04820	protein_coding	OFP13	177.333	4.66667	177.333	4.66667	2.43002	0.457187	0	Transcription repressor OFP13 [Source:UniProtKB/Swiss-Prot;Acc:Q9FMC8]	532	0	0	0	14	0
1	5142729	5144729	AT4G08520	protein_coding		269.333	70.6667	104.469	46.7666	2.42855	0.14528	0	Coatomer subunit zeta-3 [Source:UniProtKB/Swiss-Prot;Acc:Q8H1F4]	472	124	212	160	50	2
1	5147982	5149982	AT4G25490	protein_coding	DREB1B	354.667	42	352.669	25.7941	2.42821	0.436624	0	DRE/CRT-binding factor 1 [Source:UniProtKB/TrEMBL;Acc:B6DTR3]	0	4	1060	28	6	92
1	5164153	5166153	AT1G05700	protein_coding		259.333	18.6667	146.07	17.6761	2.42724	0.414582	0	Leucine-rich repeat transmembrane protein kinase protein [Source:TAIR;Acc:AT1G05700]	260	512	6	0	2	54
1	5165939	5167939	AT5G25210	protein_coding		216.667	52	124.709	26.1024	2.42592	0.371427	0	unknown protein; BEST Arabidopsis thaliana protein match is: unknown protein (TAIR:AT4G32030.1); Ha. [Source:TAIR;Acc:AT5G25210]	0	218	432	74	82	0
1	5167300	5169300	AT5G60190	protein_coding	NEDP1	11.3333	0	5.696	0	2.42569	0.447642	0	NEDD8-specific protease 1 [Source:UniProtKB/Swiss-Prot;Acc:Q9LSS7]	0	16	18	0	0	0
1	5170181	5172181	AT5G16960	protein_coding		267.333	36.3333	147.74	10.9291	2.42567	0.409158	0	Quinone oxidoreductase-like protein [Source:UniProtKB/TrEMBL;Acc:Q9LFK5]	510	0	292	58	23	28
1	5175445	5177445	AT2G35100	protein_coding	ARAD1	288	54.6667	145.382	26.7416	2.4249	0.202656	0	ARAD1 [Source:UniProtKB/TrEMBL;Acc:A0A178VSN1]	376	484	4	42	106	16
1	5176492	5178492	AT3G16890	protein_coding	PPR40	201.333	22.6667	201.333	13.9204	2.42483	0.4311	0	Putative pentatricopeptide repeat-containing protein At3g16890, mitochondrial [Source:UniProtKB/Swiss-Prot;Acc:Q9LSQ2]	0	604	0	20	48	0
1	5180388	5182388	AT5G66860	protein_coding		620	107.333	588.29	69.0153	2.42473	0.358643	0	Ribosomal protein L25/Gln-tRNA synthetase, anti-codon-binding domain-containing protein [Source:UniProtKB/TrEMBL;Acc:Q9FKZ4]	64	1796	0	240	74	8
1	5186549	5188549	AT1G22840	protein_coding	CYTC-1	162.667	39.3333	52.8814	5.4569	2.4218	0.0903951	0	CYTC-1 [Source:UniProtKB/TrEMBL;Acc:A0A178W284]	60	236	192	36	50	32
1	5193214	5195214	AT1G08460	protein_coding	HDA8	252.667	48.6667	228.693	27.7208	2.42154	0.328425	0	Histone deacetylase 8 [Source:UniProtKB/Swiss-Prot;Acc:Q94EJ2]	18	710	30	50	96	0
1	5198060	5200060	AT3G18380	protein_coding		109.333	19.3333	65.006	2.90593	2.42074	0.212754	0	sequence-specific DNA binding transcription factors;sequence-specific DNA binding [Source:TAIR;Acc:AT3G18380]	228	4	96	24	14	20
1	5201620	5203620	AT1G30810	protein_coding	JMJ18	792.333	231	369.662	117.959	2.41801	0.221503	0	Lysine-specific demethylase JMJ18 [Source:UniProtKB/Swiss-Prot;Acc:F4I6G4]	118	867	1392	462	157	74
1	5203372	5205372	AT5G54640	protein_coding	RAT5	536.667	106	241.786	38.6264	2.41773	0.170177	0	Histone H2A.6 [Source:UniProtKB/Swiss-Prot;Acc:Q9LD28]	854	62	694	30	156	132
1	5208979	5210979	AT4G13360	protein_coding		916.667	156.667	515.324	26.6917	2.41729	0.0870496	0	3-hydroxyisobutyryl-CoA hydrolase-like protein 3, mitochondrial [Source:UniProtKB/Swiss-Prot;Acc:Q9T0K7]	658	1910	182	162	108	200
1	5211475	5213475	AT3G48020	protein_coding		33.3333	0.666667	22.4301	0.666667	2.41688	0.459261	0	At3g48020 [Source:UniProtKB/TrEMBL;Acc:Q9SU65]	0	24	76	2	0	0
1	5214345	5216345	AT5G26040	protein_coding	HDA2	449	103.333	361.202	40.6831	2.41683	0.25992	0	Histone deacetylase 2 [Source:UniProtKB/Swiss-Prot;Acc:Q944K3]	140	38	1169	22	146	142
1	5219113	5221113	AT2G45140	protein_coding	PVA12	1268	220	783.228	89.9185	2.4157	0.213693	0	Vesicle-associated protein 1-2 [Source:UniProtKB/Swiss-Prot;Acc:Q9SHC8]	2704	1092	8	164	396	100
1	5219462	5221462	AT4G24660	protein_coding	ATHB22	1222	226.667	296.279	71.2585	2.41355	0.0839932	0	homeobox protein 22 [Source:TAIR;Acc:AT4G24660]	1794	802	1070	260	90	330
1	5223352	5225352	AT5G60720	protein_coding		31.3333	0	31.3333	0	2.41313	0.452096	0	Protein of unknown function, DUF547 [Source:TAIR;Acc:AT5G60720]	0	94	0	0	0	0
1	5225982	5227982	AT5G58480	protein_coding		1360	109.333	792.215	108.335	2.41304	0.409158	0	Glucan endo-1,3-beta-glucosidase 9 [Source:UniProtKB/Swiss-Prot;Acc:Q9FGH4]	0	2744	1336	0	2	326
1	5230184	5232184	AT3G44716	protein_coding		95.3333	4	95.3333	4	2.41285	0.45532	0	unknown protein; FUNCTIONS IN: molecular_function unknown; INVOLVED IN: biological_process unknown; LOCATED IN: endomembrane system; Ha. [Source:TAIR;Acc:AT3G44716]	286	0	0	12	0	0
1	5240539	5242539	AT1G03870	protein_coding	FLA9	236.667	21.3333	162.912	17.3718	2.41263	0.282596	0	At1g03870 [Source:UniProtKB/TrEMBL;Acc:B3LF88]	554	142	14	2	6	56
1	5242262	5244262	AT5G16750	protein_coding	TOZ	928.667	210	431.454	95.7149	2.41067	0.089572	0	Transducin family protein / WD-40 repeat family protein [Source:UniProtKB/TrEMBL;Acc:Q9LFE2]	1432	1284	70	360	238	32
1	5242422	5244422	AT2G20010	protein_coding		534.667	64.6667	519.739	4.05518	2.41049	0.338483	0	Gls protein (DUF810) [Source:UniProtKB/TrEMBL;Acc:Q9SL80]	1574	0	30	64	72	58
1	5248617	5250617	AT1G69800	protein_coding		218	44	140.119	26	2.41017	0.335751	0	Cystathionine beta-synthase (CBS) protein [Source:TAIR;Acc:AT1G69800]	488	18	148	90	42	0
1	5248760	5250760	AT2G46480	protein_coding	GAUT2	27.3333	0	27.3333	0	2.40974	0.453771	0	Hexosyltransferase (Fragment) [Source:UniProtKB/TrEMBL;Acc:A0A068FL09]	0	0	82	0	0	0
1	5251121	5253121	AT4G38340	protein_coding	NLP3	275.333	12.6667	275.333	12.6667	2.40944	0.463915	0	Protein NLP3 [Source:UniProtKB/Swiss-Prot;Acc:Q9SVF1]	0	826	0	38	0	0
1	5251288	5253288	AT5G54280	protein_coding	VIII-2	1064.33	156.333	902.411	45.0346	2.40864	0.195559	0	Myosin-2 [Source:UniProtKB/Swiss-Prot;Acc:F4K0A6]	270	2865	58	78	157	234
1	5271058	5273058	AT5G63150	protein_coding		75.3333	8.66667	72.3541	6.76593	2.40769	0.423705	0	At5g63150 [Source:UniProtKB/TrEMBL;Acc:Q9FMK8]	6	220	0	4	22	0
1	5276779	5278779	AT4G25640	protein_coding	ATDTX35	1663.67	503	548.12	218.625	2.40726	0.0514365	0	Protein DETOXIFICATION [Source:UniProtKB/TrEMBL;Acc:F4JTB2]	2326	576	2089	868	529	112
1	5285866	5287866	AT2G46735	protein_coding		92.6667	0	92.6667	0	2.40725	0.45494	0	At2g46730/F19D11.1 [Source:UniProtKB/TrEMBL;Acc:Q8VYU9]	0	278	0	0	0	0
1	5289664	5291664	AT1G74140	protein_coding	RBL17	4	0	4	0	2.40597	0.450016	0	Rhomboid-like protein 17, chloroplastic [Source:UniProtKB/Swiss-Prot;Acc:B3H707]	0	0	12	0	0	0
1	5293629	5295629	AT2G01880	protein_coding	PAP7	4	0	4	0	2.40597	0.450016	0	Purple acid phosphatase 7 [Source:UniProtKB/Swiss-Prot;Acc:Q8S341]	0	0	12	0	0	0
1	5295927	5297927	AT3G06985	protein_coding	LCR44	4	0	4	0	2.40597	0.450016	0	Putative defensin-like protein 73 [Source:UniProtKB/Swiss-Prot;Acc:P82759]	0	0	12	0	0	0
1	5297324	5299324	AT3G47050	protein_coding		4	0	4	0	2.40597	0.450016	0	Beta-D-glucan exohydrolase-like protein [Source:UniProtKB/TrEMBL;Acc:Q9SD68]	0	0	12	0	0	0
1	5302469	5304469	AT4G28088	protein_coding		4	0	4	0	2.40597	0.450016	0	Low temperature and salt responsive protein family [Source:UniProtKB/TrEMBL;Acc:F4JKH9]	0	0	12	0	0	0
1	5303259	5305259	AT3G04184	protein_coding		230.667	23.3333	127.96	18.5592	2.40522	0.405161	0	unknown protein; Ha. [Source:TAIR;Acc:AT3G04184]	250	0	442	10	0	60
1	5308536	5310536	AT1G47270	protein_coding	TULP6	42.6667	0	36.8299	0	2.40512	0.458207	0	Tubby-like F-box protein 6 [Source:UniProtKB/Swiss-Prot;Acc:Q0WPY0]	0	116	12	0	0	0
1	5314503	5316503	AT5G15120	protein_coding	PCO1	9.33333	0	4.66667	0	2.40426	0.45494	0	Plant cysteine oxidase 1 [Source:UniProtKB/Swiss-Prot;Acc:Q9LXG9]	14	0	14	0	0	0
1	5316973	5318973	AT1G16180	protein_coding		3243.33	762	1478.94	120.05	2.40363	0.124133	0	Serinc-domain containing serine and sphingolipid biosynthesis protein [Source:UniProtKB/TrEMBL;Acc:Q9S9L9]	290	4578	4862	876	522	888
1	5322895	5324895	AT4G16265	protein_coding	NRPB9B	122	9.33333	122	7.42369	2.40342	0.46322	0	RNA polymerases M/15 Kd subunit [Source:TAIR;Acc:AT4G16265]	0	366	0	4	24	0
1	5328064	5330064	AT3G16650	protein_coding	PRL2	51	2	47	2	2.4034	0.429798	0	Protein pleiotropic regulator PRL2 [Source:UniProtKB/Swiss-Prot;Acc:Q39190]	145	4	4	0	0	6
1	5337326	5339326	AT1G79550	protein_coding	PGK3	2657.33	655.333	1171.57	215.039	2.40271	0.134099	0	Phosphoglycerate kinase [Source:UniProtKB/TrEMBL;Acc:A0A178WHC3]	3092	446	4434	310	1050	606
1	5340931	5342931	AT1G56150	protein_coding	SAUR71	356	94	160.951	69.6372	2.4027	0.317309	0	Auxin-responsive protein SAUR71 [Source:UniProtKB/Swiss-Prot;Acc:Q9SGU2]	66	622	380	230	52	0
1	5345342	5347342	AT5G46600	protein_coding	ALMT13	108.667	4	108.667	4	2.40236	0.465683	0	Aluminum-activated malate transporter 13 [Source:UniProtKB/Swiss-Prot;Acc:Q9LS23]	0	0	326	0	0	12
1	5360865	5362865	AT4G02580	protein_coding		983.333	156	683.396	44.6019	2.39988	0.207292	0	NADH dehydrogenase [ubiquinone] flavoprotein 2, mitochondrial [Source:UniProtKB/Swiss-Prot;Acc:O22769]	284	2350	316	172	72	224
1	5380032	5382032	AT4G07950	protein_coding		7.33333	0	3.71184	0	2.39984	0.449726	0	DNA-directed RNA polymerase subunit [Source:UniProtKB/TrEMBL;Acc:Q9ZQC0]	10	0	12	0	0	0
1	5388952	5390952	AT1G13150	protein_coding	CYP86C4	262.667	38.6667	132.264	15.5063	2.39731	0.183841	0	Cytochrome P450, family 86, subfamily C, polypeptide 4 [Source:UniProtKB/TrEMBL;Acc:Q9SAE8]	488	270	30	8	58	50
1	5397958	5399958	AT3G50360	protein_coding	CML20	394	109.333	163.736	60.7765	2.3955	0.336422	0	Probable calcium-binding protein CML20 [Source:UniProtKB/Swiss-Prot;Acc:O82659]	342	140	700	210	118	0
1	5403130	5405130	AT5G09630	protein_coding		16.6667	0	14.7121	0	2.395	0.455869	0	At5g09630 [Source:UniProtKB/TrEMBL;Acc:Q9LXC7]	46	4	0	0	0	0
1	5409043	5411043	AT4G32400	protein_coding	BT1	515.667	102.667	405.401	46.1928	2.39429	0.27796	0	SHS1 [Source:UniProtKB/TrEMBL;Acc:A0A178UW29]	1317	8	222	182	104	22
1	5409908	5411908	AT1G12330	protein_coding		788.667	135.333	714.843	33.193	2.39418	0.297302	0	Cyclin-dependent kinase-like protein [Source:UniProtKB/TrEMBL;Acc:Q9LNB2]	146	2216	4	200	116	90
1	5419937	5421937	AT2G38700	protein_coding	MVD1	1184	308.667	712.405	157.1	2.39413	0.317807	0	Diphosphomevalonate decarboxylase [Source:UniProtKB/TrEMBL;Acc:A0A178VRG6]	2	2464	1086	538	380	8
1	5435529	5437529	AT1G50910	protein_coding		52	5.33333	48.0555	3.52767	2.39403	0.404064	0	Uncharacterized protein At1g50910 [Source:UniProtKB/TrEMBL;Acc:Q56Y76]	148	8	0	4	12	0
1	5439124	5441124	AT1G53500	protein_coding	RHM2	650.333	156	271.65	101.372	2.39389	0.0982708	0	RHM2 [Source:UniProtKB/TrEMBL;Acc:A0A178W591]	809	1021	121	99	353	16
1	5443220	5445220	AT4G02900	protein_coding		80	18.6667	44.5571	13.1318	2.39038	0.357063	0	Hyperosmolality-gated Ca2+ permeable channel 1.7 [Source:UniProtKB/TrEMBL;Acc:A0A097NUP8]	0	86	154	12	44	0
1	5446880	5448880	AT3G28220	protein_coding		641.333	60.6667	469.57	55.7415	2.3891	0.340044	0	AT3g28220/T19D11_3 [Source:UniProtKB/TrEMBL;Acc:Q9LHA6]	114	1578	232	0	10	172
1	5447465	5449465	AT5G44250	protein_coding		122	15.3333	69.9238	8.66667	2.3881	0.316862	0	At5g44250 [Source:UniProtKB/TrEMBL;Acc:Q9FFG7]	246	116	4	0	30	16
1	5450432	5452432	AT1G48170	protein_coding		79.3333	10.6667	76.353	8.66667	2.38606	0.398199	0	Proteasome assembly chaperone [Source:UniProtKB/TrEMBL;Acc:Q8VYQ0]	0	232	6	28	2	2
1	5453772	5455772	AT5G48760	protein_coding	RPL13AD	538.667	96.6667	282.216	46.8235	2.38598	0.309894	0	60S ribosomal protein L13a-4 [Source:UniProtKB/Swiss-Prot;Acc:Q9FKC0]	954	662	0	180	92	18
1	5459359	5461359	AT1G11750	protein_coding	CLPP6	1832	287.333	464.586	207.904	2.38529	0.195593	0	ATP-dependent Clp protease proteolytic subunit [Source:UniProtKB/TrEMBL;Acc:F4IAG5]	903	2312	2281	44	117	701
1	5459477	5461477	AT1G75730	protein_coding		416	108.667	397	23.73	2.38492	0.336413	0	At1g75730 [Source:UniProtKB/TrEMBL;Acc:A4FVS5]	18	20	1210	156	82	88
1	5463273	5465273	AT1G59890	protein_coding	SNL5	1067.33	184.667	641.459	140.192	2.38246	0.272671	0	SIN3-like 5 [Source:UniProtKB/TrEMBL;Acc:F4IEM8]	404	448	2350	24	66	464
1	5468406	5470406	AT2G37630	protein_coding	AS1	797	163	288.819	47.5219	2.38181	0.103449	0	Transcription factor AS1 [Source:UniProtKB/Swiss-Prot;Acc:O80931]	229	1172	990	118	113	258
1	5470383	5472383	AT3G20500	protein_coding	PAP18	582	85.3333	105.192	49.4009	2.38119	0.183841	0	Purple acid phosphatase [Source:UniProtKB/TrEMBL;Acc:A0A178V816]	698	676	372	6	74	176
1	5472359	5474359	AT1G01620	protein_coding	PIP1-3	1390	349.333	724.942	262.339	2.38048	0.235353	0	TMP-B [Source:UniProtKB/TrEMBL;Acc:A0A178WIA6]	2490	22	1658	84	874	90
1	5477808	5479808	AT4G17905	protein_coding	ATL4H	40.6667	0.333333	40.6667	0.333333	2.38033	0.462231	0	RING/U-box superfamily protein [Source:TAIR;Acc:AT4G17905]	122	0	0	0	0	1
1	5485105	5487105	AT2G35980	protein_coding	NHL10	189.333	25.3333	161.337	4.8074	2.38012	0.336944	0	NDR1/HIN1-like protein 10 [Source:UniProtKB/Swiss-Prot;Acc:Q9SJ52]	512	26	30	28	16	32
1	5488126	5490126	AT3G56330	protein_coding		378	46	228.499	45.0037	2.37786	0.381567	0	tRNA (guanine(26)-N(2))-dimethyltransferase [Source:UniProtKB/TrEMBL;Acc:Q9LYL0]	12	324	798	2	0	136
1	5488145	5490145	AT4G14620	protein_coding		118.667	33.3333	19.1253	16.1795	2.37754	0.0873615	0	Uncharacterized protein At4g14620 [Source:UniProtKB/TrEMBL;Acc:Q8L7H9]	150	122	84	56	42	2
1	5493192	5495192	AT4G32960	protein_coding		579.333	86.6667	521.447	56.5725	2.37748	0.406582	0	At4g32960 [Source:UniProtKB/TrEMBL;Acc:O82638]	1620	0	118	64	194	2
1	5493533	5495533	AT3G04860	protein_coding		237.333	17.3333	198.68	9.26163	2.3762	0.419805	0	AT3g04860/T9J14_19 [Source:UniProtKB/TrEMBL;Acc:Q9CAV2]	80	632	0	16	2	34
1	5496721	5498721	AT2G24090	protein_coding	RPL35	582	142.667	299.626	71.929	2.37618	0.254106	0	50S ribosomal protein L35, chloroplastic [Source:UniProtKB/Swiss-Prot;Acc:Q8VZ55]	338	1178	230	198	230	0
1	5497733	5499733	AT3G23120	protein_coding	AtRLP38	3557	1278	1480.76	604.751	2.376	0.11527	0	Receptor-like protein 38 [Source:UniProtKB/Swiss-Prot;Acc:Q9LS79]	1688	2502	6481	2220	1464	150
1	5503535	5505535	AT2G07656	protein_coding		86.3333	2.66667	86.3333	1.76383	2.37564	0.471362	0	@	0	259	0	6	0	2
1	5503608	5505608	AT1G05065	protein_coding	CLE20	162	0	162	0	2.37418	0.465069	0	CLAVATA3/ESR (CLE)-related protein 20 [Source:UniProtKB/Swiss-Prot;Acc:Q3EDI6]	0	486	0	0	0	0
1	5508113	5510113	AT3G23480	protein_coding		1041.33	278.333	395.918	19.6667	2.37397	0.0514307	0	Cyclopropane-fatty-acyl-phospholipid synthase [Source:UniProtKB/TrEMBL;Acc:F4J434]	1230	281	1613	298	298	239
1	5512960	5514960	AT5G10520	protein_coding	RBK1	129.333	6.66667	67.5508	6.66667	2.37364	0.466639	0	RBK1 [Source:UniProtKB/TrEMBL;Acc:A0A178UTT7]	12	246	130	0	0	20
1	5513262	5515262	AT1G53670	protein_coding	MSRB1	746.667	210	340.702	105.836	2.37323	0.205109	0	Peptide methionine sulfoxide reductase B1, chloroplastic [Source:UniProtKB/Swiss-Prot;Acc:Q9C8M2]	280	1410	550	348	280	2
1	5515259	5517259	AT5G58380	protein_coding	CIPK10	524	110.333	366.459	63.5776	2.37281	0.184241	0	CBL-interacting serine/threonine-protein kinase 10 [Source:UniProtKB/Swiss-Prot;Acc:Q9C562]	74	1250	248	20	233	78
1	5517219	5519219	AT5G05320	protein_coding	MO3	332	54	278.326	22.1209	2.37269	0.279133	0	Monooxygenase 3 [Source:UniProtKB/Swiss-Prot;Acc:Q9FLC2]	886	102	8	98	36	28
1	5521602	5523602	AT3G24660	protein_coding	TMKL1	105.333	8	52.7805	4.16333	2.37202	0.467218	0	Putative kinase-like protein TMKL1 [Source:UniProtKB/Swiss-Prot;Acc:P33543]	164	152	0	0	14	10
1	5524293	5526293	AT5G38380	protein_coding		398	107.333	171.281	24.2304	2.37187	0.112988	0	Zinc transporter [Source:UniProtKB/TrEMBL;Acc:Q8RWM9]	586	56	552	140	122	60
1	5531298	5533298	AT3G18420	protein_coding	SG1	264	32.6667	178.453	23.3904	2.37098	0.419805	0	protein SLOW GREEN 1, chloroplastic [Source:UniProtKB/Swiss-Prot;Acc:Q9LS48]	188	0	604	20	0	78
1	5539002	5541002	AT5G19080	protein_coding	LUL3	985.333	4.66667	985.333	4.66667	2.37015	0.465789	0	Probable E3 ubiquitin-protein ligase LUL3 [Source:UniProtKB/Swiss-Prot;Acc:Q84ME1]	2956	0	0	0	0	14
1	5539238	5541238	AT3G01670	protein_coding		58	0	58	0	2.36968	0.472207	0	Sieve element occlusion protein [Source:UniProtKB/TrEMBL;Acc:A0A1I9LMF2]	0	0	174	0	0	0
1	5546753	5548753	AT2G37195	protein_coding		24	1.33333	18.3303	0.666667	2.36842	0.458395	0	unknown protein; FUNCTIONS IN: molecular_function unknown; INVOLVED IN: biological_process unknown; LOCATED IN: endomembrane system; Ha. [Source:TAIR;Acc:AT2G37195]	12	0	60	0	2	2
1	5547262	5549262	AT5G42820	protein_coding	U2AF35B	61.6667	1.66667	52.9224	1.66667	2.36831	0.472826	0	U2AF35B [Source:UniProtKB/TrEMBL;Acc:A0A178UM74]	167	18	0	0	5	0
1	5555775	5557775	AT4G15410	protein_coding	PUX5	887.333	228	155.325	119.085	2.36813	0.280567	0	Plant UBX domain-containing protein 5 [Source:UniProtKB/Swiss-Prot;Acc:Q7Y175]	1186	664	812	440	216	28
1	5555964	5557964	AT1G76410	protein_coding	ATL8	134	5.33333	134	5.33333	2.36503	0.474404	0	ATL8 [Source:UniProtKB/TrEMBL;Acc:A0A178WF21]	0	0	402	0	0	16
1	5561165	5563165	AT3G02230	protein_coding	RGP1	429.333	156.667	324.396	78.6582	2.36444	0.25992	0	RGP1 [Source:UniProtKB/TrEMBL;Acc:A0A178VK37]	116	94	1078	288	166	16
1	5562076	5564076	AT3G20040	protein_coding	ATHXK4	213.667	20.6667	102.392	10.4775	2.36254	0.397942	0	Phosphotransferase [Source:UniProtKB/TrEMBL;Acc:A0A178VNP2]	334	297	10	0	34	28
1	5569679	5571679	AT5G02840	protein_coding	RVE4	640	98.6667	318.354	19.4022	2.36129	0.212677	0	LCL1 [Source:UniProtKB/TrEMBL;Acc:A0A178U8Z5]	984	932	4	62	128	106
1	5573257	5575257	AT1G14530	protein_coding	THH1	136	29.3333	48.0139	23.5891	2.36099	0.322335	0	Protein TOM THREE HOMOLOG 1 [Source:UniProtKB/Swiss-Prot;Acc:Q948R8]	216	142	50	76	12	0
1	5586461	5588461	AT5G35740	protein_coding		114	18.6667	88.3855	15.7621	2.36009	0.414843	0	At5g35740 [Source:UniProtKB/TrEMBL;Acc:Q9FKH4]	54	288	0	50	6	0
1	5589678	5591678	AT3G14075	protein_coding		528	163.333	270.799	141.503	2.35997	0.268849	0	AT3g14070/MAG2_2 [Source:UniProtKB/TrEMBL;Acc:Q94AB1]	564	42	978	34	446	10
1	5589756	5591756	AT1G09040	protein_coding		258	43.3333	238.28	23.7861	2.35946	0.399864	0	unknown protein; FUNCTIONS IN: molecular_function unknown; INVOLVED IN: biological_process unknown; LOCATED IN: membrane; EXPRESSED IN: leaf; BEST Arabidopsis thaliana protein match is: unknown protein (TAIR:AT1G09050.1); Ha. [Source:TAIR;Acc:AT1G09040]	0	734	40	82	48	0
1	5595633	5597633	AT5G10440	protein_coding	CYCD4-2	31.3333	0.333333	31.3333	0.333333	2.35882	0.46758	0	Cyclin-D4-2 [Source:UniProtKB/Swiss-Prot;Acc:Q0WQN9]	94	0	0	1	0	0
1	5600367	5602367	AT5G10870	protein_coding	CM2	19.3333	0.666667	19.3333	0.666667	2.35844	0.450288	0	Chorismate mutase 2 [Source:UniProtKB/Swiss-Prot;Acc:Q9S7H4]	0	58	0	0	2	0
1	5601786	5603786	AT5G10570	protein_coding	BHLH61	34	0	34	0	2.35783	0.470199	0	Transcription factor bHLH61 [Source:UniProtKB/Swiss-Prot;Acc:Q9LXA9]	102	0	0	0	0	0
1	5604044	5606044	AT2G38430	protein_coding		33.6667	1.33333	13.2204	1.33333	2.35744	0.477452	0	Putative uncharacterized protein [Source:UniProtKB/TrEMBL;Acc:Q58FY7]	41	52	8	0	4	0
1	5607744	5609744	AT1G12940	protein_coding	NRT2.5	70.6667	1.33333	70.6667	1.33333	2.35674	0.469438	0	High affinity nitrate transporter 2.5 [Source:UniProtKB/Swiss-Prot;Acc:Q9LPV5]	0	212	0	0	0	4
1	5613593	5615593	AT2G31290	protein_coding		99.3333	3.33333	98.335	3.33333	2.35626	0.45348	0	Ubiquitin carboxyl-terminal hydrolase family protein [Source:UniProtKB/TrEMBL;Acc:Q9SJW7]	2	296	0	0	0	10
1	5614808	5616808	AT4G34412	protein_coding		198.667	6.33333	198.667	6.33333	2.3561	0.478083	0	At4g34412 [Source:UniProtKB/TrEMBL;Acc:Q6NMZ4]	0	0	596	0	0	19
1	5616786	5618786	AT4G22730	protein_coding		218	22.6667	214.012	11.8509	2.35578	0.451424	0	At4g22730 [Source:UniProtKB/TrEMBL;Acc:O49654]	8	646	0	28	40	0
1	5621640	5623640	AT4G21090	protein_coding	MFDX2	256	49.3333	163.369	13.776	2.35551	0.184603	0	Adrenodoxin-like protein 2, mitochondrial [Source:UniProtKB/Swiss-Prot;Acc:Q8S904]	32	574	162	22	66	60
1	5621792	5623792	AT2G45790	protein_coding	PMM	447	77	438.019	51.5073	2.35441	0.364634	0	Phosphomannomutase [Source:UniProtKB/Swiss-Prot;Acc:O80840]	2	16	1323	24	27	180
1	5627834	5629834	AT4G33110	protein_coding		1745.33	654	935.549	309.752	2.35379	0.133304	0	S-adenosyl-L-methionine-dependent methyltransferases superfamily protein [Source:UniProtKB/TrEMBL;Acc:Q8L788]	561	1083	3592	1119	776	67
1	5637779	5639779	AT5G61240	protein_coding		194.667	39	160.667	23.8956	2.3524	0.292359	0	Leucine-rich repeat (LRR) family protein [Source:UniProtKB/TrEMBL;Acc:F4K217]	66	514	4	23	86	8
1	5644443	5646443	AT3G22260	protein_coding		359.333	71.3333	163.879	27.9364	2.34981	0.165384	0	At3g22260 [Source:UniProtKB/TrEMBL;Acc:Q0V869]	322	660	96	34	126	54
1	5646975	5648975	AT4G25680	protein_coding		144	14	99.92	7.57188	2.34927	0.355961	0	At4g25680 [Source:UniProtKB/TrEMBL;Acc:Q9SZZ6]	96	336	0	2	12	28
1	5647636	5649636	AT3G02320	protein_coding		244	28.6667	124.279	18.415	2.34819	0.278572	0	tRNA (guanine(26)-N(2))-dimethyltransferase [Source:UniProtKB/TrEMBL;Acc:A0A178VEZ9]	484	180	68	20	2	64
1	5658370	5660370	AT5G53486	protein_coding		58	3.33333	40.5134	3.33333	2.34645	0.48089	0	unknown protein; LOCATED IN: endomembrane system; Ha. [Source:TAIR;Acc:AT5G53486]	38	0	136	0	10	0
1	5667398	5669398	AT1G57765	protein_coding		207.333	10.6667	207.333	6.35959	2.34539	0.481489	0	unknown protein; FUNCTIONS IN: molecular_function unknown; INVOLVED IN: biological_process unknown; LOCATED IN: endomembrane system; BEST Arabidopsis thaliana protein match is: unknown protein (TAIR:AT1G09645.1); Ha. [Source:TAIR;Acc:AT1G57765]	0	622	0	22	10	0
1	5672725	5674725	AT1G53680	protein_coding	GSTU28	2.66667	0	1.33333	0	2.34486	0.428536	0	Glutathione S-transferase U28 [Source:UniProtKB/Swiss-Prot;Acc:Q9C8M3]	0	4	4	0	0	0
1	5677851	5679851	AT4G02110	protein_coding		1076.67	114	1061.68	92.8727	2.34485	0.434521	0	BRCT domain-containing protein At4g02110 [Source:UniProtKB/Swiss-Prot;Acc:O04251]	3200	24	6	0	298	44
1	5685525	5687525	AT1G60560	protein_coding		58	7.33333	54.0123	6.35959	2.3447	0.371643	0	At1g60560/F8A5_10 [Source:UniProtKB/TrEMBL;Acc:Q8RY56]	166	6	2	0	20	2
1	5696216	5698216	AT2G45930	protein_coding		1144.67	149.333	1135.68	148.334	2.34315	0.481279	0	Expressed protein [Source:UniProtKB/TrEMBL;Acc:O80826]	0	18	3416	0	446	2
1	5701153	5703153	AT2G23770	protein_coding	LYK4	649.667	187.333	366.67	61.7234	2.34174	0.19801	0	LysM domain receptor-like kinase 4 [Source:UniProtKB/Swiss-Prot;Acc:O64825]	557	66	1326	310	114	138
1	5704897	5706897	AT1G14900	protein_coding	HMGA	12.6667	0	12.6667	0	2.34135	0.472826	0	HMG-Y-related protein A [Source:UniProtKB/Swiss-Prot;Acc:Q43386]	0	0	38	0	0	0
1	5708624	5710624	AT2G30395	protein_coding	OFP17	42	0.666667	42	0.666667	2.3406	0.473107	0	Transcription repressor OFP17 [Source:UniProtKB/Swiss-Prot;Acc:Q84RF2]	126	0	0	0	0	2
1	5711044	5713044	AT1G25375	protein_coding		382	44.6667	306.675	22.6961	2.34052	0.367644	0	Metallo-hydrolase/oxidoreductase superfamily protein [Source:UniProtKB/TrEMBL;Acc:Q682P6]	148	990	8	0	60	74
1	5712945	5714945	AT3G25410	protein_coding	BASS3	622	139.333	194.343	35.3522	2.33941	0.0748996	0	Probable sodium/metabolite cotransporter BASS3, chloroplastic [Source:UniProtKB/Swiss-Prot;Acc:Q8RXE8]	836	234	796	162	70	186
1	5721900	5723900	AT3G49340	protein_coding		44	0	44	0	2.33899	0.47373	0	Cysteine protease-like protein [Source:UniProtKB/TrEMBL;Acc:Q9SG15]	132	0	0	0	0	0
1	5726406	5728406	AT4G22390	protein_coding		112.667	4	112.667	4	2.33871	0.474705	0	F-box protein At4g22390 [Source:UniProtKB/Swiss-Prot;Acc:Q9SUY0]	0	0	338	0	0	12
1	5726622	5728622	AT2G13430	protein_coding		66.3333	0.666667	66.3333	0.666667	2.33843	0.48234	0	Uncharacterized protein At2g13430 [Source:UniProtKB/TrEMBL;Acc:Q9SHS3]	199	0	0	0	0	2
1	5730902	5732902	AT3G20240	protein_coding		176.667	58	113.738	32.9242	2.33827	0.338404	0	Probable mitochondrial adenine nucleotide transporter BTL1 [Source:UniProtKB/Swiss-Prot;Acc:Q9LJX5]	56	70	404	114	60	0
1	5736887	5738887	AT3G11660	protein_coding	NHL1	996.667	352.667	449.732	215.72	2.33824	0.207087	0	NDR1/HIN1-like protein 1 [Source:UniProtKB/Swiss-Prot;Acc:Q9SRN0]	172	1098	1720	758	278	22
1	5743503	5745503	AT5G04670	protein_coding		648.667	158	317.495	51.9359	2.33824	0.0512179	0	Enhancer of polycomb-like protein [Source:UniProtKB/TrEMBL;Acc:Q9LZ30]	612	1216	118	192	226	56
1	5754331	5756331	AT1G67190	protein_coding		971.333	364.333	669.716	172.614	2.33644	0.271567	0	F-box/LRR-repeat protein At1g67190 [Source:UniProtKB/Swiss-Prot;Acc:Q9ZW88]	38	606	2270	558	515	20
1	5754597	5756597	AT1G79470	protein_coding	IMPDH	13.3333	0	13.3333	0	2.3354	0.472826	0	Inosine-5'-monophosphate dehydrogenase 1 [Source:UniProtKB/Swiss-Prot;Acc:P47996]	40	0	0	0	0	0
1	5757466	5759466	AT4G26070	protein_coding	MKK1	610.333	167.333	264.162	102.803	2.3346	0.140513	0	NMAPKK [Source:UniProtKB/TrEMBL;Acc:A0A178V3F2]	1088	176	567	96	370	36
1	5759626	5761626	AT1G18030	protein_coding		236.333	65.6667	65.3639	33.8247	2.33409	0.0936864	0	Probable protein phosphatase 2C 8 [Source:UniProtKB/Swiss-Prot;Acc:Q9LMT1]	363	201	145	126	62	9
1	5763149	5765149	AT5G09530	protein_coding	PELPK1	11.3333	0	11.3333	0	2.33389	0.473003	0	PRP10 [Source:UniProtKB/TrEMBL;Acc:A0A178UP14]	0	34	0	0	0	0
1	5764798	5766798	AT3G51030	protein_coding	TRX1	49.3333	0	49.3333	0	2.33358	0.475571	0	Thioredoxin H1 [Source:UniProtKB/Swiss-Prot;Acc:P29448]	148	0	0	0	0	0
1	5772322	5774322	AT5G40280	protein_coding	ERA1	58	15.3333	28.0238	11.5662	2.33356	0.340044	0	Prenyltransferase family protein [Source:TAIR;Acc:AT5G40280]	72	4	98	8	38	0
1	5772595	5774595	AT1G32540	protein_coding	LOL1	2948	771.333	955.557	315.325	2.329	0.0797256	0	lsd one like 1 [Source:TAIR;Acc:AT1G32540]	3780	4022	1042	978	1184	152
1	5777442	5779442	AT5G56270	protein_coding	WRKY2	292.667	86	76.4751	41.1015	2.32777	0.130385	0	Probable WRKY transcription factor 2 [Source:UniProtKB/Swiss-Prot;Acc:Q9FG77]	322	148	408	168	50	40
1	5781433	5783433	AT3G09160	protein_coding		17.3333	0	17.3333	0	2.32533	0.465683	0	RNA-binding (RRM/RBD/RNP motifs) family protein [Source:UniProtKB/TrEMBL;Acc:F4IZU8]	52	0	0	0	0	0
1	5786242	5788242	AT1G06080	protein_coding	ADS1	33.3333	0	23.2188	0	2.32514	0.481279	0	Delta-9 acyl-lipid desaturase 1 [Source:UniProtKB/Swiss-Prot;Acc:O65797]	22	78	0	0	0	0
1	5788679	5790679	AT1G13450	protein_coding	GT-1	1248.67	251.667	939.277	107.812	2.32394	0.290523	0	Trihelix transcription factor GT-1 [Source:UniProtKB/Swiss-Prot;Acc:Q9FX53]	655	3089	2	457	206	92
1	5798741	5800741	AT3G54300	protein_coding	VAMP727	863.333	177.333	398.131	44.5172	2.32342	0.148098	0	Vesicle-associated membrane protein 727 [Source:UniProtKB/Swiss-Prot;Acc:Q9M376]	1446	102	1042	98	182	252
1	5804811	5806811	AT3G09060	protein_coding		283.333	63.3333	142.746	25.7509	2.32225	0.0882599	0	Pentatricopeptide repeat (PPR) superfamily protein [Source:UniProtKB/TrEMBL;Acc:A0A178VJY3]	206	560	84	114	30	46
1	5819080	5821080	AT5G63270	protein_coding		5.66667	0	5.17472	0	2.32191	0.473568	0	RPM1-interacting protein 4 (RIN4) family protein [Source:UniProtKB/TrEMBL;Acc:Q9FMJ6]	0	16	1	0	0	0
1	5823796	5825796	AT3G13510	protein_coding		16	0	16	0	2.32156	0.464161	0	AT3g13510/MRP15_15 [Source:UniProtKB/TrEMBL;Acc:Q9LJE0]	48	0	0	0	0	0
1	5827915	5829915	AT1G23010	protein_coding	LPR1	49.3333	0	49.3333	0	2.32134	0.479608	0	Multicopper oxidase LPR1 [Source:UniProtKB/Swiss-Prot;Acc:F4I4K5]	0	0	148	0	0	0
1	5834488	5836488	AT2G19720	protein_coding	RPS15AB	71.3333	0	36.703	0	2.31904	0.484399	0	40S ribosomal protein S15a-2 [Source:UniProtKB/Swiss-Prot;Acc:O82205]	92	122	0	0	0	0
1	5831303	5833303	AT2G21560	protein_coding		452	29.3333	445	29.3333	2.31888	0.4488	0	Nucleolar-like protein [Source:UniProtKB/TrEMBL;Acc:Q9SIK3]	6	1342	8	0	0	88
1	5836590	5838590	AT3G61520	protein_coding		638	121.333	388.589	81.538	2.31688	0.294021	0	Pentatricopeptide repeat-containing protein At3g61520, mitochondrial [Source:UniProtKB/Swiss-Prot;Acc:Q9M316]	58	480	1376	30	50	284
1	5840745	5842745	AT5G03990	protein_coding		90.6667	18.3333	65.9023	9.90511	2.31685	0.391921	0	FK506-binding-like protein [Source:UniProtKB/TrEMBL;Acc:Q93XY4]	4	220	48	34	21	0
1	5842939	5844939	AT2G21710	protein_coding	MTERF2	232	28.6667	165.312	28.6667	2.31665	0.449726	0	Transcription termination factor MTERF2, chloroplastic [Source:UniProtKB/Swiss-Prot;Acc:F4IHL3]	144	552	0	86	0	0
1	5843646	5845646	AT5G66360	protein_coding	DIM1B	498	101.333	357.448	46.3657	2.31664	0.155016	0	Ribosomal RNA small subunit methyltransferase, mitochondrial [Source:UniProtKB/Swiss-Prot;Acc:Q9FK02]	1212	172	110	194	52	58
1	5849904	5851904	AT1G32740	protein_coding		418	46.6667	418	33.6518	2.31601	0.462981	0	SBP (S-ribonuclease binding protein) family protein [Source:UniProtKB/TrEMBL;Acc:Q8LCK5]	0	1254	0	28	112	0
1	5850860	5852860	AT1G57560	protein_coding	AtMYB50	58.6667	0	55.6936	0	2.31559	0.48089	0	At1g57560 [Source:UniProtKB/TrEMBL;Acc:Q9C695]	170	0	6	0	0	0
1	5853093	5855093	AT5G11720	protein_coding		2350.67	768	1697.3	96.4227	2.3151	0.146624	0	AT5g11720/T22P22_110 [Source:UniProtKB/TrEMBL;Acc:Q9LYF8]	574	734	5744	934	770	600
1	5857498	5859498	AT4G37095	protein_coding		35	0	35	0	2.31455	0.487462	0	unknown protein; Ha. [Source:TAIR;Acc:AT4G37095]	0	105	0	0	0	0
1	5861816	5863816	AT1G03470	protein_coding	NET3A	507.333	168	464.936	108.302	2.31442	0.348986	0	NET3A [Source:UniProtKB/TrEMBL;Acc:A0A178W5C1]	2	84	1436	384	74	46
1	5863059	5865059	AT1G48770	protein_coding		54.6667	0	54.6667	0	2.3142	0.489026	0	Uncharacterized protein F11I4_6 [Source:UniProtKB/TrEMBL;Acc:Q9C745]	164	0	0	0	0	0
1	5866585	5868585	AT1G14480	protein_coding		566	135.333	320.052	91.6903	2.31412	0.218443	0	Ankyrin repeat family protein [Source:UniProtKB/TrEMBL;Acc:Q9M9R5]	1156	56	486	30	318	58
1	5874295	5876295	AT1G62960	protein_coding	ACS10	910.667	274.333	568.776	69.5709	2.31171	0.267595	0	Probable aminotransferase ACS10 [Source:UniProtKB/Swiss-Prot;Acc:Q9LQ10]	756	12	1964	388	287	148
1	5877877	5879877	AT3G60980	protein_coding		91.3333	15.6667	41.0582	15.6667	2.31159	0.394566	0	Pentatricopeptide repeat-containing protein At3g60980, mitochondrial [Source:UniProtKB/Swiss-Prot;Acc:Q9LEX5]	96	160	18	0	47	0
1	5884007	5886007	AT1G70000	protein_coding		163.333	51.3333	123.323	26.4911	2.30953	0.284046	0	At1g70000 [Source:UniProtKB/TrEMBL;Acc:O04544]	14	68	408	104	20	30
1	5894351	5896351	AT5G08410	protein_coding	FTRA2	174.667	54	148.263	51.0294	2.30776	0.386059	0	ferredoxin/thioredoxin reductase subunit A (variable subunit) 2 [Source:TAIR;Acc:AT5G08410]	4	50	470	156	6	0
1	5897829	5899829	AT4G35985	protein_coding	P85	432.667	64	430.668	39.3446	2.30759	0.389368	0	Senescence/dehydration-associated protein At4g35985, chloroplastic [Source:UniProtKB/Swiss-Prot;Acc:F4JNX2]	0	1294	4	16	142	34
1	5910701	5912701	AT3G47580	protein_coding		483.333	91.6667	307.381	78.5543	2.30749	0.397769	0	Leucine-rich repeat protein kinase family protein [Source:UniProtKB/TrEMBL;Acc:Q9SN80]	1054	0	396	248	27	0
1	5919176	5921176	AT3G52420	protein_coding	OEP7	91.3333	24	45.9613	10.2632	2.30747	0.367297	0	OEP7 [Source:UniProtKB/TrEMBL;Acc:A0A178VGL9]	0	128	146	30	38	4
1	5919649	5921649	AT5G20980	protein_coding	MS3	919.333	226	540.234	147.422	2.30726	0.26643	0	5-methyltetrahydropteroyltriglutamate--homocysteine methyltransferase 3, chloroplastic [Source:UniProtKB/Swiss-Prot;Acc:Q0WNZ5]	1998	326	434	166	506	6
1	5921332	5923332	AT4G01435	protein_coding		62	5.33333	62	4.37163	2.30709	0.48089	0	@	0	0	186	2	0	14
1	5925815	5927815	AT5G51820	protein_coding	PGMP	1225.33	340.667	623.904	188.829	2.307	0.155463	0	Phosphoglucomutase, chloroplastic [Source:UniProtKB/Swiss-Prot;Acc:Q9SCY0]	2468	506	702	664	348	10
1	5928826	5930826	AT4G37240	protein_coding		30.6667	0	30.6667	0	2.3065	0.483102	0	HTH-type transcriptional regulator [Source:UniProtKB/TrEMBL;Acc:Q8LE56]	92	0	0	0	0	0
1	5932780	5934780	AT1G77110	protein_coding	PIN6	92	10.6667	90.0074	10.6667	2.30644	0.490428	0	Auxin efflux carrier component [Source:UniProtKB/TrEMBL;Acc:A0A178W8W8]	0	4	272	0	32	0
1	5940695	5942695	AT4G35040	protein_coding	BZIP19	99.3333	18.6667	51.4112	9.26163	2.30624	0.326807	0	Basic leucine zipper 19 [Source:UniProtKB/Swiss-Prot;Acc:Q8VY76]	96	12	190	2	20	34
1	5945448	5947448	AT5G58800	protein_coding		551	118	430.502	23.516	2.30566	0.135688	0	Probable NAD(P)H dehydrogenase (quinone) FQR1-like 3 [Source:UniProtKB/Swiss-Prot;Acc:Q9LUX9]	118	1412	123	165	93	96
1	5954090	5956090	AT1G22510	protein_coding		405.333	95	184.207	55.4346	2.30537	0.296604	0	E3 ubiquitin-protein ligase RNF170-like protein (DUF 1232) [Source:UniProtKB/TrEMBL;Acc:F4I1E4]	741	369	106	192	93	0
1	5956425	5958425	AT4G17570	protein_coding	GATA26	900.667	188	633.956	113.001	2.3053	0.270074	0	GATA transcription factor 26 [Source:UniProtKB/TrEMBL;Acc:F4JP80]	338	198	2166	102	50	412
1	5976323	5978323	AT5G50915	protein_coding	BHLH137	850	144	823.107	71.6752	2.30439	0.355663	0	Transcription factor bHLH137 [Source:UniProtKB/Swiss-Prot;Acc:Q93W88]	2496	50	4	198	232	2
1	5981145	5983145	AT5G57700	protein_coding		508.667	108	105.857	41.0041	2.30398	0.154355	0	BNR/Asp-box repeat family protein [Source:UniProtKB/TrEMBL;Acc:F4KC30]	414	392	720	106	38	180
1	5986852	5988852	AT1G59930	protein_coding		115.333	2.66667	115.333	2.66667	2.30278	0.491072	0	F23H11.24 protein [Source:UniProtKB/TrEMBL;Acc:Q9SXC1]	346	0	0	0	8	0
1	5995919	5997919	AT1G28250	protein_coding		635.333	153.333	472.39	72.0586	2.30242	0.146061	0	F3H9.10 protein [Source:UniProtKB/TrEMBL;Acc:Q9FZ98]	274	1572	60	292	118	50
1	5996118	5998118	AT3G53150	protein_coding	UGT73D1	77.3333	2	73.3697	2	2.30145	0.487462	0	UDP-glucosyl transferase 73D1 [Source:TAIR;Acc:AT3G53150]	8	224	0	0	0	6
1	5997781	5999781	AT5G24310	protein_coding	ABIL3	156.667	9.33333	156.667	8.35331	2.30054	0.489655	0	Protein ABIL3 [Source:UniProtKB/Swiss-Prot;Acc:Q6NMC6]	0	470	0	26	2	0
1	6001923	6003923	AT4G02890	protein_coding	UBQ14	1214	421.667	936.05	214.405	2.30039	0.354265	0	Polyubiquitin 14 [Source:UniProtKB/Swiss-Prot;Acc:Q3E7T8]	491	80	3071	700	565	0
1	6007501	6009501	AT4G27560	protein_coding	UGT79B2	158.667	13.3333	60.8861	13.3333	2.3002	0.397403	0	UDP-glycosyltransferase 79B2 [Source:UniProtKB/Swiss-Prot;Acc:Q9T080]	170	258	48	0	0	40
1	6007437	6009437	AT3G53650	protein_coding		17.3333	0.666667	17.3333	0.666667	2.29885	0.484399	0	Histone H2B.8 [Source:UniProtKB/Swiss-Prot;Acc:Q9LFF6]	0	52	0	0	2	0
1	6017282	6019282	AT3G52570	protein_coding		36	3.33333	29.2803	3.33333	2.29871	0.446274	0	AT3g52570/F22O6_50 [Source:UniProtKB/TrEMBL;Acc:Q8VXV0]	94	0	14	0	10	0
1	6023309	6025309	AT1G12845	protein_coding		3.33333	0	3.33333	0	2.29808	0.480736	0	At1g12845 [Source:UniProtKB/TrEMBL;Acc:Q0IGM1]	0	0	10	0	0	0
1	6026475	6028475	AT1G20530	protein_coding		3.33333	0	3.33333	0	2.29808	0.480736	0	F5M15.15 [Source:UniProtKB/TrEMBL;Acc:Q9LMW0]	0	0	10	0	0	0
1	6026487	6028487	AT2G01045	protein_coding		3.33333	0	3.33333	0	2.29808	0.480736	0	@	0	0	10	0	0	0
1	6031860	6033860	AT4G27270	protein_coding		284	69.3333	284	36.1909	2.2958	0.467986	0	Probable NAD(P)H dehydrogenase (quinone) FQR1-like 1 [Source:UniProtKB/Swiss-Prot;Acc:Q6NQE2]	0	0	852	86	122	0
1	6032109	6034109	AT1G47830	protein_coding	AP17	330	91.3333	222.144	23.2475	2.29512	0.35055	0	AP complex subunit sigma [Source:UniProtKB/TrEMBL;Acc:A0A178W398]	70	148	772	134	86	54
1	6033285	6035285	AT3G29250	protein_coding	SDR4	214.667	64.6667	106.567	34.0653	2.2944	0.371427	0	Short-chain dehydrogenase reductase 4 [Source:UniProtKB/Swiss-Prot;Acc:F4J2Z7]	292	4	348	124	64	6
1	6037695	6039695	AT1G13250	protein_coding	GATL3	1100	167.333	1008.95	2.90593	2.29404	0.287704	0	Probable galacturonosyltransferase-like 3 [Source:UniProtKB/Swiss-Prot;Acc:Q0V7R1]	3116	168	16	168	172	162
1	6051602	6053602	AT5G39520	protein_coding		93.3333	12.6667	32.9916	9.82061	2.29373	0.472826	0	Uncharacterized protein At5g39520 [Source:UniProtKB/TrEMBL;Acc:Q0WW43]	118	28	134	32	6	0
1	6057114	6059114	AT3G49320	protein_coding		72	12	53.2666	6.1101	2.29338	0.471997	0	Metal-dependent protein hydrolase [Source:UniProtKB/TrEMBL;Acc:Q9SG17]	40	0	176	20	16	0
1	6054854	6056854	AT5G43010	protein_coding	RPT4A	127.333	36.6667	39.0953	16.1795	2.29295	0.106249	0	26S proteasome regulatory subunit 10B homolog A [Source:UniProtKB/Swiss-Prot;Acc:Q9SEI3]	66	200	116	28	68	14
1	6060895	6062895	AT3G62000	protein_coding		117.333	36	40.3705	19.7315	2.29172	0.293445	0	S-adenosyl-L-methionine-dependent methyltransferases superfamily protein [Source:UniProtKB/TrEMBL;Acc:F4IX20]	38	170	144	68	40	0
1	6063503	6065503	AT2G43465	protein_coding		40.6667	3.33333	39.6709	3.33333	2.2909	0.441551	0	RNA-binding ASCH domain protein [Source:UniProtKB/TrEMBL;Acc:F4IR54]	120	0	2	0	10	0
1	6071134	6073134	AT1G07902	protein_coding		113.333	6	113.333	6	2.29043	0.489681	0	@	340	0	0	0	18	0
1	6073525	6075525	AT5G51230	protein_coding	EMF2	1088	268.667	710.878	104.826	2.28928	0.0592037	0	Polycomb group protein EMBRYONIC FLOWER 2 [Source:UniProtKB/Swiss-Prot;Acc:Q8L6Y4]	2500	526	238	426	310	70
1	6075075	6077075	AT2G14160	protein_coding		65.3333	1.33333	65.3333	1.33333	2.28832	0.492151	0	RNA recognition motif-containing protein [Source:UniProtKB/TrEMBL;Acc:Q1PF73]	196	0	0	0	4	0
1	6087381	6089381	AT4G37850	protein_coding	BHLH25	33.3333	0	33.3333	0	2.28758	0.48816	0	Transcription factor bHLH25 [Source:UniProtKB/Swiss-Prot;Acc:Q9T072]	0	0	100	0	0	0
1	6091022	6093022	AT4G30330	protein_coding		110	10.6667	66.5833	10.6667	2.28715	0.465683	0	At4g30330 [Source:UniProtKB/TrEMBL;Acc:Q8LAK5]	230	100	0	0	32	0
1	6097441	6099441	AT3G27410	protein_coding		37.3333	0.666667	37.3333	0.666667	2.28547	0.48816	0	Transmembrane protein [Source:UniProtKB/TrEMBL;Acc:Q9LTY9]	112	0	0	0	0	2
1	6098039	6100039	AT5G08305	protein_coding	PCMP-E105	55.3333	0	55.3333	0	2.28449	0.488843	0	Pentatricopeptide repeat-containing protein At5g08305 [Source:UniProtKB/Swiss-Prot;Acc:P0C8Q7]	166	0	0	0	0	0
1	6099989	6101989	AT1G16340	protein_coding	ATKDSA2	168	12.6667	97.55	12.6667	2.28334	0.402576	0	Aldolase superfamily protein [Source:UniProtKB/TrEMBL;Acc:F4I2W6]	354	126	24	0	0	38
1	6105323	6107323	AT5G28370	protein_coding		574	109.333	376.012	81.0788	2.28334	0.316829	0	F21B23.6 protein [Source:UniProtKB/TrEMBL;Acc:Q9LKV3]	88	320	1314	10	48	270
1	6115617	6117617	AT1G75630	protein_coding	AVA-P4	742	166.667	350.025	42.8538	2.28237	0.202014	0	V-type proton ATPase proteolipid subunit [Source:UniProtKB/TrEMBL;Acc:F4HZ57]	974	54	1198	160	96	244
1	6122631	6124631	AT3G16060	protein_coding	KIN13B	488.667	122.667	211.011	46.3369	2.28102	0.0839932	0	Kinesin-like protein [Source:UniProtKB/TrEMBL;Acc:A0A178V575]	744	652	70	168	170	30
1	6126567	6128567	AT4G16920	protein_coding		803.667	162.333	333.953	14.4491	2.28051	0.0685329	0	Disease resistance protein (TIR-NBS-LRR class) family [Source:TAIR;Acc:AT4G16920]	1122	1153	136	188	138	161
1	6129025	6131025	AT5G03070	protein_coding	IMPA9	206	69.3333	93.5165	38.7528	2.2795	0.324496	0	Importin subunit alpha-9 [Source:UniProtKB/Swiss-Prot;Acc:F4KF65]	160	72	386	134	74	0
1	6137500	6139500	AT1G76580	protein_coding		1247.33	468.667	882.308	150.583	2.27864	0.17899	0	Squamosa promoter-binding protein-like (SBP domain) transcription factor family protein [Source:TAIR;Acc:AT1G76580]	578	168	2996	604	634	168
1	6141402	6143402	AT5G03495	protein_coding		576	74	575	39.7157	2.27751	0.447072	0	RNA-binding (RRM/RBD/RNP motifs) family protein [Source:UniProtKB/TrEMBL;Acc:Q67YA0]	1726	2	0	86	136	0
1	6147900	6149900	AT2G21470	protein_coding	SAE2	2435.33	881.333	1709.72	258.824	2.27698	0.164083	0	SUMO-activating enzyme subunit 2 [Source:UniProtKB/Swiss-Prot;Acc:Q9SJT1]	1062	410	5834	1348	842	454
1	6151222	6153222	AT2G38480	protein_coding		466	2	466	2	2.27627	0.49349	0	CASP-like protein 4B1 [Source:UniProtKB/Swiss-Prot;Acc:Q8LE26]	0	0	1398	0	0	6
1	6152982	6154982	AT3G54250	protein_coding	MVD2	12.6667	0	12.6667	0	2.2758	0.489026	0	Diphosphomevalonate decarboxylase MVD2, peroxisomal [Source:UniProtKB/Swiss-Prot;Acc:F4JCU3]	0	38	0	0	0	0
1	6154801	6156801	AT5G48580	protein_coding	FKBP15-2	190	44	91.309	21.6333	2.27572	0.110762	0	Peptidylprolyl isomerase [Source:UniProtKB/TrEMBL;Acc:A0A178UPA7]	372	86	112	86	14	32
1	6164820	6166820	AT3G63060	protein_coding	EDL3	504	114.667	253.617	46.2793	2.27372	0.210653	0	EID1-like F-box protein 3 [Source:UniProtKB/Swiss-Prot;Acc:Q93ZT5]	522	934	56	206	82	56
1	6167845	6169845	AT1G19396	protein_coding		42	7.33333	9.45163	0.666667	2.27284	0.382887	0	unknown protein. [Source:TAIR;Acc:AT1G19396]	46	24	56	8	6	8
1	6172019	6174019	AT4G30870	protein_coding	MUS81	56	5.33333	52	3.52767	2.27211	0.465268	0	Crossover junction endonuclease MUS81 [Source:UniProtKB/Swiss-Prot;Acc:Q5W9E7]	4	160	4	0	12	4
1	6182806	6184806	AT4G11175	protein_coding		347.333	56	146.835	28.3784	2.27189	0.308704	0	Translation initiation factor IF-1, chloroplastic [Source:UniProtKB/Swiss-Prot;Acc:O82499]	300	622	120	0	92	76
1	6183729	6185729	AT4G25470	protein_coding	DREB1C	615.333	12	615.333	12	2.27102	0.492349	0	C-repeat binding factor 2 [Source:UniProtKB/TrEMBL;Acc:B2BIW9]	0	0	1846	0	0	36
1	6190707	6192707	AT3G18770	protein_coding	ATG13B	309.333	23.3333	305.336	18.5592	2.271	0.428536	0	Autophagy-related protein 13b [Source:UniProtKB/Swiss-Prot;Acc:F4J8V5]	920	2	6	0	10	60
1	6193042	6195042	AT1G77640	protein_coding	ERF013	172.667	16.6667	172.667	12.8755	2.26891	0.500602	0	Ethylene-responsive transcription factor ERF013 [Source:UniProtKB/Swiss-Prot;Acc:Q9CAP4]	0	518	0	8	42	0
1	6195343	6197343	AT5G60860	protein_coding	RABA1F	209.333	50.3333	90.3997	28.3569	2.26826	0.13824	0	Ras-related protein RABA1f [Source:UniProtKB/Swiss-Prot;Acc:Q9FJH0]	242	347	39	107	24	20
1	6198690	6200690	AT4G10420	protein_coding		21.3333	0	21.3333	0	2.26822	0.497359	0	FBD / Leucine Rich Repeat domains containing protein [Source:UniProtKB/TrEMBL;Acc:F4JLN7]	0	0	64	0	0	0
1	6201235	6203235	AT3G06890	protein_coding		137.333	12	137.333	6.9282	2.26765	0.501051	0	At3g06890 [Source:UniProtKB/TrEMBL;Acc:Q9M910]	0	412	0	24	12	0
1	6203295	6205295	AT3G57360	protein_coding		20	0	20	0	2.26627	0.498915	0	At3g57360 [Source:UniProtKB/TrEMBL;Acc:Q6DBN3]	0	0	60	0	0	0
1	6208528	6210528	AT2G28310	protein_coding		422.667	69.3333	214.878	11.6809	2.26625	0.257898	0	Trimethylguanosine synthase (DUF707) [Source:UniProtKB/TrEMBL;Acc:Q56Y17]	548	716	4	46	82	80
1	6212591	6214591	AT1G62880	protein_coding		12	0	7.57188	0	2.26602	0.501051	0	Protein cornichon homolog 3 [Source:UniProtKB/Swiss-Prot;Acc:Q8GWT5]	0	26	10	0	0	0
1	6217353	6219353	AT1G32020	protein_coding		5.33333	0	5.33333	0	2.2635	0.489026	0	Putative F-box protein At1g32020 [Source:UniProtKB/Swiss-Prot;Acc:Q9C6W9]	0	16	0	0	0	0
1	6223454	6225454	AT2G07628	protein_coding		5.33333	0	5.33333	0	2.2635	0.489026	0	@	0	16	0	0	0	0
1	6246823	6248823	AT2G46760	protein_coding	GULLO6	5.33333	0	5.33333	0	2.2635	0.489026	0	Probable L-gulonolactone oxidase 6 [Source:UniProtKB/Swiss-Prot;Acc:O81032]	0	16	0	0	0	0
1	6247624	6249624	AT3G03130	protein_coding		5.33333	0	5.33333	0	2.2635	0.489026	0	LisH domain-like protein [Source:UniProtKB/TrEMBL;Acc:Q9M9N2]	0	16	0	0	0	0
1	6253094	6255094	AT3G59620	protein_coding	JAL39	5.33333	0	5.33333	0	2.2635	0.489026	0	Jacalin-related lectin 39 [Source:UniProtKB/Swiss-Prot;Acc:Q9M1A6]	0	16	0	0	0	0
1	6260501	6262501	AT3G06720	protein_coding	IMPA1	3103.33	1177.33	1899.21	399.006	2.26291	0.134533	0	Importin subunit alpha [Source:UniProtKB/TrEMBL;Acc:A0A178VHS3]	1736	718	6856	1782	1326	424
1	6263854	6265854	AT4G17100	protein_coding		43.3333	8.66667	16.8259	4.37163	2.2628	0.481279	0	CONTAINS InterPro DOMAIN/s: Endoribonuclease XendoU (InterPro:IPR018998); Ha. [Source:TAIR;Acc:AT4G17100]	34	20	76	12	14	0
1	6266076	6268076	AT3G45900	protein_coding		188	27.3333	186.004	12.7192	2.2626	0.410039	0	At3g45900 [Source:UniProtKB/TrEMBL;Acc:Q6IDC0]	560	0	4	42	38	2
1	6267883	6269883	AT3G27330	protein_coding		54.6667	0	54.6667	0	2.26226	0.494154	0	Zinc finger (C3HC4-type RING finger) family protein [Source:UniProtKB/TrEMBL;Acc:F4IWG7]	164	0	0	0	0	0
1	6277204	6279204	AT5G09315	protein_coding		37.3333	4	36.3379	2.3094	2.2592	0.495133	0	At5g09320 [Source:UniProtKB/TrEMBL;Acc:Q8L797]	0	2	110	0	8	4
1	6281144	6283144	AT3G47000	protein_coding		111.333	8	87.9779	7.02377	2.25881	0.429136	0	At3g47000 [Source:UniProtKB/TrEMBL;Acc:Q9SD73]	49	285	0	0	2	22
1	6282348	6284348	AT2G40830	protein_coding	RHC1A	660.667	158.667	471.695	126.028	2.25686	0.281315	0	Probable E3 ubiquitin-protein ligase RHC1A [Source:UniProtKB/Swiss-Prot;Acc:O22197]	1604	180	198	66	408	2
1	6292901	6294901	AT4G31240	protein_coding		1016	192.667	975.049	70.8174	2.25674	0.287432	0	Probable nucleoredoxin 3 [Source:UniProtKB/Swiss-Prot;Acc:Q8VZQ0]	2966	58	24	322	178	78
1	6298669	6300669	AT1G46768	protein_coding	RAP2-1	14	0	13.0128	0	2.25652	0.493462	0	Ethylene-responsive transcription factor RAP2-1 [Source:UniProtKB/Swiss-Prot;Acc:Q8LC30]	40	0	2	0	0	0
1	6302956	6304956	AT2G41050	protein_coding		90.6667	14	85.7153	8.0829	2.25563	0.375466	0	PQ-loop repeat family protein / transmembrane family protein [Source:UniProtKB/TrEMBL;Acc:Q8RXY4]	262	10	0	14	28	0
1	6307126	6309126	AT3G13560	protein_coding		491.333	172.667	429.875	81.8562	2.25552	0.384344	0	Glucan endo-1,3-beta-glucosidase 4 [Source:UniProtKB/Swiss-Prot;Acc:Q94CD8]	0	126	1348	270	238	10
1	6310372	6312372	AT3G44900	protein_coding	CHX4	38	0	38	0	2.25528	0.500997	0	Cation/H(+) antiporter 4 [Source:UniProtKB/Swiss-Prot;Acc:Q9FYC1]	114	0	0	0	0	0
1	6312931	6314931	AT5G18460	protein_coding		277.333	68.6667	88.3654	51.5019	2.25444	0.321219	0	At5g18460 [Source:UniProtKB/TrEMBL;Acc:Q8LFH3]	428	282	122	34	170	2
1	6318427	6320427	AT5G13480	protein_coding	FY	1398	501	505.396	177.967	2.25356	0.0617109	0	Transducin/WD40 repeat-like superfamily protein [Source:TAIR;Acc:AT5G13480]	1222	624	2348	533	792	178
1	6325499	6327499	AT1G17350	protein_coding		81.3333	4.66667	81.3333	4.66667	2.25335	0.487292	0	NADH:ubiquinone oxidoreductase intermediate-associated protein 30 [Source:UniProtKB/TrEMBL;Acc:F4I7I6]	0	244	0	0	14	0
1	6330398	6332398	AT1G34120	protein_coding	IP5P1	37.3333	8	26.6417	4	2.25328	0.389368	0	Type I inositol polyphosphate 5-phosphatase 1 [Source:UniProtKB/Swiss-Prot;Acc:Q84MA2]	4	90	18	12	12	0
1	6340871	6342871	AT5G48060	protein_coding		5.33333	0	4.37163	0	2.25304	0.491143	0	C2 calcium/lipid-binding plant phosphoribosyltransferase family protein [Source:UniProtKB/TrEMBL;Acc:Q9FI32]	2	14	0	0	0	0
1	6344984	6346984	AT3G07480	protein_coding		111.333	16	79.2493	16	2.25301	0.450649	0	2Fe-2S ferredoxin-like superfamily protein [Source:UniProtKB/TrEMBL;Acc:Q9SRR8]	266	64	4	48	0	0
1	6347048	6349048	AT5G36230	protein_coding		897.333	295.333	392.385	144.117	2.25296	0.170177	0	ARM repeat superfamily protein [Source:TAIR;Acc:AT5G36230]	1506	164	1022	502	366	18
1	6351325	6353325	AT3G47780	protein_coding	ABCA7	258	33.3333	186.815	21.6128	2.2527	0.38844	0	ABC transporter A family member 7 [Source:UniProtKB/Swiss-Prot;Acc:Q9STT5]	28	628	118	6	18	76
1	6360586	6362586	AT5G62560	protein_coding	PUB41	268	56.6667	172.248	36.1909	2.25229	0.361956	0	U-box domain-containing protein 41 [Source:UniProtKB/Swiss-Prot;Acc:Q0WUF6]	612	112	80	124	46	0
1	6362042	6364042	AT3G49730	protein_coding		420	78.6667	400.027	67.7282	2.25205	0.355116	0	Pentatricopeptide repeat-containing protein At3g49730 [Source:UniProtKB/Swiss-Prot;Acc:P0C8A0]	1220	28	12	16	214	6
1	6365520	6367520	AT4G32870	protein_coding		117.333	38	95.2634	18.3303	2.25155	0.403074	0	At4g32870 [Source:UniProtKB/TrEMBL;Acc:Q9M073]	0	46	306	62	50	2
1	6367966	6369966	AT2G18760	protein_coding	CHR8	324.667	58	250.307	18.037	2.25094	0.25246	0	chromatin remodeling 8 [Source:TAIR;Acc:AT2G18760]	106	824	44	78	22	74
1	6377580	6379580	AT5G64090	protein_coding		604	205.333	429.902	125.827	2.25092	0.378413	0	At5g64090 [Source:UniProtKB/TrEMBL;Acc:Q9FMI8]	360	12	1440	434	182	0
1	6383587	6385587	AT5G38340	protein_coding		600.667	41.3333	600.667	39.3333	2.24966	0.501639	0	Disease resistance protein (TIR-NBS-LRR class) family [Source:UniProtKB/TrEMBL;Acc:Q9FKM9]	0	0	1802	2	120	2
1	6384186	6386186	AT4G22740	protein_coding		141.333	48	98.9298	25.482	2.24957	0.355116	0	AT4g22740/T12H17_130 [Source:UniProtKB/TrEMBL;Acc:Q940N4]	84	6	334	90	52	2
1	6388399	6390399	AT5G66150	protein_coding		431.333	18.6667	430.334	18.6667	2.24895	0.498915	0	Probable alpha-mannosidase At5g66150 [Source:UniProtKB/Swiss-Prot;Acc:Q9FKW9]	0	2	1292	0	0	56
1	6394769	6396769	AT5G55620	protein_coding		39.3333	0	39.3333	0	2.24875	0.500791	0	At5g55620 [Source:UniProtKB/TrEMBL;Acc:Q8LC55]	118	0	0	0	0	0
1	6397531	6399531	AT2G28200	protein_coding	ZAT5	84	1.33333	84	1.33333	2.24801	0.505927	0	Zinc finger protein ZAT5 [Source:UniProtKB/Swiss-Prot;Acc:Q681X4]	252	0	0	0	4	0
1	6399282	6401282	AT4G32890	protein_coding	GATA9	40	1.33333	39.0043	1.33333	2.24747	0.506812	0	GATA transcription factor 9 [Source:UniProtKB/Swiss-Prot;Acc:O82632]	118	2	0	4	0	0
1	6404607	6406607	AT4G28250	protein_coding	EXPB3	716.667	3.33333	716.667	3.33333	2.24627	0.502417	0	EXPB3 [Source:UniProtKB/TrEMBL;Acc:A0A178USU9]	2150	0	0	0	0	10
1	6408989	6410989	AT1G29750	protein_coding	RKF1	1113.33	243.333	430.947	96.0162	2.24584	0.165893	0	Probable LRR receptor-like serine/threonine-protein kinase RFK1 [Source:UniProtKB/Swiss-Prot;Acc:Q9FXF2]	1332	282	1726	180	118	432
1	6413609	6415609	AT5G60340	protein_coding	AAK6	460	92.6667	230.885	65.0162	2.24548	0.375157	0	Adenylate kinase isoenzyme 6 homolog [Source:UniProtKB/Swiss-Prot;Acc:Q9FJI1]	638	740	2	60	218	0
1	6417691	6419691	AT2G29050	protein_coding	RBL1	24	0	12.0554	0	2.24512	0.506812	0	RHOMBOID-like protein 1 [Source:UniProtKB/Swiss-Prot;Acc:Q0WQX7]	0	34	38	0	0	0
1	6420188	6422188	AT5G17550	protein_coding	PEX19-2	1162	364	495.412	210.735	2.24346	0.337097	0	PEX19-2 [Source:UniProtKB/TrEMBL;Acc:A0A178UP73]	1692	172	1622	730	362	0
1	6419972	6421972	AT3G25100	protein_coding	CDC45	6	0	6	0	2.24219	0.49423	0	CDC45 (Cell division cycle 45)-like protein [Source:UniProtKB/TrEMBL;Acc:Q9LSG6]	18	0	0	0	0	0
1	6430032	6432032	AT2G19390	protein_coding		1180	440.333	864.544	164.947	2.242	0.220924	0	Expressed protein [Source:UniProtKB/TrEMBL;Acc:O64572]	114	534	2892	372	754	195
1	6432552	6434552	AT2G41540	protein_coding	GPDHC1	265.333	67.3333	110.335	34.3382	2.24072	0.260627	0	Glycerol-3-phosphate dehydrogenase [NAD(+)] GPDHC1, cytosolic [Source:UniProtKB/Swiss-Prot;Acc:O22216]	298	438	60	76	122	4
1	6432574	6434574	AT3G10220	protein_coding	TFCB	111	35.3333	61.5007	30.8671	2.23933	0.351433	0	Tubulin-folding cofactor B [Source:UniProtKB/Swiss-Prot;Acc:Q67Z52]	94	14	225	7	97	2
1	6436522	6438522	AT4G15020	protein_coding		20	3.33333	10.0664	3.33333	2.23866	0.451929	0	HAT transposon superfamily [Source:UniProtKB/TrEMBL;Acc:F4JJC1]	0	32	28	10	0	0
1	6449585	6451585	AT1G23120	protein_coding		41.3333	0	41.3333	0	2.23852	0.500602	0	Polyketide cyclase/dehydrase and lipid transport superfamily protein [Source:TAIR;Acc:AT1G23120]	0	124	0	0	0	0
1	6459307	6461307	AT3G48450	protein_coding		12	0	9.16515	0	2.23747	0.500119	0	At3g48450 [Source:UniProtKB/TrEMBL;Acc:Q8LCF4]	6	0	30	0	0	0
1	6459608	6461608	AT3G29170	protein_coding		340	78.6667	176.469	18.0493	2.23683	0.355285	0	At3g29170 [Source:UniProtKB/TrEMBL;Acc:Q9LVP2]	592	0	428	112	74	50
1	6462849	6464849	AT2G29950	protein_coding	EFL1	3	0	3	0	2.23547	0.496129	0	Protein ELF4-LIKE 1 [Source:UniProtKB/Swiss-Prot;Acc:O80877]	0	0	9	0	0	0
1	6466347	6468347	AT1G09980	protein_coding		1067.33	308.667	637.095	101.432	2.2354	0.0672778	0	Putative serine esterase family protein [Source:UniProtKB/TrEMBL;Acc:Q8RXV4]	350	2338	514	464	344	118
1	6473802	6475802	AT5G27360	protein_coding	SFP2	404.667	86.6667	291.329	24.3949	2.23525	0.162292	0	Major facilitator superfamily protein [Source:TAIR;Acc:AT5G27360]	976	218	20	108	114	38
1	6482646	6484646	AT1G68800	protein_coding	BRC2	32.6667	0	32.6667	0	2.23441	0.501435	0	TCP domain protein 12 [Source:TAIR;Acc:AT1G68800]	0	98	0	0	0	0
1	6486153	6488153	AT5G64080	protein_coding		76	0	58.9237	0	2.23433	0.505333	0	Non-specific lipid-transfer protein-like protein At5g64080 [Source:UniProtKB/Swiss-Prot;Acc:Q8VYI9]	192	0	36	0	0	0
1	6488270	6490270	AT4G09570	protein_coding	CPK4	808.667	107	553.102	60.0694	2.2339	0.320731	0	Calcium-dependent protein kinase 4 [Source:UniProtKB/Swiss-Prot;Acc:Q38869]	534	1874	18	52	42	227
1	6503466	6505466	AT2G18790	protein_coding	PHYB	573.333	194.667	209.107	65.2619	2.23337	0.0758657	0	Phytochrome [Source:UniProtKB/TrEMBL;Acc:A0A178W0V4]	560	218	942	170	318	96
1	6505542	6507542	AT1G55040	protein_coding		281.333	87.3333	73.8497	42.3688	2.23332	0.124039	0	Zinc finger (Ran-binding) family protein [Source:UniProtKB/TrEMBL;Acc:Q9C7M2]	250	422	172	156	96	10
1	6507797	6509797	AT5G65610	protein_coding		95	28.3333	92.0163	10.9899	2.23182	0.455777	0	unknown protein; Ha. [Source:TAIR;Acc:AT5G65610]	0	6	279	48	27	10
1	6519721	6521721	AT1G36390	protein_coding		867.667	178.333	832.391	49.7203	2.23141	0.353106	0	GrpE protein homolog [Source:UniProtKB/TrEMBL;Acc:Q9C8X4]	2	2532	69	224	232	79
1	6525075	6527075	AT3G25210	protein_coding		93.3333	1.33333	93.3333	1.33333	2.23099	0.502726	0	Pentatricopeptide repeat-containing protein At3g25210, mitochondrial [Source:UniProtKB/Swiss-Prot;Acc:Q9LSF5]	0	280	0	0	4	0
1	6527999	6529999	AT1G67780	protein_coding		33.3333	0.666667	33.3333	0.666667	2.23056	0.501885	0	Zinc-finger domain of monoamine-oxidase A repressor R1 protein [Source:UniProtKB/TrEMBL;Acc:F4HTR3]	100	0	0	0	0	2
1	6537145	6539145	AT2G39920	protein_coding		124.667	34	72.1696	17.2434	2.23017	0.414843	0	Uncharacterized protein At2g39920 [Source:UniProtKB/Swiss-Prot;Acc:O04195]	124	0	250	46	56	0
1	6542781	6544781	AT4G24630	protein_coding	PAT08	2102.67	732.667	482.254	339.969	2.23012	0.079743	0	S-acyltransferase [Source:UniProtKB/TrEMBL;Acc:A0A178UXE5]	2900	1234	2174	1108	1036	54
1	6545251	6547251	AT4G32915	protein_coding	GATC	786	243	406.015	154.929	2.22912	0.259656	0	Glutamyl-tRNA(Gln) amidotransferase subunit C, chloroplastic/mitochondrial [Source:UniProtKB/Swiss-Prot;Acc:F4JV80]	374	386	1598	18	540	171
1	6561788	6563788	AT3G04890	protein_coding		606.667	176	421.126	13.0128	2.22869	0.271567	0	Adenine phosphoribosyltransferase-like protein, putative (DUF2358) [Source:UniProtKB/TrEMBL;Acc:A0A1I9LSP3]	28	366	1426	162	164	202
1	6564551	6566551	AT2G13640	protein_coding		83.6667	12.6667	62.103	12.6667	2.22828	0.510915	0	Transcription factor IIS family protein [Source:UniProtKB/TrEMBL;Acc:Q9SIT3]	46	0	205	0	38	0
1	6567002	6569002	AT1G03360	protein_coding	RRP4	166.667	28.6667	102.041	15.6773	2.22731	0.40975	0	RRP4 [Source:UniProtKB/TrEMBL;Acc:A0A178W3N1]	352	148	0	54	32	0
1	6567686	6569686	AT3G20630	protein_coding	UBP14	1844.67	612	300.578	329.493	2.22669	0.0586034	0	Ubiquitin carboxyl-terminal hydrolase 14 [Source:UniProtKB/Swiss-Prot;Acc:Q8L6Y1]	2432	1662	1440	1212	548	76
1	6575077	6577077	AT5G45130	protein_coding	ATRAB5A	965.333	343.333	537.364	89.8319	2.22611	0.130039	0	RAB homolog 1 [Source:TAIR;Acc:AT5G45130]	438	418	2040	516	300	214
1	6578314	6580314	AT2G35140	protein_coding		48.6667	0	48.6667	0	2.22557	0.503973	0	DCD (Development and Cell Death) domain protein [Source:TAIR;Acc:AT2G35140]	0	146	0	0	0	0
1	6583454	6585454	AT4G15720	protein_coding	PCMP-H1	52.6667	0	52.6667	0	2.22536	0.504397	0	Pentatricopeptide repeat-containing protein At4g15720 [Source:UniProtKB/Swiss-Prot;Acc:Q8VYH0]	0	0	158	0	0	0
1	6583241	6585241	AT3G44150	protein_coding		130	20.6667	126.021	10.4137	2.22497	0.432193	0	Expp1 protein [Source:UniProtKB/TrEMBL;Acc:Q8VZ18]	382	0	8	38	22	2
1	6593883	6595883	AT3G21360	protein_coding		76.6667	20.3333	63.1858	19.342	2.22452	0.469422	0	At3g21360 [Source:UniProtKB/TrEMBL;Acc:B2GVM3]	0	28	202	59	2	0
1	6601105	6603105	AT5G44490	protein_coding		106	22	79.4313	14.4222	2.22417	0.331024	0	FBD-associated F-box protein At5g44490 [Source:UniProtKB/Swiss-Prot;Acc:Q9FI16]	262	54	2	50	14	2
1	6607115	6609115	AT3G24630	protein_coding		207.333	36.6667	120.39	7.42369	2.22346	0.292359	0	unknown protein; Ha. [Source:TAIR;Acc:AT3G24630]	170	432	20	42	22	46
1	6609613	6611613	AT4G29680	protein_coding		89.3333	18	31.0125	15.0997	2.22217	0.355337	0	Alkaline-phosphatase-like family protein [Source:UniProtKB/TrEMBL;Acc:Q9SU83]	128	112	28	0	48	6
1	6611562	6613562	AT4G36840	protein_coding		786	314	618.205	165.183	2.22136	0.318708	0	Galactose oxidase/kelch repeat superfamily protein [Source:UniProtKB/TrEMBL;Acc:Q8GWJ1]	338	12	2008	618	274	50
1	6611630	6613630	AT3G22110	protein_coding	PAC1	372	136	166.425	58.7991	2.22055	0.121967	0	Proteasome subunit alpha type-4-A [Source:UniProtKB/Swiss-Prot;Acc:O81148]	284	138	694	250	104	54
1	6614214	6616214	AT1G17450	protein_coding		462	193.333	333.379	103.437	2.22011	0.300741	0	B-block binding subunit of TFIIIC [Source:UniProtKB/TrEMBL;Acc:F4I7J9]	50	214	1122	368	202	10
1	6615602	6617602	AT1G07040	protein_coding		54.6667	5.33333	54.6667	3.33333	2.2199	0.461592	0	At1g07040 [Source:UniProtKB/TrEMBL;Acc:Q9LMJ7]	164	0	0	2	12	2
1	6620982	6622982	AT5G07180	protein_coding	ERL2	476.667	99.3333	463.727	52.9192	2.21943	0.421027	0	LRR receptor-like serine/threonine-protein kinase ERL2 [Source:UniProtKB/Swiss-Prot;Acc:Q6XAT2]	26	1404	0	184	112	2
1	6622823	6624823	AT1G47960	protein_coding	C/VIF1	411.333	50	411.333	25.7941	2.21908	0.490063	0	Cell wall / vacuolar inhibitor of fructosidase 1 [Source:UniProtKB/Swiss-Prot;Acc:F4HWQ8]	1234	0	0	64	86	0
1	6625036	6627036	AT5G38250	protein_coding	LRK10L-2.3	524	78	125.714	60.3987	2.21894	0.383917	0	LEAF RUST 10 DISEASE-RESISTANCE LOCUS RECEPTOR-LIKE PROTEIN KINASE-like 2.3 [Source:UniProtKB/Swiss-Prot;Acc:F4KA51]	278	692	602	30	6	198
1	6626688	6628688	AT3G57770	protein_coding		44.6667	2.66667	23.5608	2.66667	2.21871	0.439264	0	Protein kinase superfamily protein [Source:UniProtKB/TrEMBL;Acc:F4J3H7]	80	54	0	0	0	8
1	6632133	6634133	AT2G45570	protein_coding	CYP76C2	41.3333	8	39.3503	6.1101	2.2179	0.513778	0	Cytochrome P450 76C2 [Source:UniProtKB/Swiss-Prot;Acc:O64637]	0	4	120	20	4	0
1	6643065	6645065	AT2G04350	protein_coding	LACS8	824	331.333	767.522	180.02	2.21765	0.380064	0	Long chain acyl-CoA synthetase 8 [Source:UniProtKB/Swiss-Prot;Acc:Q9SJD4]	8	106	2358	622	370	2
1	6649446	6651446	AT5G19850	protein_coding		909	147.667	641.842	50.1741	2.21759	0.252752	0	Alpha/beta-Hydrolases superfamily protein [Source:UniProtKB/TrEMBL;Acc:F4K2M9]	537	2159	31	66	138	239
1	6652195	6654195	AT3G17980	protein_coding	CAR4	83.3333	5.33333	83.3333	4.37163	2.21677	0.512925	0	Protein C2-DOMAIN ABA-RELATED 4 [Source:UniProtKB/Swiss-Prot;Acc:Q9LVH4]	0	250	0	2	14	0
1	6661459	6663459	AT3G66652	protein_coding	FIPS3	171.667	36.6667	108.693	18.4872	2.21657	0.352775	0	FIP1[III]-like protein [Source:UniProtKB/Swiss-Prot;Acc:F4JC20]	142	373	0	68	38	4
1	6665161	6667161	AT4G26270	protein_coding	PFK3	215.333	80	188.341	39.3446	2.21624	0.338322	0	ATP-dependent 6-phosphofructokinase 3 [Source:UniProtKB/Swiss-Prot;Acc:Q94AA4]	24	30	592	158	50	32
1	6671777	6673777	AT5G46160	protein_coding	HLP	220.667	48.6667	121.289	26.1874	2.21611	0.25992	0	50S ribosomal protein HLP, mitochondrial [Source:UniProtKB/Swiss-Prot;Acc:Q93Z17]	434	214	14	32	100	14
1	6676680	6678680	AT3G60520	protein_coding		170.667	30	93.9314	8.0829	2.2156	0.372136	0	At3g60520 [Source:UniProtKB/TrEMBL;Acc:Q9M207]	324	188	0	40	36	14
1	6678281	6680281	AT4G32670	protein_coding		147.333	29.6667	73.687	11.348	2.21431	0.340044	0	RING/FYVE/PHD zinc finger superfamily protein [Source:UniProtKB/TrEMBL;Acc:F4JV39]	218	224	0	40	42	7
1	6682550	6684550	AT3G02800	protein_coding	DSP3	721	278	501.384	198.316	2.21405	0.40873	0	Tyrosine-protein phosphatase DSP3 [Source:UniProtKB/Swiss-Prot;Acc:Q681Z2]	254	186	1723	662	172	0
1	6683467	6685467	AT1G01510	protein_coding	AN	790.667	200.667	551.012	115.501	2.21386	0.165668	0	C-terminal binding protein AN [Source:UniProtKB/Swiss-Prot;Acc:O23702]	1886	138	348	110	430	62
1	6687587	6689587	AT1G72810	protein_coding	TS2	212	39.3333	127.106	24.3402	2.21291	0.396146	0	Threonine synthase 2, chloroplastic [Source:UniProtKB/Swiss-Prot;Acc:Q9SSP5]	444	186	6	86	28	4
1	6691566	6693566	AT4G15940	protein_coding		211.333	64	205.363	43.8786	2.21149	0.472172	0	@	0	12	622	148	44	0
1	6694055	6696055	AT5G27710	protein_coding		143.333	30.6667	143.333	11.2151	2.20915	0.496064	0	At5g27710 [Source:UniProtKB/TrEMBL;Acc:Q6NM16]	0	0	430	52	26	14
1	6696874	6698874	AT1G70980	protein_coding	SYNC3	508.667	207.333	380.719	139.639	2.20783	0.27869	0	Asparagine--tRNA ligase, cytoplasmic 3 [Source:UniProtKB/Swiss-Prot;Acc:Q9SSK1]	80	178	1268	102	484	36
1	6708773	6710773	AT5G54580	protein_coding	ORRM2	9.33333	0.666667	5.20683	0.666667	2.2073	0.469211	0	Organelle RRM domain-containing protein 2, mitochondrial [Source:UniProtKB/Swiss-Prot;Acc:Q9FIU6]	18	10	0	2	0	0
1	6708778	6710778	AT2G36160	protein_coding	RPS14A	1343.33	283.333	146.626	135.678	2.20712	0.149356	0	40S ribosomal protein S14-1 [Source:UniProtKB/Swiss-Prot;Acc:Q9SIH0]	1140	1262	1628	68	248	534
1	6709851	6711851	AT5G66060	protein_coding	P4H10	1000.67	264.667	514.205	113.727	2.20637	0.104983	0	Probable prolyl 4-hydroxylase 10 [Source:UniProtKB/Swiss-Prot;Acc:F4JZ24]	962	1910	130	242	472	80
1	6713425	6715425	AT3G56840	protein_coding		66.3333	7.66667	66.3333	4.09607	2.2063	0.482843	0	FAD-dependent oxidoreductase family protein [Source:TAIR;Acc:AT3G56840]	0	199	0	14	9	0
1	6727071	6729071	AT1G19680	protein_coding		762.667	162.333	652.683	47.1887	2.20491	0.186761	0	At1g19680 [Source:UniProtKB/TrEMBL;Acc:Q9FXG6]	2068	118	102	252	143	92
1	6727747	6729747	AT2G20560	protein_coding		187.333	4.66667	187.333	4.66667	2.20463	0.511282	0	At2g20560/T13C7.15 [Source:UniProtKB/TrEMBL;Acc:Q9SIL3]	0	562	0	0	14	0
1	6734024	6736024	AT4G33440	protein_coding		150	1.33333	150	1.33333	2.20455	0.516167	0	Pectin lyase-like superfamily protein [Source:UniProtKB/TrEMBL;Acc:Q84K13]	450	0	0	0	4	0
1	6740296	6742296	AT4G30730	protein_coding		18.3333	0	12.0324	0	2.20436	0.509181	0	Uncharacterized protein AT4g30730 [Source:UniProtKB/TrEMBL;Acc:Q9SUH3]	41	14	0	0	0	0
1	6743379	6745379	AT5G66230	protein_coding		44	0.666667	44	0.666667	2.20312	0.517389	0	Chalcone-flavonone isomerase family protein [Source:UniProtKB/TrEMBL;Acc:F4JZ53]	0	0	132	0	2	0
1	6745795	6747795	AT5G03555	protein_coding	NCS1	62.6667	6	60.6777	6	2.20265	0.489948	0	Purine-uracil permease NCS1 [Source:UniProtKB/Swiss-Prot;Acc:Q9LZD0]	184	4	0	18	0	0
1	6756420	6758420	AT1G13320	protein_coding	PP2AA3	1003.33	228	906.775	114.023	2.20249	0.295423	0	Serine/threonine-protein phosphatase 2A 65 kDa regulatory subunit A gamma isoform [Source:UniProtKB/Swiss-Prot;Acc:Q38951]	2816	146	48	256	410	18
1	6758912	6760912	AT3G59980	protein_coding		665.333	178	458.77	103.058	2.19996	0.399155	0	Nucleic acid-binding, OB-fold-like protein [Source:UniProtKB/TrEMBL;Acc:Q9M1X8]	2	1546	448	357	177	0
1	6764653	6766653	AT1G30500	protein_coding	NFYA7	124	20.6667	95.5824	15.0702	2.19944	0.418306	0	Nuclear transcription factor Y subunit A-7 [Source:UniProtKB/Swiss-Prot;Acc:Q84JP1]	312	60	0	50	12	0
1	6772131	6774131	AT4G14660	protein_coding	NRPE7	142.667	20	133.698	5.2915	2.19865	0.377953	0	DNA-directed RNA polymerase V subunit 7 [Source:UniProtKB/Swiss-Prot;Acc:A6QRA1]	410	14	4	28	10	22
1	6773523	6775523	AT5G01570	protein_coding		46	0	46	0	2.19719	0.510915	0	unknown protein; BEST Arabidopsis thaliana protein match is: unknown protein (TAIR:AT3G08880.1); Ha. [Source:TAIR;Acc:AT5G01570]	138	0	0	0	0	0
1	6773721	6775721	AT3G56900	protein_coding	AAAS	198.333	22	197.334	22	2.19602	0.498915	0	Aladin [Source:UniProtKB/Swiss-Prot;Acc:Q8GWR1]	0	593	2	0	66	0
1	6777887	6779887	AT3G15356	protein_coding	LEC	1081.33	215.333	525.89	99.199	2.1956	0.247433	0	Lectin-like protein LEC [Source:UniProtKB/Swiss-Prot;Acc:Q9LJR2]	206	2024	1014	54	196	396
1	6781216	6783216	AT5G52420	protein_coding		513.333	43.3333	461.339	43.3333	2.19486	0.459777	0	Transmembrane protein [Source:UniProtKB/TrEMBL;Acc:Q9FHB8]	56	1436	48	0	0	130
1	6787153	6789153	AT3G25700	protein_coding		592.667	184	576.741	32.3934	2.19478	0.403042	0	At3g25700 [Source:UniProtKB/TrEMBL;Acc:Q9LI73]	32	0	1746	238	188	126
1	6790919	6792919	AT5G35730	protein_coding		272.667	76	170.764	40.464	2.19456	0.314199	0	EXS (ERD1/XPR1/SYG1) family protein [Source:UniProtKB/TrEMBL;Acc:Q8VYS9]	598	20	200	148	72	8
1	6798764	6800764	AT5G57740	protein_coding	XBAT32	198.667	30.6667	139.343	27.6727	2.19349	0.408399	0	XBAT32 [Source:UniProtKB/TrEMBL;Acc:A0A178UH83]	126	2	468	2	4	86
1	6801776	6803776	AT4G20170	protein_coding	GALS3	2231.33	962.667	2005.94	550.217	2.19288	0.35624	0	Galactan beta-1,4-galactosyltransferase GALS3 [Source:UniProtKB/Swiss-Prot;Acc:O65431]	88	366	6240	1914	966	8
1	6804092	6806092	AT5G35530	protein_coding	RPS3C	2322	554	1231.82	172.631	2.19277	0.0631816	0	40S ribosomal protein S3-3 [Source:UniProtKB/Swiss-Prot;Acc:Q9FJA6]	1874	4644	448	332	894	436
1	6804430	6806430	AT3G11800	protein_coding		236.667	41.3333	217.888	25.543	2.19211	0.471814	0	Expp1 protein [Source:UniProtKB/TrEMBL;Acc:Q94AI8]	36	672	2	88	36	0
1	6808642	6810642	AT1G65900	protein_coding		118	5.33333	118	5.33333	2.19196	0.520975	0	At1g65900/F12P19_7 [Source:UniProtKB/TrEMBL;Acc:Q94A98]	0	354	0	0	16	0
1	6811618	6813618	AT3G54560	protein_coding	H2AV	32.6667	0	32.6667	0	2.19187	0.516167	0	Histone H2A [Source:UniProtKB/TrEMBL;Acc:A0A178V944]	0	98	0	0	0	0
1	6813704	6815704	AT1G51710	protein_coding	UBP6	1033.33	229	739.887	74.6391	2.1918	0.158452	0	Ubiquitin carboxyl-terminal hydrolase 6 [Source:UniProtKB/Swiss-Prot;Acc:Q949Y0]	2510	212	378	376	133	178
1	6818504	6820504	AT1G51660	protein_coding	MKK4	293.333	73.3333	124.602	22.4004	2.19145	0.315814	0	MKK4 [Source:UniProtKB/TrEMBL;Acc:A0A178WCC0]	482	58	340	118	48	54
1	6823071	6825071	AT1G73450	protein_coding		702	136.667	546.81	24.0647	2.19038	0.157415	0	Protein kinase superfamily protein [Source:TAIR;Acc:AT1G73450]	1792	234	80	100	182	128
1	6823246	6825246	AT4G14790	protein_coding	SUV3	208.667	66.6667	96.3351	42.6198	2.19036	0.344553	0	EDA15 [Source:UniProtKB/TrEMBL;Acc:A0A178V2P1]	306	16	304	146	54	0
1	6825871	6827871	AT4G12500	protein_coding		864	240.667	132.247	228.693	2.19028	0.371292	0	pEARLI1-like lipid transfer protein 3 [Source:UniProtKB/Swiss-Prot;Acc:Q9SU33]	858	1096	638	18	698	6
1	6831325	6833325	AT1G06830	protein_coding	GRXS11	51.3333	2	48.3644	2	2.18906	0.516547	0	Monothiol glutaredoxin-S11 [Source:UniProtKB/Swiss-Prot;Acc:Q9M9Y9]	148	0	6	0	0	6
1	6835235	6837235	AT1G01900	protein_coding	SBTI1.1	109.333	2.66667	109.333	2.66667	2.18853	0.513847	0	SBTI1.1 [Source:UniProtKB/TrEMBL;Acc:A0A178W900]	0	328	0	0	0	8
1	6872358	6874358	AT5G56930	protein_coding	EMB1789	36.6667	2.66667	14.6211	2.66667	2.18851	0.462644	0	EMB1789 [Source:UniProtKB/TrEMBL;Acc:A0A178UTA2]	46	56	8	0	0	8
1	6885768	6887768	AT3G12260	protein_coding		302	113	146.237	57.2043	2.1885	0.343882	0	NADH dehydrogenase [ubiquinone] 1 alpha subcomplex subunit 6 [Source:UniProtKB/Swiss-Prot;Acc:Q9LHI0]	106	212	588	185	154	0
1	6893752	6895752	AT3G02090	protein_coding	MPPBETA	1016.67	350.333	391.18	162.938	2.18751	0.133853	0	Insulinase (Peptidase family M16) protein [Source:TAIR;Acc:AT3G02090]	468	1774	808	470	553	28
1	6897818	6899818	AT5G30510	protein_coding	RPS1	1864.67	401.333	839.267	209.957	2.18738	0.250747	0	30S ribosomal protein S1, chloroplastic [Source:UniProtKB/Swiss-Prot;Acc:Q93VC7]	216	2416	2962	164	220	820
1	6903155	6905155	AT2G29980	protein_coding	FAD3	92.6667	27.3333	27.3333	21.6128	2.18736	0.373348	0	FAD3 [Source:UniProtKB/TrEMBL;Acc:A0A178VX43]	120	38	120	70	12	0
1	6912050	6914050	AT4G26240	protein_coding		425.333	4.66667	425.333	4.66667	2.18704	0.517811	0	Histone-lysine N-methyltransferase [Source:UniProtKB/TrEMBL;Acc:Q8RXC0]	0	0	1276	0	14	0
1	6915823	6917823	AT1G55755	protein_coding		4.66667	0	4.66667	0	2.18621	0.509181	0	@	0	14	0	0	0	0
1	6919963	6921963	AT2G24140	protein_coding		4.66667	0	4.66667	0	2.18621	0.509181	0	Protein of unknown function, DUF593 [Source:TAIR;Acc:AT2G24140]	0	14	0	0	0	0
1	6923091	6925091	AT3G12833	protein_coding		4.66667	0	4.66667	0	2.18621	0.509181	0	@	0	14	0	0	0	0
1	6926736	6928736	AT3G24516	protein_coding		4.66667	0	4.66667	0	2.18621	0.509181	0	unknown protein; Ha. [Source:TAIR;Acc:AT3G24516]	0	14	0	0	0	0
1	6931820	6933820	AT5G28210	protein_coding		4.66667	0	4.66667	0	2.18621	0.509181	0	F26C17.2 protein [Source:UniProtKB/TrEMBL;Acc:Q9S9L3]	0	14	0	0	0	0
1	6932015	6934015	AT5G62165	protein_coding	AGL42	4.66667	0	4.66667	0	2.18621	0.509181	0	MADS-box protein AGL42 [Source:UniProtKB/Swiss-Prot;Acc:Q9FIS1]	0	14	0	0	0	0
1	6934218	6936218	AT4G36940	protein_coding	NAPRT1	1203.33	356	686.232	125.005	2.18604	0.0693061	0	NAPRT1 [Source:UniProtKB/TrEMBL;Acc:A0A178V5W0]	558	2575	477	394	551	123
1	6939832	6941832	AT1G77540	protein_coding		121.333	22	47.8377	11.0151	2.18575	0.347296	0	Acetyltransferase At1g77540 [Source:UniProtKB/Swiss-Prot;Acc:Q9CAQ2]	62	216	86	0	34	32
1	6941665	6943665	AT4G12250	protein_coding	GAE5	80.6667	21.6667	37.2439	16.4756	2.18563	0.394566	0	GAE5 [Source:UniProtKB/TrEMBL;Acc:A0A178UUD1]	140	12	90	54	11	0
1	6944560	6946560	AT4G33630	protein_coding	EX1	1070.67	328.667	771.638	34.8919	2.18514	0.27796	0	Protein EXECUTER 1, chloroplastic [Source:UniProtKB/Swiss-Prot;Acc:Q93YW0]	576	52	2584	367	259	360
1	6955471	6957471	AT5G42990	protein_coding	UBC18	305.333	112.333	142.024	62.0063	2.18394	0.35055	0	Probable ubiquitin-conjugating enzyme E2 18 [Source:UniProtKB/Swiss-Prot;Acc:Q9FMM0]	265	82	569	214	123	0
1	6965842	6967842	AT2G20400	protein_coding		225.333	48	116.507	17.9258	2.18331	0.362609	0	myb-like HTH transcriptional regulator family protein [Source:TAIR;Acc:AT2G20400]	246	416	14	78	50	16
1	6969996	6971996	AT1G71960	protein_coding	ABCG25	38	0	34.0783	0	2.18318	0.523633	0	ABC transporter G family member 25 [Source:UniProtKB/Swiss-Prot;Acc:Q84TH5]	0	106	8	0	0	0
1	6970424	6972424	AT3G19330	protein_coding		29.3333	6	28.3392	2	2.18294	0.432058	0	Transmembrane protein, putative (DUF677) [Source:UniProtKB/TrEMBL;Acc:A0A178VJJ7]	2	0	86	8	2	8
1	6974339	6976339	AT1G55530	protein_coding		172.667	30	140.049	24.0278	2.17967	0.403236	0	At1g55530/T5A14_7 [Source:UniProtKB/TrEMBL;Acc:Q9ZVU8]	450	68	0	8	78	4
1	6976816	6978816	AT4G26670	protein_coding	TIM22-2	896	192.667	473.231	99.5747	2.17956	0.312904	0	Chloroplastic import inner membrane translocase subunit TIM22-2 [Source:UniProtKB/Swiss-Prot;Acc:Q94EH2]	934	58	1696	28	178	372
1	6985312	6987312	AT3G46820	protein_coding	TOPP5	118	26	94.4528	9.0185	2.17744	0.268863	0	Serine/threonine-protein phosphatase [Source:UniProtKB/TrEMBL;Acc:A0A178VFV2]	306	40	8	36	34	8
1	6992950	6994950	AT3G49260	protein_coding	iqd21	305.333	35.3333	224.334	29.5372	2.1774	0.392088	0	IQ-domain 21 [Source:UniProtKB/TrEMBL;Acc:F4IWT1]	80	754	82	0	12	94
1	6998681	7000681	AT4G04500	protein_coding	CRK37	1250.67	436	760.093	128.722	2.17675	0.321219	0	Cysteine-rich receptor-like protein kinase 37 [Source:UniProtKB/Swiss-Prot;Acc:Q9XEC7]	1050	46	2656	402	674	232
1	7006717	7008717	AT2G40880	protein_coding	CYS3	597	212.667	144.634	75.1916	2.17626	0.0539294	0	Cysteine proteinase inhibitor [Source:UniProtKB/TrEMBL;Acc:A0A178VXG7]	534	384	873	192	352	94
1	7008380	7010380	AT2G17220	protein_coding	PIX13	2009.33	680	756.448	375.388	2.17616	0.0936864	0	Probable serine/threonine-protein kinase PIX13 [Source:UniProtKB/Swiss-Prot;Acc:Q9SII6]	1000	3490	1538	524	1394	122
1	7008568	7010568	AT4G36110	protein_coding		42	4.66667	21.6333	0.666667	2.17541	0.510611	0	SAUR9 [Source:UniProtKB/TrEMBL;Acc:A0A178V0P2]	72	54	0	6	4	4
1	7015599	7017599	AT2G07690	protein_coding	MCM5	52.6667	8.66667	26.0853	5.20683	2.17524	0.35624	0	DNA replication licensing factor MCM5 [Source:UniProtKB/Swiss-Prot;Acc:O80786]	100	48	10	0	18	8
1	7022130	7024130	AT2G22260	protein_coding		21.3333	1.33333	21.3333	1.33333	2.17445	0.526453	0	oxidoreductase, 2OG-Fe(II) oxygenase family protein [Source:TAIR;Acc:AT2G22260]	0	0	64	0	4	0
1	7028629	7030629	AT1G05740	protein_coding		5.33333	0	5.33333	0	2.17439	0.511282	0	F3F20.19 protein [Source:UniProtKB/TrEMBL;Acc:Q9SYL5]	16	0	0	0	0	0
1	7031070	7033070	AT1G29195	protein_coding		5.33333	0	5.33333	0	2.17439	0.511282	0	At1g29190/F28N24_12 [Source:UniProtKB/TrEMBL;Acc:Q9LP48]	16	0	0	0	0	0
1	7033881	7035881	AT3G59120	protein_coding		5.33333	0	5.33333	0	2.17439	0.511282	0	Cysteine/Histidine-rich C1 domain family protein [Source:UniProtKB/TrEMBL;Acc:Q9LYS4]	16	0	0	0	0	0
1	7042392	7044392	AT2G14860	protein_coding		38.6667	0	38.6667	0	2.17379	0.526877	0	22 kDa peroxisomal membrane protein [Source:UniProtKB/TrEMBL;Acc:O82324]	0	116	0	0	0	0
1	7042628	7044628	AT4G25550	protein_coding	CFIS2	734.667	102.667	482.983	102.667	2.17215	0.474263	0	Pre-mRNA cleavage factor Im 25 kDa subunit 2 [Source:UniProtKB/Swiss-Prot;Acc:Q8GXS3]	58	476	1670	0	0	308
1	7052745	7054745	AT3G57910	protein_coding		1114.67	395.333	148.962	261.937	2.17092	0.0913532	0	At3g57910 [Source:UniProtKB/TrEMBL;Acc:Q9M2Q7]	858	1374	1112	212	912	62
1	7060442	7062442	AT5G58540	protein_coding		453	178	351.332	121.397	2.17052	0.38844	0	Protein kinase superfamily protein [Source:UniProtKB/TrEMBL;Acc:Q9FGG7]	34	174	1151	124	410	0
1	7075619	7077619	AT5G55130	protein_coding	MOCS3	731.333	173.333	654.852	83.8199	2.17046	0.320884	0	Adenylyltransferase and sulfurtransferase MOCS3 [Source:UniProtKB/Swiss-Prot;Acc:Q9ZNW0]	2041	68	85	280	232	8
1	7081561	7083561	AT3G47610	protein_coding		849.333	194.667	802.463	71.2679	2.17005	0.312292	0	Transcription regulator/ zinc ion binding protein [Source:UniProtKB/TrEMBL;Acc:Q9SN77]	22	2454	72	336	140	108
1	7082910	7084910	AT1G75060	protein_coding		4	0	2.3094	0	2.16993	0.513174	0	Histone deacetylase complex subunit [Source:UniProtKB/TrEMBL;Acc:Q9C9Q1]	8	0	4	0	0	0
1	7085873	7087873	AT5G43830	protein_coding		680.667	286.667	354.087	159.943	2.16976	0.26129	0	Aluminum induced protein with YGL and LRDR motifs [Source:UniProtKB/TrEMBL;Acc:Q9FG81]	154	534	1354	566	282	12
1	7088606	7090606	AT3G20570	protein_coding	ENODL9	17	0.666667	8.73689	0.666667	2.1694	0.517811	0	At3g20570 [Source:UniProtKB/TrEMBL;Acc:Q9LJU1]	29	0	22	0	2	0
1	7089941	7091941	AT2G43090	protein_coding		1582.67	458	646.177	199.97	2.1688	0.0886159	0	3-isopropylmalate dehydratase small subunit 3 [Source:UniProtKB/Swiss-Prot;Acc:Q9ZW85]	2526	1876	346	756	540	78
1	7098892	7100892	AT2G43100	protein_coding	IPMI2	649.333	134	645.337	62.6844	2.16846	0.430396	0	IPMI2 [Source:UniProtKB/TrEMBL;Acc:A0A178VZE1]	8	1940	0	212	180	10
1	7104996	7106996	AT2G44440	protein_coding	EML4	81.3333	11.3333	58.1531	7.68838	2.16809	0.43599	0	Protein EMSY-LIKE 4 [Source:UniProtKB/Swiss-Prot;Acc:Q08A72]	50	194	0	0	26	8
1	7111611	7113611	AT4G19660	protein_coding	NPR4	1663.33	534.667	430.714	56.5459	2.16686	0.0574919	0	NPR1-like protein 4 [Source:TAIR;Acc:AT4G19660]	1600	951	2439	606	575	423
1	7117331	7119331	AT4G09500	protein_coding	UGT79B7	55.3333	0	55.3333	0	2.16669	0.520005	0	Glycosyltransferase (Fragment) [Source:UniProtKB/TrEMBL;Acc:W8Q6L4]	0	166	0	0	0	0
1	7125559	7127559	AT3G45310	protein_coding		578.667	111.333	307.038	15.0702	2.16667	0.296462	0	Thiol protease aleurain-like [Source:UniProtKB/Swiss-Prot;Acc:Q8RWQ9]	652	1070	14	136	84	114
1	7127762	7129762	AT3G42950	protein_coding		150	18	75.2152	8.32666	2.16592	0.418807	0	AT3g42950/F18P9_110 [Source:UniProtKB/TrEMBL;Acc:Q9M1L0]	178	264	8	6	14	34
1	7127867	7129867	AT5G55290	protein_coding	VHA-E1	64	11.3333	54.0494	11.3333	2.16537	0.451457	0	V-type proton ATPase subunit e1 [Source:UniProtKB/Swiss-Prot;Acc:Q9FLN5]	14	172	6	0	34	0
1	7136828	7138828	AT4G01520	protein_coding	anac067	2.66667	0	2.66667	0	2.16527	0.513847	0	F11O4.3 [Source:UniProtKB/TrEMBL;Acc:O82593]	0	0	8	0	0	0
1	7142196	7144196	AT4G01925	protein_coding		2.66667	0	2.66667	0	2.16527	0.513847	0	Cysteine/Histidine-rich C1 domain family protein [Source:UniProtKB/TrEMBL;Acc:F4JH56]	0	0	8	0	0	0
1	7153415	7155415	AT5G17970	protein_coding		2.66667	0	2.66667	0	2.16527	0.513847	0	Disease resistance protein-like [Source:UniProtKB/TrEMBL;Acc:Q9FJG4]	0	0	8	0	0	0
1	7159590	7161590	AT5G38760	protein_coding		2.66667	0	2.66667	0	2.16527	0.513847	0	At5g38760 [Source:UniProtKB/TrEMBL;Acc:Q9FKR1]	0	0	8	0	0	0
1	7167041	7169041	AT1G15250	protein_coding	RPL37A	599.667	190	234.912	38.5919	2.1652	0.148873	0	60S ribosomal protein L37-1 [Source:UniProtKB/Swiss-Prot;Acc:Q8LFH7]	446	292	1061	264	134	172
1	7175765	7177765	AT2G19780	protein_coding		38	0	31.2623	0	2.16448	0.528248	0	Leucine-rich repeat (LRR) family protein [Source:UniProtKB/TrEMBL;Acc:O82202]	100	14	0	0	0	0
1	7178489	7180489	AT1G01690	protein_coding	ATPRD3	561.333	101.333	524.768	61.3768	2.16346	0.457187	0	Putative recombination initiation defects 3 [Source:UniProtKB/TrEMBL;Acc:F4HU48]	1610	74	0	212	92	0
[truncated: 25,428 more rows]

## Sheet: Supplementary Table 2
Supplementary Table 2. GO enrichment in biological process of significantly differentially-expressed genes.
Notes:
1. Analysis Type: PANTHER Overrepresentation Test (Released 20210224)
2. Annotation Version and Release Date: GO Ontology database DOI: 10.5281/zenodo.5080993 Released 2021-07-02
3. Analyzed List: upload_1 (Arabidopsis thaliana)
4. Reference List: Arabidopsis thaliana (all genes in database)
5. Statistical test and adjustments for multiple comparisons: Binomial tests and FDR adjusted P value
6. For Fig. 2B: Only significantly enriched GO terms (FDR<0.05; fold-change>2) are shown. These GO terms are marked in red in the table below.
GO biological process complete	Number in reference list	Number in input list	Number expected	Representation (over/under)	Fold Enrichment	Raw P-value	FDR
tRNA aminoacylation for protein translation (GO:0006418)	57	8	1.36	+	5.88	8.48E-05	2.20E-02
tRNA aminoacylation (GO:0043039)	59	8	1.41	+	5.68	1.07E-04	2.46E-02
amino acid activation (GO:0043038)	59	8	1.41	+	5.68	1.07E-04	2.37E-02
gene silencing (GO:0016458)	159	13	3.79	+	3.43	1.56E-04	2.99E-02
negative regulation of gene expression (GO:0010629)	290	18	6.92	+	2.60	2.88E-04	4.52E-02
gametophyte development (GO:0048229)	469	26	11.19	+	2.32	9.01E-05	2.15E-02
cellular component assembly (GO:0022607)	851	39	20.30	+	1.92	1.10E-04	2.27E-02
carbohydrate metabolic process (GO:0005975)	945	42	22.54	+	1.86	1.17E-04	2.33E-02
organelle organization (GO:0006996)	1694	74	40.40	+	1.83	5.38E-07	2.68E-04
cellular component organization (GO:0016043)	2447	100	58.36	+	1.71	1.04E-07	6.18E-05
cellular component biogenesis (GO:0044085)	1341	54	31.98	+	1.69	1.61E-04	2.99E-02
cellular component organization or biogenesis (GO:0071840)	2859	113	68.19	+	1.66	7.39E-08	4.90E-05
organic substance biosynthetic process (GO:1901576)	2674	101	63.78	+	1.58	3.09E-06	1.31E-03
biosynthetic process (GO:0009058)	2812	104	67.07	+	1.55	5.34E-06	1.99E-03
protein metabolic process (GO:0019538)	3534	128	84.29	+	1.52	1.00E-06	4.59E-04
nucleobase-containing compound metabolic process (GO:0006139)	2104	76	50.18	+	1.51	2.33E-04	3.96E-02
cellular biosynthetic process (GO:0044249)	2582	93	61.58	+	1.51	4.85E-05	1.38E-02
primary metabolic process (GO:0044238)	7234	260	172.54	+	1.51	7.03E-14	1.05E-10
cellular protein metabolic process (GO:0044267)	3380	121	80.62	+	1.50	3.75E-06	1.49E-03
organonitrogen compound metabolic process (GO:1901564)	4614	165	110.05	+	1.50	3.45E-08	2.57E-05
organic cyclic compound metabolic process (GO:1901360)	2606	93	62.16	+	1.50	6.76E-05	1.83E-02
anatomical structure development (GO:0048856)	2895	103	69.05	+	1.49	2.92E-05	9.68E-03
multicellular organism development (GO:0007275)	2502	89	59.68	+	1.49	1.10E-04	2.35E-02
developmental process (GO:0032502)	3038	108	72.46	+	1.49	1.87E-05	6.55E-03
organic substance metabolic process (GO:0071704)	7877	280	187.88	+	1.49	1.21E-14	3.62E-11
cellular macromolecule metabolic process (GO:0044260)	4426	156	105.57	+	1.48	2.36E-07	1.28E-04
macromolecule metabolic process (GO:0043170)	5507	194	131.35	+	1.48	3.72E-09	3.17E-06
cellular metabolic process (GO:0044237)	7679	270	183.15	+	1.47	2.22E-13	2.65E-10
heterocycle metabolic process (GO:0046483)	2391	84	57.03	+	1.47	2.60E-04	4.19E-02
protein modification process (GO:0036211)	2488	87	59.34	+	1.47	2.32E-04	4.20E-02
cellular protein modification process (GO:0006464)	2488	87	59.34	+	1.47	2.32E-04	4.08E-02
cellular aromatic compound metabolic process (GO:0006725)	2525	88	60.22	+	1.46	2.38E-04	3.94E-02
cellular nitrogen compound metabolic process (GO:0034641)	2908	101	69.36	+	1.46	8.84E-05	2.20E-02
metabolic process (GO:0008152)	8468	294	201.97	+	1.46	3.14E-14	6.25E-11
nitrogen compound metabolic process (GO:0006807)	6178	214	147.35	+	1.45	1.53E-09	1.52E-06
cellular process (GO:0009987)	12009	407	286.43	+	1.42	2.27E-21	1.35E-17
biological_process (GO:0008150)	21185	547	505.29	+	1.08	3.60E-05	1.13E-02
Unclassified (UNCLASSIFIED)	6277	108	149.71	-	.72	3.60E-05	1.07E-02

## Sheet: Supplementary Table 3
Supplementary Table 3. Profiles of all CG-, CHG- and CHH- DMRs comparing nuc+XopD vs nuc-XopD.
Notes:
1. Diff_Methy: changes in DNA methylation signals, as reported by callDMR function (DSS-single ver. 2.38 in R ver 4.0.3). Positive value: increase, negative value: decrease.
2. Significance: P<0.05 (P-value for individual residue from the Wald test, as reported by DMLtest function from DSS package).
3. AreaStat: the sum of test statistics of all individual CpG, CHG and CHH sites in the region, by callDMR function (DSS ver. 2.38 in R ver 4.0.3 package). Larger areaStat represents higher support for DMR. Positive value: increase, negative value: decrease.
4. Filtering: The obtained DMR list was filtered based on cutoffs of length > 100 bp, mean methylation difference > 0.15, areaStat >10.
5. Elements: the genomic elements that overlap with the DMRs. TAIR10 ver. 47 GFF from Ensembl/Plants, as well as the original Araport11 update data from TAIR were used as reference.
Context	chr	Start	End	Length	Number_C	meanMethy1	meanMethy2	Diff_Methy1, 2	AreaStat3, 4	Number_elements	Element_IDs	Elements5	Element_annotations
CHG	1	1289058	1289462	405	11	0.182726	0.00528168	0.177444	27.8312	5	AT1G04620|AT1G04625|AT1G04630|AT1G04635|AT1G04640	gene/protein_coding/upstream|gene/protein_coding/body|gene/protein_coding/downstream|gene/protein_coding/upstream|gene/protein_coding/upstream	HCAR/7-hydroxymethyl chlorophyll a reductase, chloroplastic [Source:UniProtKB or Swiss-Prot;Acc:Q8GS60]/Encodes a 7-hydroxymethyl chlorophyll a reductase, an enzyme of the chlorophyll cycle that converts 7-hydroxymethyl chlorophyll a to chlorophyll a.|-/Polynucleotidyl transferase, ribonuclease H-like superfamily protein [Source:UniProtKB or TrEMBL;Acc:F4I5Q9]/-|MEE4/NADH dehydrogenase [ubiquinon…
CHG	1	2800585	2800809	225	12	0.441929	0.0632412	0.378688	32.3593	2	AT1TE09080|AT1G08750	TE|gene/protein_coding/upstream	VANDAL14/-/-|-/Peptidase C13 family [Source:UniProtKB or TrEMBL;Acc:Q8GYI6]/-
CHG	1	2907020	2907130	111	5	0.0706016	0.276198	-0.205596	-10.2858	2	AT1G09020|AT1G09030	gene/protein_coding/upstream|gene/protein_coding/downstream	SNF4/Sucrose nonfermenting 4-like protein [Source:UniProtKB or Swiss-Prot;Acc:Q944A6]/putative activator subunit of SNF1-related protein kinase|NFYB4/Nuclear transcription factor Y subunit B-4 [Source:UniProtKB or Swiss-Prot;Acc:O04027]/-
CHG	1	5702019	5702162	144	11	0.371478	0.126737	0.244741	22.7058	2	AT1G16670|AT1G16680	gene/protein_coding/downstream|gene/protein_coding/body+upstream	CRPK1/Cold-responsive protein kinase 1 [Source:UniProtKB or Swiss-Prot;Acc:Q93YN1]/-|-/Chaperone DnaJ-domain superfamily protein [Source:UniProtKB or TrEMBL;Acc:F4I4I3]/-
CHG	1	6514637	6514799	163	4	0.587668	0.189901	0.397767	12.7443	2	AT1TE21130|AT1G18870	TE|gene/protein_coding/upstream	ATREP1/-/-|ICS2/Isochorismate synthase 2, chloroplastic [Source:UniProtKB or Swiss-Prot;Acc:Q9M9V6]/Encodes a protein with isochorismate synthase activity involved in phylloquinone biosynthesis. Mutant studies of this gene's function suggest that its function is redundant with that of ICS1 (AT1G7410).
CHG	1	6540186	6541011	826	9	0.605997	0.261436	0.344561	23.7601	3	AT1G18910|AT1TE21210|AT1G18940	gene/protein_coding/upstream|TE|gene/protein_coding/upstream	-/Zinc finger protein BRUTUS-like At1g18910 [Source:UniProtKB or Swiss-Prot;Acc:F4IDY5]/-|META1/-/-|-/F14D16.8 [Source:UniProtKB or TrEMBL;Acc:Q9LMD4]/-
CHG	1	8374347	8374588	242	11	0.246057	0.00424197	0.241815	28.4644	4	AT1G23660|AT1G23670|AT1G23680|AT1G23690	gene/protein_coding/upstream|gene/protein_coding/body|gene/protein_coding/downstream|gene/protein_coding/downstream	-/Domain of unknown function DUF220 [Source:TAIR;Acc:AT1G23660]/-|-/F5O8.22 protein [Source:UniProtKB or TrEMBL;Acc:Q9ZUC8]/-|-/F5O8.23 [Source:UniProtKB or TrEMBL;Acc:Q9ZUC7]/-|-/Expressed protein [Source:UniProtKB or TrEMBL;Acc:Q9ZUC6]/-
CHG	1	8391302	8391608	307	13	0.348452	0.0755266	0.272925	30.1804	2	AT1G23720|AT1TE27090	gene/protein_coding/body|TE	-/Proline-rich extensin-like family protein [Source:TAIR;Acc:AT1G23720]/-|ATREP5/-/-
CHG	1	8472035	8472650	616	6	0.123168	0.386957	-0.263789	-14.1026	4	AT1G23935|AT1G23950|AT1TE27335|AT1TE27340	gene/protein_coding/downstream|gene/protein_coding/upstream|TE|TE	-/CONTAINS InterPro DOMAIN or s: Apoptosis inhibitory 5 (InterPro:IPR008383); BEST Arabidopsis thaliana protein match is: unknown protein (TAIR:AT3G19515.2); Ha. [Source:TAIR;Acc:AT1G23935]/-|-/UPF0725 protein At1g23950 [Source:UniProtKB or Swiss-Prot;Acc:Q9LR97]/-|ATREP3/-/-|ATREP3/-/-
CHG	1	8691631	8691770	140	14	0.160468	0.430472	-0.270004	-27.8761	3	AT1G24520|AT1TE28055|AT1G24530	gene/protein_coding/downstream|TE|gene/protein_coding/upstream	BCP1/BCP1 [Source:UniProtKB or TrEMBL;Acc:A0A178W8R9]/Male fertility gene acting on tapetum and microspore|ATREP10A/-/-|-/F21J9.19 [Source:UniProtKB or TrEMBL;Acc:Q9FYL1]/-
CHG	1	10115161	10115372	212	13	0.163185	0.00756657	0.155619	28.7822	3	AT1G29000|AT1G29005|AT1G29010	gene/protein_coding/downstream|gene/protein_coding/body|gene/protein_coding/upstream	HIPP04/Heavy metal-associated isoprenylated plant protein 4 [Source:UniProtKB or Swiss-Prot;Acc:Q9SHQ8]/-|-/Reverse transcriptase zinc-binding protein [Source:UniProtKB or TrEMBL;Acc:A0A1P8ANS6]/-|SPEAR4/Protein SPEAR4 [Source:UniProtKB or Swiss-Prot;Acc:Q9SHQ9]/-
CHG	1	10591441	10591574	134	7	0.211386	0.465757	-0.254371	-14.8091	3	AT1G30130|AT1G06307|AT1TE34255	gene/protein_coding/downstream|gene/lncRNA/upstream|TE	-/AT1G30130 protein [Source:UniProtKB or TrEMBL;Acc:Q9C6Z4]/-|-/-/-|ATREP2/-/-
CHG	1	11368385	11368587	203	6	0.00904188	0.176998	-0.167956	-13.1433	4	AT1G31740|AT1TE36770|AT1TE36775|AT1G31750	gene/protein_coding/body|TE|TE|gene/protein_coding/downstream	BGAL15/Beta-galactosidase 15 [Source:UniProtKB or Swiss-Prot;Acc:Q9C6W4]/Encodes a putative &beta;-galactosidase.|HELITRONY3/-/-|ATREP10D/-/-|-/At1g31750 [Source:UniProtKB or TrEMBL;Acc:Q9C4Z8]/-
CHG	1	11649115	11649324	210	5	0.0968045	0.435927	-0.339123	-11.8985	3	AT1G32280|AT1TE37710|AT1G32300	gene/protein_coding/downstream|TE|gene/protein_coding/upstream	-/Bifunctional inhibitor or lipid-transfer protein or seed storage 2S albumin superfamily protein [Source:UniProtKB or TrEMBL;Acc:Q9LQN1]/Encodes a homolog of the barley endosperm-specific gene END1 with seed and pollen specific expression.|ATREP10C/-/-|GULLO1/Probable L-gulonolactone oxidase 1 [Source:UniProtKB or Swiss-Prot;Acc:Q9C614]/-
CHG	1	12500442	12500683	242	7	0.0730444	0.307446	-0.234402	-15.4445	3	AT1G34290|AT1TE40690|AT1G34300	gene/protein_coding/downstream|TE|gene/protein_coding/upstream	AtRLP5/Receptor-like protein 5 [Source:UniProtKB or Swiss-Prot;Acc:Q9XID2]/-|ATHPOGON1/-/-|-/G-type lectin S-receptor-like serine or threonine-protein kinase At1g34300 [Source:UniProtKB or Swiss-Prot;Acc:Q9XID3]/-
CHG	1	12517472	12517651	180	10	0.36983	0.126538	0.243291	21.0664	3	AT1G34315|AT1G34317|AT1G34320	gene/protein_coding/upstream|gene/protein_coding/downstream|gene/protein_coding/upstream	-/unknown protein; FUNCTIONS IN: molecular_function unknown; INVOLVED IN: biological_process unknown; LOCATED IN: endomembrane system; BEST Arabidopsis thaliana protein match is: unknown protein (TAIR:AT3G31400.1); Ha. [Source:TAIR;Acc:AT1G34315]/-|-/-/-|-/At1g34320 [Source:UniProtKB or TrEMBL;Acc:Q6NQ48]/-
CHG	1	12677765	12677887	123	6	0.0101349	0.397385	-0.38725	-18.9839	1	AT1TE41350	TE	VANDAL16/-/-
CHG	1	12713879	12714046	168	8	0.106858	0.370568	-0.26371	-17.2511	1	AT1TE41460	TE	VANDAL2/-/-
CHG	1	12756271	12756467	197	5	0.297534	0.0717775	0.225756	13.9933	1	AT1TE41580	TE	ATCOPIA93/-/-
CHG	1	13389667	13389831	165	4	0.280404	0.008668	0.271736	11.4177	1	AT1TE43775	TE	ATREP3/-/-
CHG	1	13567242	13567986	745	7	0.469167	0.0868128	0.382354	21.5245	1	AT1TE44395	TE	ARNOLDY2/-/-
CHG	1	13573039	13573295	257	7	0.338582	0.0843481	0.254233	17.0128	2	AT1TE44435|AT1TE44445	TE|TE	HELITRONY3/-/-|HELITRONY3/-/-
CHG	1	14672147	14675719	3573	9	0.0559474	0.212985	-0.157038	-14.2574	1	AT1TE48240	TE	ATLANTYS2/-/-
CHG	1	14724488	14725231	744	8	0.427586	0.0958788	0.331707	26.2114	0
CHG	1	14738657	14738892	236	8	0.164889	0.489898	-0.325009	-19.8317	1	AT1G39070	gene/protein_coding/body	-/-/-
CHG	1	14929560	14929813	254	8	0.28209	0.0467929	0.235297	19.0876	1	AT1G40086	gene/protein_coding/upstream	-/-/-
CHG	1	14949672	14949951	280	5	0.00422747	0.257374	-0.253146	-14.1941	0
CHG	1	14973497	14973661	165	6	0.525573	0.220344	0.305229	14.0152	0
CHG	1	15143859	15144102	244	12	0.462017	0.156201	0.305815	27.0438	1	AT1TE49695	TE	ATREP18/-/-
CHG	1	15230212	15230360	149	7	0.346107	0.0096469	0.33646	22.4714	1	AT1TE50035	TE	ATREP18/-/-
CHG	1	15566700	15566899	200	6	0.466755	0.17936	0.287394	14.1229	2	AT1TE51235|AT1TE51245	TE|TE	ATHILA/-/-|ATGP2N/-/-
CHG	1	15635023	15635267	245	7	0.0471911	0.301516	-0.254325	-18.0949	1	AT1TE51465	TE	HELITRONY3/-/-
CHG	1	15806948	15807098	151	10	0.245772	0.0431021	0.20267	24.5919	1	AT1TE52025	TE	ATGP1/-/-
CHG	1	16289420	16289532	113	10	0.513239	0.257389	0.255849	20.4204	1	AT1TE53635	TE	VANDAL8/-/-
CHG	1	16292784	16294683	1900	6	0.467923	0.0125541	0.455369	22.6912	2	AT1TE53650|AT1TE53655	TE|TE	ATREP18/-/-|HELITRONY1A/-/-
CHG	1	16302286	16302539	254	9	0.557198	0.0101676	0.54703	41.5904	1	AT1TE53660	TE	VANDAL8/-/-
CHG	1	16565241	16565344	104	6	0.303194	0.0930951	0.210099	12.4527	1	AT1G43780	gene/protein_coding/body	SCPL44/Carboxypeptidase [Source:UniProtKB or TrEMBL;Acc:A0A178WN63]/-
CHG	1	16696547	16696691	145	11	0.529422	0.250118	0.279304	22.4117	1	AT1TE55075	TE	ENDOVIR1/-/-
CHG	1	16842887	16843132	246	9	0.00512411	0.197759	-0.192635	-20.0155	1	AT1TE55765	TE	VANDAL1N1/-/-
CHG	1	17041934	17042045	112	12	0.235866	0.522163	-0.286296	-25.2009	2	AT1TE56420|AT1TE56425	TE|TE	VANDAL1/-/-|VANDAL1/-/-
CHG	1	17043901	17044152	252	12	0.579868	0.132648	0.44722	38.5689	2	AT1TE56420|AT1TE56425	TE|TE	VANDAL1/-/-|VANDAL1/-/-
CHG	1	17466027	17466167	141	8	0.112757	0.407455	-0.294697	-16.6137	3	AT1G47550|AT1TE57885|AT1G47560	gene/protein_coding/downstream|TE|gene/protein_coding/upstream	SEC3A/Exocyst complex component sec3A [Source:UniProtKB or TrEMBL;Acc:F4HTA1]/Encodes a member of the exocyst complex gene family. The exocyst is a protein complex involved in tethering vesicles to the plasma membrane during regulated or polarized secretion.|HELITRONY1B/-/-|SEC3B/Exocyst complex component SEC3B [Source:UniProtKB or Swiss-Prot;Acc:Q9SX86]/Encodes a member of the exocyst complex ge…
CHG	1	17759431	17759544	114	9	0.273793	0.00730403	0.266489	23.9851	2	AT1G48090|AT1G48095	gene/protein_coding/upstream|gene/protein_coding/upstream	-/calcium-dependent lipid-binding family protein [Source:TAIR;Acc:AT1G48090]/-|-/Nucleic acid-binding or zinc ion-binding protein [Source:UniProtKB or TrEMBL;Acc:Q9C7Z7]/-
CHG	1	17844887	17845265	379	21	0.690002	0.307579	0.382422	53.3752	3	AT1TE59235|AT1G48285|AT1G48300	TE|gene/protein_coding/body+upstream|gene/protein_coding/upstream	ATMU7/-/-|-/GRF zinc finger protein [Source:UniProtKB or TrEMBL;Acc:A0A1P8ANZ1]/-|DGAT3/unknown protein; FUNCTIONS IN: molecular_function unknown; INVOLVED IN: biological_process unknown; LOCATED IN: endomembrane system; EXPRESSED IN: 24 plant structures; EXPRESSED DURING: 15 growth stages; Ha. [Source:TAIR;Acc:AT1G48300]/-
CHG	1	18817540	18817778	239	13	0.0496909	0.303065	-0.253374	-32.1015	4	AT1G50760|AT1TE62410|AT1TE62415|AT1G50770	gene/protein_coding/upstream|TE|TE|gene/protein_coding/downstream	-/Aminotransferase-like, plant mobile domain family protein [Source:UniProtKB or TrEMBL;Acc:Q9C6K2]/-|RathE3_cons/-/-|ATREP11/-/-|-/Aminotransferase-like, plant mobile domain family protein [Source:UniProtKB or TrEMBL;Acc:Q9C6K1]/-
CHG	1	19027279	19027541	263	21	0.486337	0.175389	0.310948	45.4737	4	AT1G51320|AT1TE63030|AT1G07727|AT1G51330	gene/protein_coding/downstream|TE|gene/miRNA/upstream|gene/protein_coding/downstream	FBX11/Putative F-box only protein 11 [Source:UniProtKB or Swiss-Prot;Acc:Q9SYD4]/-|HELITRONY3/-/-|-/-/-|-/Serine protease inhibitor (SERPIN) family protein [Source:UniProtKB or TrEMBL;Acc:F4I826]/-
CHG	1	20172074	20172193	120	12	0.341298	0.0984655	0.242833	25.6158	3	AT1G54030|AT1G54040|AT1TE66640	gene/protein_coding/downstream|gene/protein_coding/body|TE	MVP1/Inactive GDSL esterase or lipase-like protein 25 [Source:UniProtKB or Swiss-Prot;Acc:Q7XA74]/Encodes a vacuolar protein. Mutation causes organizational defects in the endoplasmic reticulum and aberrant protein trafficking in the plant secretory pathway.|ESP/Epithiospecifier protein [Source:UniProtKB or Swiss-Prot;Acc:Q8RY71]/Epithiospecifier protein, interacts with WRKY53. Involved in pathog…
CHG	1	20278599	20278841	243	7	0.108448	0.449221	-0.340773	-15.88	4	AT1G54320|AT1TE67005|AT1TE67010|AT1G54330	gene/protein_coding/upstream|TE|TE|gene/protein_coding/downstream	ALIS3/ALA-interacting subunit 3 [Source:UniProtKB or Swiss-Prot;Acc:Q9SLK2]/-|ATHPOGON1/-/-|ATREP15/-/-|ANAC020/NAC domain containing protein 20 [Source:UniProtKB or TrEMBL;Acc:Q67Z40]/-
CHG	1	21188550	21188912	363	17	0.0795406	0.366279	-0.286738	-46.4337	3	AT1G56550|AT1G56553|AT1G56555	gene/protein_coding/upstream|gene/protein_coding/upstream|gene/protein_coding/downstream	RGXT3/UDP-D-xylose:L-fucose alpha-1,3-D-xylosyltransferase 3 [Source:UniProtKB or Swiss-Prot;Acc:Q9FXA7]/Encodes a rhamnogalacturonan II specific xylosyltransferase.|-/Defensin-like protein 199 [Source:UniProtKB or Swiss-Prot;Acc:Q2V4G5]/Encodes a defensin-like (DEFL) family protein.|-/unknown protein; Ha. [Source:TAIR;Acc:AT1G56555]/-
CHG	1	21279236	21279349	114	5	0.237087	0.0293566	0.20773	11.4064	0
CHG	1	21756925	21757236	312	11	0.0818214	0.398884	-0.317062	-32.3272	3	AT1G58602|AT1TE71820|AT1TE71825	gene/protein_coding/body|TE|TE	-/Putative uncharacterized protein [Source:UniProtKB or TrEMBL;Acc:Q0WV58]/-|VANDAL2N1/-/-|VANDAL1N1/-/-
CHG	1	22776276	22776591	316	12	0.337958	0.0255367	0.312422	32.2055	2	AT1G61680|AT1TE75065	gene/protein_coding/upstream|TE	TPS14/S-(+)-linalool synthase, chloroplastic [Source:UniProtKB or Swiss-Prot;Acc:Q84UV0]/-|TAG3N1/-/-
CHG	1	22871874	22872063	190	8	0.163984	0.00304759	0.160936	17.8139	2	AT1G61890|AT1TE75400	gene/protein_coding/upstream|TE	DTX37/Protein DETOXIFICATION 37 [Source:UniProtKB or Swiss-Prot;Acc:O80695]/-|ATREP10D/-/-
CHG	1	23121676	23121814	139	5	0.00836078	0.370217	-0.361856	-12.9746	1	AT1TE76215	TE	ATCOPIA51/-/-
CHG	1	23946857	23947069	213	11	0.325218	0.0463461	0.278872	22.9527	3	AT1G64460|AT1TE78780|AT1G64480	gene/nontranslating_CDS/upstream|TE|gene/protein_coding/downstream	-/Protein kinase superfamily protein [Source:TAIR;Acc:AT1G64460]/-|HELITRONY3A/-/-|CBL8/Calcineurin B-like protein 8 [Source:UniProtKB or Swiss-Prot;Acc:Q9FUQ7]/calcineurin B-like protein 8, member of plant-specific family of calcium sensor proteins containing 3 EF-hand motifs
CHG	1	24897510	24897797	288	15	0.48618	0.0805394	0.40564	54.4631	2	AT1G66750|AT1TE81800	gene/protein_coding/downstream|TE	CDKD-2/CDKD [Source:UniProtKB or TrEMBL;Acc:A0A178WBE6]/-|BRODYAGA1/-/-
CHG	1	27068828	27068964	137	16	0.330493	0.108351	0.222142	35.9957	2	AT1G71910|AT1G71920	gene/protein_coding/downstream|gene/protein_coding/body	-/At1g71910 [Source:UniProtKB or TrEMBL;Acc:Q9C8X0]/-|HISN6A/Histidinol-phosphate aminotransferase 2, chloroplastic [Source:UniProtKB or Swiss-Prot;Acc:P0DI07]/Encodes a protein that is believed to act as a histidinol-phosphate transaminase involved in histidine biosynthesis. If the gene encoding the other protein shown to have this function, HISN6A (AT5G10330), is disrupted, a residual level of …
CHG	1	28827690	28827855	166	5	0.465632	0.00802804	0.457604	22.3491	2	AT1TE94305|AT1G76800	TE|gene/protein_coding/upstream	ATREP10D/-/-|-/Vacuolar iron transporter homolog 2 [Source:UniProtKB or Swiss-Prot;Acc:Q9SRD3]/The gene encodes nodulin-like2 whose transcript abundance was repressed under conditions of Fe-deficient growth.
CHG	1	28912982	28913223	242	10	0.155464	0.460838	-0.305374	-23.0071	3	AT1G76950|AT1TE94570|AT1G76952	gene/protein_coding/downstream|TE|gene/protein_coding/downstream	PRAF1/PH, RCC1 and FYVE domains-containing protein 1 [Source:UniProtKB or Swiss-Prot;Acc:Q947D2]/-|SIMPLEHAT1/-/-|IDL5/inflorescence deficient in abscission (IDA)-like 5 [Source:TAIR;Acc:AT1G76952]/Similar to Inflorescence deficient in abscission (IDA). Involved in floral organ abscission.
CHG	1	29480485	29480792	308	12	0.0216974	0.233397	-0.2117	-28.1974	1	AT1G78360	gene/protein_coding/downstream	ATGSTU21/glutathione S-transferase TAU 21 [Source:TAIR;Acc:AT1G78360]/Encodes glutathione transferase belonging to the tau class of GSTs. Naming convention according to Wagner et al. (2002).
CHG	2	574319	574419	101	14	0.494273	0.194259	0.300013	30.5409	1	AT2TE02465	TE	ARNOLD1/-/-
CHG	2	601210	601400	191	5	0.260196	0.00605779	0.254138	12.8012	2	AT2G02280|AT2TE02545	gene/protein_coding/body|TE	PP2B4/Putative protein PHLOEM PROTEIN 2-LIKE B4 [Source:UniProtKB or Swiss-Prot;Acc:Q9ZVR3]/-|HELITRONY1D/-/-
CHG	2	1347756	1348570	815	5	0.400844	0.137654	0.26319	11.0228	5	AT2G04060|AT2G04062|AT2TE06135|AT2TE06140|AT2G04063	gene/protein_coding/upstream|gene/protein_coding/upstream|TE|TE|gene/protein_coding/downstream	-/Glycosyl hydrolase family 35 protein [Source:UniProtKB or TrEMBL;Acc:Q8S8A7]/-|-/Beta-galactosidase-like protein (Fragment) [Source:UniProtKB or TrEMBL;Acc:A0A1P8AZH3]/-|ATREP1/-/-|ATREP10B/-/-|-/Glycine-rich protein [Source:UniProtKB or TrEMBL;Acc:Q8S8A8]/-
CHG	2	1371710	1371927	218	7	0.255437	0.00382581	0.251612	20.7057	2	AT2TE06255|AT2TE06260	TE|TE	SIMPLEHAT2/-/-|BRODYAGA2/-/-
CHG	2	1397368	1397547	180	12	0.289383	0.00805224	0.281331	33.9411	1	AT2TE06405	TE	META1/-/-
CHG	2	1403878	1404042	165	6	0.172765	0.00528238	0.167483	14.6744	3	AT2G04160|AT2G04725|AT2TE06420	gene/protein_coding/body|gene/lncRNA/body|TE	AIR3/Subtilisin-like protease SBT5.3 [Source:UniProtKB or Swiss-Prot;Acc:Q9ZSP5]/isolated from differential screening of a cDNA library from auxin-treated root culture. encodes a protein similar to subtilisin-like serine protease which is believed to be active outside the plant cell.|-/-/-|ATN9_1/-/-
CHG	2	1443857	1444091	235	7	0.00334417	0.163476	-0.160132	-15.4192	4	AT2TE06670|AT2TE06675|AT2G04220|AT2G04230	TE|TE|gene/protein_coding/upstream|gene/protein_coding/downstream	AT9TSD1/-/-|ATN9_1/-/-|-/DUF868 family protein (DUF868) [Source:UniProtKB or TrEMBL;Acc:Q9SI11]/-|-/F-box or FBD or LRR-repeat protein At2g04230 [Source:UniProtKB or Swiss-Prot;Acc:Q6NKX3]/-
CHG	2	1788933	1789140	208	10	0.107537	0.34772	-0.240183	-21.1074	1	AT2TE08255	TE	HELITRONY1E/-/-
CHG	2	1956094	1956275	182	5	0.242882	0.0170115	0.225871	11.5842	3	AT2G05350|AT2TE09020|AT2G05360	gene/protein_coding/downstream|TE|gene/protein_coding/body+downstream	-/Uncharacterized protein At2g05350 [Source:UniProtKB or TrEMBL;Acc:Q9SHT9]/-|ATHPOGON3/-/-|-/F-box associated ubiquitination effector family protein [Source:UniProtKB or TrEMBL;Acc:Q9SHT8]/-
CHG	2	2065270	2065400	131	5	0.402169	0.138043	0.264127	11.7172	3	AT2G04935|AT2TE09430|AT2G05590	gene/miRNA/downstream|TE|gene/protein_coding/upstream	-/-/-|HELITRONY3/-/-|-/TLD-domain containing nucleolar protein [Source:UniProtKB or TrEMBL;Acc:Q9AT60]/-
CHG	2	2514549	2514678	130	4	0.00345328	0.214187	-0.210734	-10.6796	1	AT2TE11395	TE	ATREP11/-/-
CHG	2	2652373	2652602	230	7	0.11063	0.380995	-0.270365	-15.3293	4	AT2G06645|AT2TE11830|AT2TE11835|AT2TE11840	gene/protein_coding/upstream|TE|TE|TE	-/Uncharacterized protein At2g06645 [Source:UniProtKB or TrEMBL;Acc:Q8RV53]/-|ATREP5/-/-|HELITRONY1B/-/-|HELITRONY3/-/-
CHG	2	2919567	2919749	183	4	0.585162	0.261163	0.323999	10.0509	2	AT2G07040|AT2TE12735	gene/protein_coding/downstream|TE	PRK2/Pollen receptor-like kinase 2 [Source:UniProtKB or Swiss-Prot;Acc:Q84JQ4]/Pollen receptor kinase. Coexpression of AtPRK2a with AtRopGEF12 resulted in isotropic pollen tube growth.|HELITRONY1A/-/-
CHG	2	3195987	3196093	107	5	0.00402968	0.177466	-0.173436	-11.1158	2	AT2TE13800|AT2TE13805	TE|TE	ATREP4/-/-|ATREP5/-/-
CHG	2	3318663	3318893	231	11	0.367696	0.0710943	0.296602	28.3086	1	AT2G07631	gene/protein_coding/body	-/-/-
CHG	2	3328239	3328492	254	10	0.608071	0.0190142	0.589057	50.8052	1	AT2G07633	gene/protein_coding/upstream	-/NADH-plastoquinone oxidoreductase subunit [Source:UniProtKB or TrEMBL;Acc:A0A1P8B2B4]/-
CHG	2	3390491	3390606	116	5	0.418917	0.123725	0.295193	10.2882	3	AT2G07708|AT2G07709|AT2G07641	gene/protein_coding/downstream|pseudogene|gene/protein_coding/body	-/Uncharacterized mitochondrial protein AtMg00500 [Source:UniProtKB or Swiss-Prot;Acc:P93305]/-|AT2G07709/-/-|-/-/-
CHG	2	3496295	3496575	281	10	0.00609553	0.293431	-0.287336	-31.0838	4	AT2G07795|AT2G07739|AT2G07764|AT2G07662	gene/protein_coding/downstream|gene/protein_coding/body+upstream|tRNA|gene/protein_coding/downstream	-/Transmembrane protein [Source:UniProtKB or TrEMBL;Acc:Q2V491]/-|-/Ycf1 protein [Source:TAIR;Acc:AT2G07739]/-|-/pre-tRNA [Source:TAIR;Acc:AT2G07764]/-|-/-/-
CHG	2	3538231	3538385	155	7	0.351108	0.0881856	0.262922	15.4889	1	AT2TE15415	TE	ATGP10/-/-
CHG	2	4048754	4048927	174	4	0.551876	0.22985	0.322026	10.0678	1	AT2TE17125	TE	HELITRONY1B/-/-
CHG	2	4449130	4449355	226	8	0.0044507	0.253278	-0.248827	-23.7316	2	AT2TE18680|AT2G11200	TE|gene/protein_coding/upstream	HELITRONY3/-/-|-/Putative F-box protein At2g11200 [Source:UniProtKB or Swiss-Prot;Acc:Q9ZQM4]/-
CHG	2	5026479	5026709	231	7	0.104868	0.398851	-0.293983	-17.0708	1	AT2TE20645	TE	ENDOVIR1/-/-
CHG	2	5119291	5119580	290	9	0.0822963	0.345148	-0.262852	-19.0318	3	AT2G12550|AT2TE21005|AT2TE21010	gene/protein_coding/downstream|TE|TE	NUB1/At2g12550 [Source:UniProtKB or TrEMBL;Acc:Q500V3]/-|ARNOLDY2/-/-|ARNOLDY2/-/-
CHG	2	5425897	5426347	451	7	0.233755	0.00846794	0.225287	17.1003	1	AT2TE21970	TE	ATLINE1A/-/-
CHG	2	5589258	5589488	231	8	0.209946	0.598495	-0.388549	-22.1891	4	AT2G05895|AT2G13422|AT2TE22570|AT2G13430	gene/lncRNA/downstream|gene/protein_coding/downstream|TE|gene/protein_coding/upstream	-/-/-|-/unknown protein; Ha. [Source:TAIR;Acc:AT2G13422]/-|HELITRONY1E/-/-|-/Uncharacterized protein At2g13430 [Source:UniProtKB or TrEMBL;Acc:Q9SHS3]/-
CHG	2	5751614	5751878	265	11	0.207913	0.0177852	0.190128	23.7424	3	AT2TE23335|AT2TE23340|AT2G13800	TE|TE|gene/protein_coding/upstream	ARNOLD1/-/-|ATMU4/-/-|SERK5/Somatic embryogenesis receptor kinase 5 [Source:UniProtKB or Swiss-Prot;Acc:Q8LPS5]/-
CHG	2	5999963	6000096	134	16	0.460583	0.206733	0.25385	31.6944	1	AT2TE24410	TE	ATHILA/-/-
CHG	2	6047968	6048169	202	11	0.18106	0.00380692	0.177253	23.4087	4	AT2G14265|AT2G14270|AT2TE24625|AT2G14282	gene/protein_coding/upstream|gene/protein_coding/downstream|TE|gene/protein_coding/downstream	-/-/-|-/Cytochrome C oxidase polypeptide VIB family protein [Source:UniProtKB or TrEMBL;Acc:F4IFH3]/-|ATDNA2T9A/-/-|SCRL18/Putative defensin-like protein 240 [Source:UniProtKB or Swiss-Prot;Acc:P82637]/Encodes a member of a family of small, secreted, cysteine rich proteins with sequence similarity to SCR (S locus cysteine-rich protein).
CHG	2	6194999	6195116	118	7	0.176052	0.00432424	0.171728	14.8894	2	AT2G06175|AT2G14540	gene/lncRNA/upstream|gene/protein_coding/downstream	-/-/-|ATSRP2/Serpin-Z2 [Source:UniProtKB or Swiss-Prot;Acc:Q9ZQR6]/-
CHG	2	6468918	6469089	172	8	0.326035	0.0474186	0.278617	20.134	1	AT2TE26425	TE	ATREP4/-/-
CHG	2	6487876	6488080	205	6	0.206529	0.00588706	0.200642	12.9349	2	AT2G15010|AT2G15015	gene/protein_coding/downstream|pseudogene	-/Probable thionin-2.3 [Source:UniProtKB or Swiss-Prot;Acc:Q8VZK8]/Predicted to encode a PR (pathogenesis-related) protein. Belongs to the plant thionin (PR-13) family with the following members: At1g66100, At5g36910, At1g72260, At2g15010, At1g12663, At1g12660.|AT2G15015/-/Pseudogene of AT4G00416; MBD3 (methyl-CpG-binding domain 3); DNA binding
CHG	2	6657068	6657435	368	10	0.00765022	0.184616	-0.176966	-21.6887	3	AT2G15310|AT2TE27145|AT2TE27150	gene/protein_coding/downstream|TE|TE	ATARFB1A/Probable ADP-ribosylation factor At2g15310 [Source:UniProtKB or Swiss-Prot;Acc:Q9SHU5]/A member of ARF GTPase family. A thaliana has 21 members of this family, known to be essential for vesicle coating and uncoating and functions in GTP-binding. Gene encoding ADP-ribosylation factor and similar to ADP-ribosylation factor (GI:861205) (Chlamydomonas reinhardtii), other ARFs and ARF-like pr…
CHG	2	6870615	6870801	187	10	0.384784	0.0109982	0.373786	36.204	4	AT2TE27980|AT2TE27985|AT2G15770|AT2G15780	TE|TE|gene/protein_coding/downstream|gene/protein_coding/downstream	BRODYAGA1A/-/-|HELITRONY2/-/-|-/Auxin response factor 30 [Source:UniProtKB or TrEMBL;Acc:Q9XIL0]/-|-/At2g15780 or F19G14.22 [Source:UniProtKB or TrEMBL;Acc:Q9XIL1]/-
CHG	2	6993587	6993833	247	9	0.188603	0.0151734	0.173429	19.9443	2	AT2TE28475|AT2G16120	TE|gene/protein_coding/downstream	ATREP15/-/-|PLT1/Putative polyol transporter 1 [Source:UniProtKB or Swiss-Prot;Acc:Q9XIH7]/-
CHG	2	8422378	8422724	347	12	0.574535	0.171669	0.402866	36.8528	2	AT2G19440|AT2TE35115	gene/protein_coding/upstream|TE	-/O-Glycosyl hydrolases family 17 protein [Source:UniProtKB or TrEMBL;Acc:Q9ZUP5]/-|ATREP5/-/-
CHG	2	10039589	10039789	201	7	0.0834454	0.323194	-0.239748	-14.173	3	AT2TE42940|AT2G07925|AT2G23600	TE|gene/lncRNA/upstream|gene/protein_coding/downstream	HELITRONY3/-/-|-/-/-|ACL/acetone-cyanohydrin lyase [Source:TAIR;Acc:AT2G23600]/Encodes a protein shown to have carboxylesterase activity, methyl salicylate esterase activity, methyl jasmonate esterase activity, and methyl IAA esterase activity in vitro. MES2 appears to be involved in MeSA hydrolysis in planta. This protein does not act on MeGA4, or MEGA9 in vitro.
CHG	2	10089072	10089215	144	6	0.819187	0.283501	0.535686	22.0799	1	AT2TE43165	TE	VANDAL6/-/-
CHG	2	10542185	10542389	205	8	0.0409653	0.230397	-0.189432	-16.7109	2	AT2G24750|AT2G24755	pseudogene|gene/lncRNA/body	AT2G24750/-/-|-/other RNA [Source:TAIR;Acc:AT2G24755]/Potential natural antisense gene, locus overlaps with AT2G24750 and AT2G24760
CHG	2	10875471	10875687	217	8	0.546213	0.0164143	0.529799	36.6883	0
CHG	2	11327502	11327813	312	24	0.518603	0.240733	0.27787	51.256	2	AT2G26620|AT2G26640	gene/protein_coding/upstream|gene/protein_coding/upstream	-/Pectin lyase-like superfamily protein [Source:UniProtKB or TrEMBL;Acc:O48729]/-|KCS11/3-ketoacyl-CoA synthase 11 [Source:UniProtKB or Swiss-Prot;Acc:O48780]/Encodes KCS11, a member of the 3-ketoacyl-CoA synthase family involved in the biosynthesis of VLCFA (very long chain fatty acids).
CHG	2	13740076	13740257	182	6	0.242512	0.00473746	0.237775	14.0399	3	AT2G32360|AT2TE60490|AT2G32370	gene/protein_coding/upstream|TE|gene/protein_coding/upstream	-/Ubiquitin-like superfamily protein [Source:UniProtKB or TrEMBL;Acc:Q9ZV64]/-|ATREP10D/-/-|HDG3/Homeobox-leucine zipper protein HDG3 [Source:UniProtKB or Swiss-Prot;Acc:Q9ZV65]/Encodes a homeobox-leucine zipper family protein belonging to the HD-ZIP IV family. Together with ATML1 and PDF2, it is involved in cotyledon development.
CHG	2	13983996	13984460	465	10	0.00647755	0.237003	-0.230525	-26.1514	2	AT2G32950|AT2TE61710	gene/protein_coding/downstream|TE	COP1/FUS1 [Source:UniProtKB or TrEMBL;Acc:A0A178VXE2]/Represses photomorphogenesis and induces skotomorphogenesis in the dark. Contains a ring finger zinc-binding motif, a coiled-coil domain, and several WD-40 repeats, similar to G-beta proteins. The C-terminus has homology to TAFII80, a subunit of the TFIID component of the RNA polymerase II of Drosophila. Nuclear localization in the dark and cy…
CHG	2	14418084	14418319	236	8	0.0685248	0.353664	-0.285139	-18.8525	1	AT2G34150	gene/protein_coding/downstream	SCAR1/Protein SCAR1 [Source:UniProtKB or Swiss-Prot;Acc:Q6AWX6]/Encodes a member of the SCAR family.These proteins are part of a complex (WAVE) complex.The SCAR subunit activates the ARP2 or 3 complex which in turn act as a nucleator for actin filaments.
CHG	2	15134039	15134300	262	10	0.542424	0.236924	0.3055	22.0457	3	AT2TE67345|AT2TE67350|AT2G36050	TE|TE|gene/protein_coding/downstream	HELITRONY3/-/-|ATREP2/-/-|OFP15/OFP15 [Source:UniProtKB or TrEMBL;Acc:A0A178VSX7]/-
CHG	3	1370593	1370793	201	8	0.175895	0.425862	-0.249967	-15.6933	6	AT3G04940|AT3G04943|AT3G04945|AT3TE05790|AT3G04950|AT3G04960	gene/protein_coding/downstream|gene/protein_coding/upstream|gene/protein_coding/upstream|TE|gene/protein_coding/upstream|gene/protein_coding/upstream	CYSD1/Bifunctional L-3-cyanoalanine synthase or cysteine synthase D1 [Source:UniProtKB or Swiss-Prot;Acc:Q9S6Z7]/Encodes cysteine synthase CysD1.|LCR41/Putative defensin-like protein 188 [Source:UniProtKB or Swiss-Prot;Acc:P82756]/Encodes a member of a family of small,secreted, cysteine rich protein with sequence similarity to the PCP (pollen coat protein) gene family.|LCR18/Putative defensin-lik…
CHG	3	5792877	5793052	176	9	0.377527	0.0681248	0.309402	22.5894	6	AT3G16950|AT3G16960|AT3TE24355|AT3G16970|AT3G16980|AT3G16990	gene/protein_coding/upstream|gene/protein_coding/upstream|TE|gene/protein_coding/downstream|gene/protein_coding/upstream|gene/protein_coding/downstream	LPD1/Dihydrolipoyl dehydrogenase 1, chloroplastic [Source:UniProtKB or Swiss-Prot;Acc:A8MS68]/encodes a plastid lipoamide dehydrogenase, subunit of the pyruvate dehydrogenase complex which provides acetyl-CoA for de novo fatty acid biosynthesis. The gene is highly expressed in developing seeds.|-/Plant self-incompatibility protein S1 family protein [Source:UniProtKB or TrEMBL;Acc:F4J3Y5]/-|ATREP1…
CHG	3	5868150	5868330	181	10	0.456096	0.168431	0.287665	22.5451	1	AT3G17190	gene/protein_coding/body+downstream	-/unknown protein; Ha. [Source:TAIR;Acc:AT3G17190]/-
[truncated: 394 more rows]

## Sheet: Supplementary Table 4
Supplementary Table 4. The 19 DEGs with DMRs located within 3-kb proximal promoter regions.
Notes:
1. Protein-coding genes with DMRs located within proximal regions (3 kb of gene upstream regions, gene bodies, and 3 kb of gene downstream) are extracted.
2. Relative distance is calculated from middle of DMR to closest termini of the genes.
3. Relation is the overlapping region between DMRs and proximal regions: upstream (-3kb to TSS); body (TSS to TTS); downstream (TTS to +3kb).
[truncated: 25 more rows]

## Sheet: Supplementary Table 5
Supplementary Table 5. Expression changes of selected SA-related defense genes in nuc+XopD vs nuc-XopD.
[truncated: 13 more rows]

[truncated: 3 more sheets: Supplementary Table 6, Supplementary Table 7, Supplementary Table 8]
