# Supplementary material for: The eINTACT system dissects bacterial exploitation of plant osmosignalling to enhance virulence
Source: Nat Plants. 2022 Dec 22;9(1):128–41. doi: 10.1038/s41477-022-01302-y (PMC9873569; doi:10.1038/s41477-022-01302-y)
Supplement: Source Data Fig. 2 — Statistical Source Data. [file 41477_2022_1302_MOESM4_ESM.xlsx]

## Sheet: Figure 2f
Figure 2f
Sample	Relative expression	Replicate	Average	t-test
XopD_DMSO	0.962	1	1.0005	0.0358323
XopD_DMSO	1.039	2
XopD_β-estradiol	62.69	1	66.3755
XopD_β-estradiol	70.061	2
PR1_DMSO	1.367	1	1.049	0.0422626
PR1_DMSO	0.731	2
PR1_β-estradiol	225.988	1	242.038
PR1_β-estradiol	258.089	2
PR2_DMSO	1.067	1	1.0025	0.0265976
PR2_DMSO	0.938	2
PR2_β-estradiol	20.088	1	19.2955
PR2_β-estradiol	18.503	2
OSCA1.1_DMSO	1.174	1	1.013	0.418148
OSCA1.1_DMSO	0.852	2
OSCA1.1_β-estradiol	0.796	1	0.8045
OSCA1.1_β-estradiol	0.813	2
HYL1_DMSO	1.048	1	1.001	0.154635
HYL1_DMSO	0.954	2
HYL1_β-estradiol	1.183	1	1.1715
HYL1_β-estradiol	1.16	2
