# Supplementary material for: The eINTACT system dissects bacterial exploitation of plant osmosignalling to enhance virulence
Source: Nat Plants. 2022 Dec 22;9(1):128–41. doi: 10.1038/s41477-022-01302-y (PMC9873569; doi:10.1038/s41477-022-01302-y)
Supplement: Source Data Fig. 3 — Statistical Source Data. [file 41477_2022_1302_MOESM5_ESM.xlsx]

## Sheet: Figure 3b
Figure 3b
Note: disease index scores (0, no symptoms; 0.5 to 1.5, weak chlorosis; 2 to 3, strong chlorosis) from n=40 each of osca1-1 or Col-0 leaves infected with Xcc* from 8 individual plants, at 7 DPI.
Leaf number	osca1-1	Col-0
1	2	0
2	1	1.5
3	1	1.5
4	1	1
5	0	0.5
6	0.5	0.5
7	1.5	1.5
8	0	1.5
9	1.5	2
10	2	2
11	0.5	0
12	2.5	1
13	0	1.5
14	1	1.5
15	0	3
16	0.5	1
17	0.5	1
18	0	0
19	0	1.5
20	1	1
21	0.5	3
22	1	1.5
23	0	1.5
24	0	1.5
25	1.5	3
26	1.5	1
27	0.5	0.5
28	0	0
29	0	0
30	0	1.5
31	1	1.5
32	0.5	2
33	0	1.5
34	0	1
35	0	1.5
36	1	2
37	0	1.5
38	0	2
39	0	3
40	0	2
t-test	1.72171e-05

## Sheet: Figure 3c
Figure 3c
Note: bacterial population density log10(CFU/cm2) in n=23 osca1-1 or n=24 Col-0 leaves infected with Xcc* from 8 different plants, at 7 DPI
leaf Number	1	2	3	4	5	6	7	8	9	10	11	12	13	14	15	16	17	18	19	20	21	22	23	24
osca1-1	5.96744	6.18081	5.99913	5.95436	5.83923	6.09151	5.91572	6.54182	6.90408	6.6843	7.284	7.07637	7.4437	7.00877		6.30441	7.56612	7.10964	7.27274	7.07216	6.90364	6.1424	7.01407	6.66293
Col_0	7.70755	7.82352	7.7508	7.53935	7.1957	6.97881	7.01698	7.20864	6.84919	7.15341	7.22064	7.47354	7.2846	6.62516	7.93239	7.39052	7.4355	7.17144	6.09605	6.59244	7.59678	5.98347	7.14886	6.97629
t-test	0.00134618

## Sheet: Figure 3e
Figure 3e
Sample	Relative expression	Replicate	Average	t-test
vector	-2.63389	1	0
vector	1.7191	2
vector	0.914791	3
dTALE#1	4.90619	1	6.42874	0.0209871
dTALE#1	6.24399	2
dTALE#1	8.13605	3
dTALE#2	5.436	1	5.54598	0.0450564
dTALE#2	4.96679	2
dTALE#2	6.23514	3

## Sheet: Figure 3h
Figure 3h
Note: bacterial population density log10(CFU/cm2) in n=12 Col-0 leaves inoculated with Xcc∆xopD* (-XopD) and Xcc* (+XopD) strains that deliver empty vector (vector), dTALE#1 or dTALE#2, at 7 DPI.
Bacterial strains	Plasmid	Bacterial population density
Xcc∆xopD* (-XopD)	vector	7.35019	7.74359	7.21362	7.20805	7.64229	7.13569	7.1087	7.70905	7.06341	7.03969	6.86138	7.6427
Xcc∆xopD* (-XopD)	dTALE#1	7.05087	7.96166	7.074	7.26426	7.35601	7.00877	7.52288	7.4305	7.12104	7.42553	7.13974	7.06574
Xcc∆xopD* (-XopD)	dTALE#2	6.97158	7.90166	7.84913	7.62069	7.22481	7.09713	7.47015	7.54	6.75172	7.1549	6.81384	7.17695
Xcc* (+XopD)	vector	7.526	7.38426	7.21055	6.9528	7.6651	7.40151	7.11505	7.37528	7.18433	7.38954	7.2614	7.13304
Xcc* (+XopD)	dTALE#1	7.1471	7.40862	7.22401	7.18555	7.31515	7.82121	7.10876	7.59923	7.01227	7.22504	7.20119	6.97095
Xcc* (+XopD)	dTALE#2	7.05494	7.25948	7.24192	7.27051	6.90496	7.20818	7.43589	7.45545	7.50101	7.65155	6.9431	7.60371
	Leaf number	1	2	3	4	5	6	7	8	9	10	11	12
