# Supplementary material for: The eINTACT system dissects bacterial exploitation of plant osmosignalling to enhance virulence
Source: Nat Plants. 2022 Dec 22;9(1):128–41. doi: 10.1038/s41477-022-01302-y (PMC9873569; doi:10.1038/s41477-022-01302-y)
Supplement: Source Data Fig. 4 — Statistical Source Data. [file 41477_2022_1302_MOESM6_ESM.xlsx]

## Sheet: Figure 4b
Figure 4b
Sample	Relative expression	Replicate	Average	t-test
nuc-XopD	0.757858	1	1.02655	0.0426827
nuc-XopD	0.993092	2
nuc-XopD	1.32869	3
nuc+XopD	4.99533	1	8.0348
nuc+XopD	9.38268	2
nuc+XopD	9.7264	3

## Sheet: Figure 4c
Figure 4c
Sample	Relative expression	Replicate	Average	t-test
nuc-XopD	3.22	1	3.14333	0.0185596
nuc-XopD	2.2	2
nuc-XopD	4.01	3
nuc+XopD	-0.24	1	0.513333
nuc+XopD	0.65	2
nuc+XopD	1.13	3

## Sheet: Figure 4e
Figure 4e
Time		0 min		20 min		40 min		1 hr		2 hr		3 hr
		Xcc*	Xcc*△XopD	Xcc*	Xcc*△XopD	Xcc*	Xcc*△XopD	Xcc*	Xcc*△XopD	Xcc*	Xcc*△XopD	Xcc*	Xcc*△XopD
Weight (mg)	leaf 1	439	282	321	174	286	137	275	114	237	61	211	29
	leaf 2	569	494	406	326	355	284	322	254	240	168	183	109
	leaf 3	380	598	274	368	247	317	228	281	176	182	138	117
	leaf 4	495	221	395	126	371	103	354	88	308	51	274	30
	leaf 5	441	373	270	219	225	176	195	144	131	74	92	33
	leaf 6	467	353	331	199	268	156	238	124	181	50	141	27
	leaf 7	576	355	368	212	294	174	244	145	149	66	93	31
	leaf 8	316	556	256	346	242	285	230	239	203	125	180	71
Water loss	leaf 1			0.268793	0.382979	0.348519	0.514184	0.373576	0.595745	0.460137	0.783688	0.519362	0.897163
	leaf 2			0.286467	0.340081	0.376098	0.425101	0.434095	0.48583	0.578207	0.659919	0.678383	0.779352
	leaf 3			0.278947	0.384615	0.35	0.4699	0.4	0.5301	0.536842	0.695652	0.636842	0.804348
	leaf 4			0.20202	0.429864	0.250505	0.533937	0.284848	0.60181	0.377778	0.769231	0.446465	0.864253
	leaf 5			0.387755	0.412869	0.489796	0.52815	0.557823	0.613941	0.702948	0.801609	0.791383	0.911528
	leaf 6			0.291221	0.436261	0.426124	0.558074	0.490364	0.648725	0.61242	0.858357	0.698073	0.923513
	leaf 7			0.361111	0.402817	0.489583	0.509859	0.576389	0.591549	0.741319	0.814085	0.838542	0.912676
	leaf 8			0.189873	0.377698	0.234177	0.48741	0.272152	0.570144	0.357595	0.77518	0.43038	0.872302
Average				0.283273	0.395898	0.3706	0.503327	0.423656	0.579731	0.545906	0.769715	0.629929	0.870642
STDEV.P				0.0638382	0.0292825	0.0904321	0.0390527	0.106757	0.0476794	0.132043	0.0598008	0.142447	0.0496356

## Sheet: Figure 4f
Figure 4f
Bacterial strain	Treatment	log10(CFU/cm2)								t-test
		Leaf 1	Leaf 2	Leaf 3	Leaf 4	Leaf 5	Leaf 6	Leaf 7	Leaf 8
Xcc*△XopD	none	7.34572	7.49659	7.63526	7.50964	7.61912	7.49953	7.48945	7.57353	0.0462977
Xcc*	none	8.15857	7.61904	7.92755	7.62893	8.53584	7.56895	7.55815	7.62266
Xcc*△XopD	Mock	7.85387	7.49576	7.70181	7.6973	7.47122	7.70086	7.16622	7.50532	0.0135461
Xcc*△XopD	ABA	7.82102	8.03666	7.76447	7.83046	7.79496	7.77815	7.75617	7.7812
