# Supplementary material for: The eINTACT system dissects bacterial exploitation of plant osmosignalling to enhance virulence
Source: Nat Plants. 2022 Dec 22;9(1):128–41. doi: 10.1038/s41477-022-01302-y (PMC9873569; doi:10.1038/s41477-022-01302-y)
Supplement: Source Data Extended Data Fig. 2 — Statistical Source Data. [file 41477_2022_1302_MOESM7_ESM.xlsx]

## Sheet: ED Fig.2c
ED Fig.2c
Note: bacterial population density log10(CFU/cm2) in n=12 leaves of the eINTACT reporter line inoculated with Xcc*AvrBs3 and n=12 wild-type Col-0 leaves inoculated with Xcc*vec1, at 7 DPI.
Plant genotype	Bacterial strain		log10(CFU/cm2)
		Leaf 1	Leaf 2	Leaf 3	Leaf 4	Leaf 5	Leaf 6	Leaf 7	Leaf 8	Leaf 9	Leaf 10	Leaf 11	Leaf 12
Col-0	Xcc*	6.80794	6.57944	7.39727	7.11135	6.31615	6.69752	6.89996	6.87857	6.46994	6.59796	6.91614	6.8799
eINTACT	Xcc*AvrBs3	7.2242	7.04597	6.54042	7.06837	7.02744	6.93572	6.49988	6.81294	6.9342	6.96921	6.57757	6.74802
t-test		0.52539
