# Supplementary material for: The eINTACT system dissects bacterial exploitation of plant osmosignalling to enhance virulence
Source: Nat Plants. 2022 Dec 22;9(1):128–41. doi: 10.1038/s41477-022-01302-y (PMC9873569; doi:10.1038/s41477-022-01302-y)
Supplement: Source Data Extended Data Fig. 4 — Statistical Source Data. [file 41477_2022_1302_MOESM8_ESM.xlsx]

## Sheet: ED Figure 4a-e
ED Figure 4a-e
	Sample	Replicate	Relative expression	Average	STDEV.P	t-test
ED Figure 4a	NRPD1 (-XopD)	1	0.394121	1.22691	0.674945	0.828654
		2	2.04725
		3	1.23936
	NRPD1 (+XopD)	1	1.12059	1.35605	0.386508
		2	1.04658
		3	1.90098
ED Figure 4b	DDM1 (-XopD)	1	0.853309	1.01261	0.1593	0.559985
		2
		3	1.17191
	DDM1 (+XopD)	1	0.901711	0.881151	0.0251717
		2	0.896038
		3	0.845704
ED Figure 4c	HYL1 (-XopD)	1	0.673485	1.1229	0.56728	0.211639
		2	1.92313
		3	0.772081
	HYL1 (+XopD)	1	0.393813	0.396352	0.0224556
		2	0.370207
		3	0.425036
ED Figure 4d	DWA1 (-XopD)	1	0.680175	1.13326	0.595998	0.348352
		2	1.97532
		3	0.744291
	DWA1 (+XopD)	1	0.637913	0.62144	0.0506109
		2	0.552881
		3	0.673524
ED Figure 4e	OSCA1.1 (-XopD)	1	0.991319	1.00311	0.0793467	0.704446
		2	1.10565
		3	0.912366
	OSCA1.1 (+XopD)	1	1.07627	0.961355	0.11937
		2	0.796802
		3	1.01099
