# Supplementary material for: The eINTACT system dissects bacterial exploitation of plant osmosignalling to enhance virulence
Source: Nat Plants. 2022 Dec 22;9(1):128–41. doi: 10.1038/s41477-022-01302-y (PMC9873569; doi:10.1038/s41477-022-01302-y)
Supplement: Source Data Extended Data Fig. 6 — Statistical Source Data. [file 41477_2022_1302_MOESM9_ESM.xlsx]

## Sheet: ED Fig.6c
ED Fig.6c
Note: disease index scores (0, no symptoms; 0.5 to 1.5, weak chlorosis; 2 to 3, strong chlorosis) from n=30 each of Col-0, osca1-1 or Pro35S:OSCA1.1/osca1-1 leaves infected with Xcc* from 8 individual plants at 7 DPI.
Leaf number	Col-0	osca1-1	Pro35S:OSCA1.1/osca1-1
1	2	0.5	1.5
2	2.5	0	1
3	1.5	0	0.5
4	0.5	0.5	1.5
5	0.5	0.5	0.5
6	1	0	1
7	0	0	0
8	1.5	0	0
9	1	0	1.5
10	2	1	0.5
11	2.5	1.5	0
12	1	1.5	0.5
13	0.5	0	0.5
14	0	0.5	1
15	2	0	0
16	1	1	0.5
17	0.5	1	1
18	1	1	1
19	2	0	1.5
20	2	0	0
21	1.5	0	1.5
22	0	0	1.5
23	1.5	0	1
24	1	0.5	1
25	1.5	0	0
26	1	0.5	1
27	0.5	0.5	2
28	1	1.5	0
29	2	0	1
30	1	1.5	2
t-test		2.89453e-05
			0.0381719
			0.0138902

## Sheet: ED Fig.6d
ED Fig.6d
Note: bacterial population density log10(CFU/cm2) in n=12 each of Col-0, osca1-1 or Pro35S:OSCA1.1/osca1-1 leaves infected with Xcc* from 4 different plants at 7 DPI.
Bacterial strains	Bacterial population density												t-test
Col-0	7.32331	6.86509	6.94249	6.68998	7.02192	6.90193	7.05416	7.21076	7.22357	7.03621	7.76321	7.29166
osca1-1	6.69959	5.31839	6.10865	6.74513	6.83145	6.71422	6.63908	5.53028	6.80855	6.73975	5.68082	6.69239	0.000869546
Pro35S:OSCA1.1/osca1-1	6.86979	6.8729	6.32843	7.15958	6.90071	6.66895	6.97167	6.91735	6.72523	7.04933	6.96373	7.24017	0.0484734	0.0105312
Leaf number	1	2	3	4	5	6	7	8	9	10	11	12
