# Supplementary material for: The eINTACT system dissects bacterial exploitation of plant osmosignalling to enhance virulence
Source: Nat Plants. 2022 Dec 22;9(1):128–41. doi: 10.1038/s41477-022-01302-y (PMC9873569; doi:10.1038/s41477-022-01302-y)
Supplement: Source Data Extended Data Fig. 8 — Statistical Source Data. [file 41477_2022_1302_MOESM10_ESM.xlsx]

## Sheet: ED Fig.8
ED Fig.8
		pmol / g FW
Sample	Replicate	normalized data	Average	STDEV.P	t-test
Xcc*AvrBs3 (-XopD)	1	3.51538	3.82978	0.728452	0.438016
	2	5.06275
	3	3.5725
	4	3.16849
Xcc∆xopD*AvrBs3 (+XopD)	1	3.83674	4.57845	1.34405
	2	6.71278
	3	3.12365
	4	4.64062
