# Supplementary material for: The eINTACT system dissects bacterial exploitation of plant osmosignalling to enhance virulence
Source: Nat Plants. 2022 Dec 22;9(1):128–41. doi: 10.1038/s41477-022-01302-y (PMC9873569; doi:10.1038/s41477-022-01302-y)
Supplement: Source Data Extended Data Fig. 9 — Statistical Source Data. [file 41477_2022_1302_MOESM11_ESM.xlsx]

## Sheet: ED Fig.9
ED Fig.9
Note: bacterial population density log10(CFU/cm2) in Arabidopsis leaves inoculated with Xcc∆xopD* or Xcc*, at 1, 3, 5 and 7 DPI.
Time point	Sample	Bacterial population density												t-test
		leaf 1	leaf 2	leaf 3	leaf 4	leaf 5	leaf 6	leaf 7	leaf 8	leaf 9	leaf 10	leaf 11	leaf 12
1 DPI	Xcc*	4.0943	3.78781	4.28794	3.91824	4.11937	3.94663	3.69599	3.80948	3.74303	3.79656	3.77928	3.83546	0.177722
	Xcc*△XopD	4.15793	3.76616	4.26572	3.99003	4.19913	4.16115	3.64878	3.64948	4.22702	4.02657	4.05341	4.02739
3 DPI	Xcc*	5.51892	5.98427	6.48034	5.89559	6.55068	6.57493	5.79935	6.1087	5.79169	6.37091	6.93729	5.37647	0.580662
	Xcc*△XopD	5.8483	6.21527	6.46901	6.72862	6.02881	5.90901	6.14267	6.64321	6.24457	5.80318	5.74772	6.76973
5 DPI	Xcc*	6.73244	6.62479	6.44855	5.80421	6.86317	7.58461	7.5048	7.4383	7.09241	7.46089	7.34962	7.48311	0.124316
	Xcc*△XopD	6.43902	6.2345	6.74148	7.03152	7.27123	6.2502	6.96804	6.81531	7.10513	5.91542	6.71108	7.07131
7 DPI	Xcc*	7.27929	6.20511	7.31091	7.21992	6.88314	6.9869	7.8047	7.5523	7.84527	7.78549	7.40494	7.5994	0.730657
	Xcc*△XopD	7.49349	7.65156	7.18283	7.55995	6.71112	7.62104	7.16483	7.47211	7.91983	7.13035	7.09829	7.56479
